# Supplementary material for: Decoding YAP dependent transcription in the liver
Source: Nucleic Acids Res. 2022 Jul 25;50(14):7959–71. doi: 10.1093/nar/gkac624 (PMC9371928; doi:10.1093/nar/gkac624)
Supplement: gkac624_Supplemental_Files [file gkac624_supplemental_files.zip]

Archive with 2 entries (2 files):
- supplementary figures_and_methods_revTXT.pdf
- Supplementary Tables_revised.xlsx
