# Supplementary material for: Decoding YAP dependent transcription in the liver
Source: Nucleic Acids Res. 2022 Jul 25;50(14):7959–71. doi: 10.1093/nar/gkac624 (PMC9371928; doi:10.1093/nar/gkac624)
Supplement: gkac624_Supplemental_Files [file gkac624_supplemental_files.zip › Supplementary Tables_revised.xlsx]

## Sheet: Legends
Supplementary Table 1	sequences of ATAC primers
Supplementary Table 2	sequences of Cloning primers
Supplementary Table 3	sequence of qPCR primers
Supplementary Table 4	Differentially expressed genes identified by RNA-seq analysis in LaptTA;Tet-YAPS127A mice upon YAP induction. Gene list is annotated with information of gene expression, differential gene expression analysis and binding of YAP, TEAD, HNF4a at promoter or promoter+enhancer (1= binding; 0= no binding).
Supplementary Table 5	Summary of GSEA analysis of differentially expressed genes (DEGs) identified in LaptTA;Tet-YAPS127A mice upon YAP induction. The table shows the differential expressed genes assigned to each GSEA/GO category
Supplementary Table 6	List of upregulated inflammatory genes identified in bulk RNA seq in LaptTA;Tet-YAPS127A mice, with information on YAP binding at their promoter (1= binding; 0= no binding) and on genes significantly upregulated in scRNA-seq (1= DEG; 0= no-DEG/not detected)
Supplementary Table 7	List of TNFa signaling via NF-kB targets, classified according to Yang Yang et al, Int J Clin Exp Med 2016; 9(5):7986-7995
Supplementary Table 8	List of cytokines/chemokines and receptors enriched in LaptTA tetYAP mice following 4 weeks of YAPS127A induction.Classification was derived from Turner MD, Biochimica and biophysica Acta 1843 (2014) 2563-2582
Supplementary Table 9	List of the genes of the four signatures shown in Fig. 2F
Supplementary Table 10	List of the genes down-regulated upon 48 hours of overexression of YAPS127A in HEPG2 cells (log2FC < -0.5 & padj<0.01)
Supplementary Table 11	List of the genes down-regulated upon 48 hours of silencing of HNF4a in HEPG2 cells by two siRNA (genes with log2FC < -0.25 & padj<0.01, for both siHNF4a #1 and #2)
Supplementary Table 12	HNF4a targets down-regulated by YAPS127A in HEPG2 cells. These are the genes downrgulated by siHNF4a which are significantly deregulated by YAP when activated for 48 hours (log2FC >0 o <0, padj <0.01)
Supplementary Table 13	Genomic coordinates of developmental enhancers and their associated genes
Supplementary Table 14	List of the differentially expressed genes identified by RNAseq in R26-LSL-rtTA/alb-CRE /tet-YAP mice .
Supplementary Table 15	List of the differentially expressed genes identified in macrophages by scRNA-seq, which were used for IPA analysis.
Supplementary Table 16	List of genes downregulated in liver associated T cells following YAPS127A induction. These genes were used to perform the IPA analysis.
Supplementary Table 17	List of genes downregulated in endothelial cells following YAPS127A induction. These genes were used to perform the IPA analysis.

## Sheet: Supplementary Table 1
	ATAC primers
	Name	Sequence
	Ad1_noMX	AATGATACGGCGACCACCGAGATCTACACTCGTCGGCAGCGTCAGATGTG
	Ad2.1	TAAGGCGA CAAGCAGAAGACGGCATACGAGATTCGCCTTAGTCTCGTGGGCTCGGAGATGT
	Ad2.2	CGTACTAG CAAGCAGAAGACGGCATACGAGATCTAGTACGGTCTCGTGGGCTCGGAGATGT
	Ad2.3	AGGCAGAA CAAGCAGAAGACGGCATACGAGATTTCTGCCTGTCTCGTGGGCTCGGAGATGT
	Ad2.4	TCCTGAGC CAAGCAGAAGACGGCATACGAGATGCTCAGGAGTCTCGTGGGCTCGGAGATGT
	Ad2.7	CTCTCTAC CAAGCAGAAGACGGCATACGAGATGTAGAGAGGTCTCGTGGGCTCGGAGATGT
	Ad2.8	CAGAGAGG CAAGCAGAAGACGGCATACGAGATCCTCTCTGGTCTCGTGGGCTCGGAGATGT
	Ad2.9	GCTACGCT CAAGCAGAAGACGGCATACGAGATAGCGTAGCGTCTCGTGGGCTCGGAGATGT
	Ad2.10	CGAGGCTG CAAGCAGAAGACGGCATACGAGATCAGCCTCGGTCTCGTGGGCTCGGAGATGT
	Ad2.11	AAGAGGCA CAAGCAGAAGACGGCATACGAGATTGCCTCTTGTCTCGTGGGCTCGGAGATGT
	Ad2.12	GTAGAGGA CAAGCAGAAGACGGCATACGAGATTCCTCTACGTCTCGTGGGCTCGGAGATGT

## Sheet: Supplementary Table 2
	Cloning primers
	Region	Forward (5' -> 3')	Reverse (5' -> 3')
	ApoB promoter	CATCAT GCTAGC TGAAGCTTCCGGTGGGAAAT	CATCAT CTCGAG TTGGCTGGCATGTCTTGAATATC
	ApoB enhancer #1	CATCAT GGATCC TAGAGATTTCCAGGAGGTTCATT	CATCAT GTCGAC GAATTTAGTGAATGAATTAATTTTGC
	ApoB enhancer #2	CATCAT GGATCC CTGTTTCTGTTCTCACACCCCAGTAA	CATCAT GTCGAC TGGTTCCTGCCTGTGATTGAGT

## Sheet: Supplementary Table 3
	qPCR primers
	Gene	Forward (5' -> 3')	Reverse (5' -> 3')
	TEAD1	CCAGGGTTTGAGCCTACG	GGTTGTGCCAATGGATCG
	TEAD2	GGACAGGTAGCGAGGAAGG	GCTGCCATCACCTCCAAC
	TEAD3	CAGCACAATAGCGTCCAACA	GCCTTCGGACCCATCTTC
	TEAD4	GGACCAGGCAGCTAAGAACA	ACGATCTGTGCGGACGAC
	RPPO	TTCATTGTGGGAGCAGAC	CAGCAGTTTCTCCAGAGC
	APOB	GACGACTTTTCTAAATGGAACTTCTAC	CTCAGTTTTGAATATGGTGAGTTTTT

## Sheet: Supplementary Table 4
gene symbol	YAP4WvsWT_log2FoldChange	YAP4WvsWT_padj	TUMORvsWT_log2FoldChange	TUMORvsWT_padj	eRPKM_ctrl_LapTTA.1	eRPKM_ctrl_LapTTA.2	eRPKM_ctrl_LapTTA.3	eRPKM_YAP_4W.1	eRPKM_YAP_4W.2	eRPKM_YAP_4W.3	eRPKM_YAP_4W.4	eRPKM_YAP_Tumor.5	eRPKM_YAP_Tumor.2	eRPKM_YAP_Tumor.6	eRPKM_YAP_Tumor.3	eRPKM_YAP_Tumor.7	eRPKM_YAP_Tumor.8	eRPKM_YAP_Tumor.1	eRPKM_YAP_Tumor.4	ov_YAP_WT_both	ov_YAP_WT_promoter	ov_YAP_4W_both	ov_YAP_4W_promoter	ov_TEAD_WT_both	ov_TEAD_WT_promoter	ov_TEAD_4W_both	ov_TEAD_4W_promoter	ov_HNF4A_WT_both	ov_HNF4A_WT_promoter	ov_HNF4A_4W_both	ov_HNF4A_4W_promoter
0610009B22Rik	-0.194399	0.234726	-0.338153	0.0464578	41.6524	37.0823	41.8964	39.4547	37.3245	37.0781	37.4786	32.9716	40.6475	42.9053	43.7034	30.9262	35.3616	34.163	35.1159	0	0	1	1	1	1	1	1	1	1	1	1
0610010B08Rik	0.495026	0.033062	0.964892	2.12e-05	0.619177	0.471684	0.737079	1.04298	0.894539	0.840599	0.964102	1.30357	1.74809	1.60564	1.11921	1.06319	1.23791	1.33732	1.70846	0	0	0	0	0	0	0	0	0	0	0	0
0610010F05Rik	-0.0040903	0.983162	-0.269766	0.188998	12.0522	13.3391	14.9158	16.1693	14.4427	13.3552	13.7118	11.2387	13.7896	16.8969	12.3537	9.37748	12.2915	11.9822	15.4905	0	0	0	0	0	0	1	1	1	1	1	1
0610010K14Rik	0.0127992	0.962516	-0.0541059	0.790835	7.48646	9.21816	10.09	10.6779	10.4365	9.10588	8.61876	8.53605	8.78927	11.1951	9.64492	12.1597	9.95481	9.38538	10.2758	0	0	0	0	1	1	1	1	1	1	1	1
0610012G03Rik	-0.672881	0.000143636	-0.852484	1.02e-06	46.4468	40.0821	40.8787	34.3124	28.4241	25.7255	25.5891	27.9107	26.6514	29.5937	23.3251	27.3452	35.6742	29.049	19.5856	0	0	1	1	1	1	1	1	1	1	1	1
0610030E20Rik	-0.0278242	0.902579	-0.279396	0.157229	21.9198	28.8365	23.4926	20.211	27.3804	30.3654	26.8335	22.9303	17.5397	20.6182	26.7908	25.7976	22.1632	25.6123	27.5918	0	0	1	0	1	1	1	1	1	1	1	0
0610037L13Rik	-0.363134	0.0176057	-0.483296	0.0204206	20.9199	24.5604	21.6212	20.0371	19.4787	17.3049	17.9098	15.0938	18.9133	20.6473	16.0286	23.4785	23.3912	18.1559	12.9975	0	0	1	0	1	1	1	1	1	0	1	0
0610038B21Rik	0.473432	0.378433	1.81462	3.16e-07	0.63716	0.275488	0.436889	0.611587	0.91006	0.519008	0.80878	2.23402	1.73652	1.35047	1.58654	1.47043	2.14888	2.06425	2.32794	0	0	1	1	1	0	1	1	1	0	1	0
0610039K10Rik	-0.808322	0.11699	0.390657	0.395247	2.20379	1.65161	2.23306	1.39363	1.41827	0.837726	0.835485	4.14927	2.84602	2.37794	1.70722	3.22105	5.59688	2.28472	2.70071	0	0	1	1	1	1	1	1	1	1	1	1
0610040B10Rik	-0.57381	0.169152	-0.753193	0.0155491	7.6211	10.4346	6.35061	4.26721	7.22556	5.43189	5.64308	6.83282	5.77849	5.99619	5.41187	4.21375	5.6225	4.32085	6.59859	0	0	0	0	1	1	1	1	1	0	1	0
0610040J01Rik	-0.49557	0.00405978	-0.701622	0.000259905	55.2903	44.5811	53.2554	43.8238	42.6063	35.0943	33.8319	37.3795	34.9122	41.2175	38.1436	40.133	33.6348	41.5382	24.4238	0	0	1	1	1	1	1	1	1	1	1	0
1110002L01Rik	-0.110923	0.728014	0.283289	0.236364	2.16427	2.91526	2.33064	1.974	2.43937	2.58084	2.8402	3.49833	3.4693	2.5823	3.5789	3.28975	4.48862	2.85862	4.2911	0	0	1	1	1	1	1	1	1	1	1	1
1110004F10Rik	-0.148563	0.270385	-0.125981	0.259943	43.9842	46.0951	47.3025	47.893	44.3877	41.7993	43.896	44.5926	54.8872	51.5983	50.245	44.7029	46.3658	49.0723	48.8889	0	0	0	0	1	1	1	1	0	0	0	0
1110006O24Rik	-0.498235	0.436222	0.104491	0.843912	2.36506	0.629277	2.03749	1.15047	1.00355	1.55601	0.905244	1.95732	1.6019	2.82187	1.83214	2.20421	2.44032	2.3576	1.45402	0	0	1	1	0	0	1	1	0	0	0	0
1110008L16Rik	-0.451741	0.00637843	-0.673278	0.000349129	9.99387	11.5228	13.1175	9.66398	10.2362	8.22957	8.00064	7.45956	9.47375	9.48801	6.99033	7.37068	6.80253	8.46642	11.0118	0	0	1	1	1	1	1	1	1	1	1	1
1110008P14Rik	-0.714176	0.00099157	-1.08809	3.24e-06	60.6092	39.906	47.2941	34.966	33.2867	27.5866	32.3502	26.7411	23.7188	32.2691	21.9111	18.527	33.6608	32.6577	26.3449	0	0	1	0	1	1	1	1	1	0	1	0
1110012L19Rik	-0.641533	0.000114102	-0.964214	6.56e-07	31.1958	28.6908	26.4358	19.9575	20.3254	19.8792	18.8864	16.7103	15.6741	23.6233	12.6977	17.922	17.6601	17.7295	15.0018	0	0	0	0	1	1	1	1	1	1	0	0
1110017D15Rik	-0.283332	NA	-0.830146	0.515672	0.10831	0	0.259932	0.0856167	0	0.154395	0	0	0.0635793	0.146086	0.083905	0.0624891	0.116227	0.0701799	0	0	0	1	0	0	0	1	1	1	1	1	1
1110020A21Rik	-0.165728	0.68697	-0.559779	0.0913535	5.03909	3.86232	3.29815	3.80222	3.15871	4.97923	3.58197	2.77233	3.02523	4.86576	3.37133	3.03943	3.68689	2.81985	1.92216	0	0	1	0	1	1	1	1	1	0	1	1
1110032A03Rik	-0.616938	3.58e-05	-1.24245	9.02e-08	26.5441	23.9125	25.0043	19.5581	17.3949	16.8938	16.553	11.7439	10.5776	17.9478	13.1002	8.0371	11.5276	11.5859	13.9032	0	0	1	0	1	1	1	1	1	1	1	1
1110032F04Rik	0.195996	NA	2.27397	0.106146	0	0	0	0.0428415	0	0.0386287	0	0.0728869	0.0636286	0.03655	0.041985	0.0938064	0.0290794	0.0702343	0.0433159	0	0	0	0	0	0	0	0	0	0	0	0
1110038B12Rik	0.363746	0.0601562	1.23613	7.14e-06	14.913	16.5803	16.4745	23.5767	22.402	21.8909	21.3275	32.3517	39.0806	36.3973	65.3276	57.3598	49.6285	40.8372	31.6418	0	0	1	1	1	1	1	1	1	1	1	1
1110038F14Rik	-0.128406	0.57985	0.0783799	0.753892	10.5473	13.0908	13.7976	12.2608	11.4651	12.1164	13.3189	13.3501	15.442	13.8075	14.4188	20.976	18.3755	14.6331	11.3057	0	0	0	0	1	1	1	1	0	0	0	0
1110051M20Rik	-0.0284787	0.929088	0.384127	0.119944	2.97328	4.79254	6.41245	4.19294	5.3796	5.01823	5.25842	7.93323	8.44747	6.54479	5.6938	5.62657	6.47057	7.81405	8.55479	0	0	1	0	1	1	1	1	1	0	1	0
1110059E24Rik	-0.49888	0.00481229	-1.04695	1.42e-10	45.2036	37.8201	36.4742	34.5722	30.292	27.337	28.933	17.5007	23.4335	25.404	21.223	24.3865	25.5139	23.4572	18.6114	0	0	1	1	1	1	1	1	1	1	1	1
1110059G10Rik	0.000814177	0.997588	-0.467125	0.0397168	6.31879	4.60135	4.38969	6.21071	4.67228	5.33331	5.88049	3.46622	4.17285	5.04631	3.18819	3.98138	4.55019	4.95623	5.08339	0	0	0	0	1	1	1	1	1	1	1	1
1110065P20Rik	-0.803776	0.00172803	-1.08477	1.03e-07	30.071	22.8324	27.1359	21.3064	16.689	13.9837	12.5125	13.9324	16.2528	17.3118	12.926	15.1278	18.2006	12.8313	9.96517	0	0	0	0	0	0	1	1	1	1	0	0
1190002N15Rik	0.340154	0.0620388	0.100033	0.704326	45.4533	31.6888	36.3891	56.9563	48.8777	54.3556	48.3516	40.3158	40.8633	69.7748	44.8569	51.0808	47.5042	46.8016	38.1652	0	0	1	1	1	1	1	1	1	1	1	1
1190005I06Rik	-1.40239	2.51e-07	-2.85218	3.87e-10	26.2689	19.5882	17.664	9.17871	6.03771	9.09015	8.79521	4.73596	2.01132	5.90516	1.1797	2.30631	2.04269	5.05697	2.58633	0	0	1	0	1	0	1	1	1	1	1	1
1190007I07Rik	-0.923824	1.34e-05	-1.437	8.21e-10	22.415	23.4212	23.6093	14.3225	11.7206	14.9111	10.755	8.79223	10.5263	11.2114	8.82685	14.6565	7.31627	8.71431	8.65879	0	0	1	1	1	1	1	1	1	1	1	1
1300017J02Rik	-0.603428	4.12e-07	-1.42456	3.77e-12	92.1846	95.4886	86.9109	70.7337	64.0296	63.6029	60.7697	38.1174	38.1786	52.1037	46.4826	36.2129	27.1198	38.9586	37.6482	0	0	1	1	1	1	1	1	1	1	1	1
1500004A13Rik	0.539851	0.029786	0.837969	2.74e-05	2.60904	3.1481	3.8709	3.36936	4.45567	6.17336	6.39406	6.03834	5.72545	5.50358	7.08579	7.30758	5.60765	7.51894	8.47425	0	0	0	0	0	0	1	1	0	0	0	0
1500009C09Rik	NA	NA	1.04198	NA	0	0	0	0	0	0	0	0.0493441	0	0	0	0.0423377	0.196866	0	0	0	0	1	0	1	0	1	0	1	0	1	0
1500009L16Rik	0.429742	NA	7.65145	1.33e-14	0	0	0	0	0	0.166808	0.332724	6.84569	41.5582	2.20965	22.5721	27.748	31.4559	21.4578	14.1222	0	0	0	0	0	0	0	0	0	0	0	0
1500011B03Rik	-0.108341	0.77464	1.00769	0.000482079	3.77622	2.91805	3.14938	2.98501	2.65921	3.60773	3.82652	8.15793	8.44226	5.90604	7.78015	6.99957	12.3723	7.34043	5.00871	0	0	0	0	1	0	1	1	1	0	1	0
1500015A07Rik	-0.0448314	0.905025	0.958306	0.000249129	2.84837	2.98164	4.1974	3.67362	3.773	3.31237	3.19694	5.59474	7.61212	7.9364	8.59396	9.21144	9.97411	5.53683	6.29034	0	0	1	1	1	1	1	1	1	0	1	1
1500015O10Rik	0.41845	0.594539	1.23238	0.132732	0.314685	0	0.503472	0.373127	0.759443	0.44858	0.447379	1.37541	1.10834	0.530551	0.975112	0.363112	0.590954	0.611703	1.00602	0	0	0	0	0	0	1	0	0	0	0	0
1600002K03Rik	-0.405482	0.208828	-0.27967	0.410205	10.3019	10.5788	7.89778	7.29517	6.6595	9.02534	7.78069	8.6591	9.19702	5.93434	7.64811	14.6115	10.8247	9.31743	7.03289	0	0	1	0	1	1	1	1	1	0	1	0
1600012H06Rik	-0.168749	0.220793	-0.143202	0.34537	34.778	34.107	33.0121	35.5061	31.496	32.1952	31.1	33.5443	40.5325	35.2492	42.4545	34.0461	38.0274	30.7467	31.8069	0	0	0	0	0	0	1	1	0	0	0	0
1600014C10Rik	-0.567504	1.79e-06	-1.17929	2.19e-05	107.686	102.681	97.6131	73.7584	66.545	79.7255	78.6773	63.9413	51.0884	65.0841	45.5852	27.5479	38.9827	60.0398	66.3214	0	0	1	1	1	1	1	1	1	1	1	1
1600015I10Rik	-0.290685	NA	-0.939568	NA	0	0.0972796	0	0	0	0	0	0	0	0	0	0.0324521	0.0301798	0	0	0	0	0	0	0	0	0	0	0	0	0	0
1600029I14Rik	0.330551	0.68246	0.766167	0.366339	0.161713	0.419518	0.258728	0.255661	0.223011	0.80682	0.574758	0.652439	0.569564	0.654346	0.125275	0.466499	1.0412	0.523912	0.64623	0	0	0	0	0	0	0	0	1	0	1	0
1600029O15Rik	-0.359995	0.540293	0.137725	0.809804	0.695125	0.66789	1.05036	0.610533	0.692333	0.440397	0.823534	0.882903	0.498723	1.25009	0.65816	0.935782	0.953142	1.101	2.03707	0	0	0	0	0	0	1	0	1	0	1	0
1700001C02Rik	NA	NA	NA	NA	0	0	0	0	0	0	0	0	0	0	0	0	0	0	0	0	0	1	0	1	0	1	0	1	0	1	0
1700001C19Rik	-0.94859	5.96e-06	-2.85679	1.65e-23	24.5926	18.5827	22.4658	11.345	14.0686	13.4918	9.20941	5.26878	2.59577	4.13317	3.06502	2.19319	2.45588	3.97114	3.84422	0	0	1	1	1	1	1	1	1	1	1	1
1700001F09Rik	NA	NA	NA	NA	0	0	0	0	0	0	0	0	0	0	0	0	0	0	0	0	0	0	0	0	0	0	0	0	0	0	0
1700001G17Rik	0.379823	0.633607	1.4954	0.0594178	0.471497	0.135907	0.125726	0.621178	0.433479	0.448075	0.223438	0.52841	1.01484	1.27189	0.60876	0.997436	1.09625	0.407343	0.87928	0	0	1	0	1	1	1	1	0	0	0	0
1700001J03Rik	0.341383	NA	1.4557	0.282409	0.179589	0	0	0	0.123831	0.384003	0.255317	0.36228	0	0	0.139123	0.103613	0.481791	0.814555	0.574131	0	0	0	0	1	0	1	0	0	0	0	0
1700001J11Rik	0.0947838	0.890047	0.0492395	0.921721	0.339676	0.587462	0.769895	0.44751	0.429396	0.928058	0.84509	0.68522	0.764342	0.839938	0.657845	0.914549	0.516383	0.513553	0.588205	0	0	0	0	0	0	0	0	0	0	0	0
1700001K19Rik	-0.0809672	0.890276	-0.143361	0.762693	1.46457	3.29282	2.3432	1.73656	2.72663	2.92282	2.18625	4.03774	1.80541	2.66677	1.47493	1.85895	2.75035	2.65712	2.69222	0	0	1	0	0	0	1	0	0	0	0	0
1700001K23Rik	0.385933	0.588494	0.23809	0.786869	0.858936	1.73309	0.687115	2.0369	1.38194	1.2244	2.23873	0.577569	1.51261	1.73777	0.221798	3.6341	1.5362	1.48413	1.37297	0	0	0	0	0	0	0	0	0	0	0	0
1700001L05Rik	-1.23523	0.0130786	-1.68018	6.66e-05	15.5979	14.1192	21.8361	7.0662	12.2175	3.49448	3.64723	3.94083	4.25681	3.02962	10.1577	10.7753	7.14551	4.93516	3.80916	0	0	0	0	1	0	1	1	1	1	1	1
1700001L19Rik	-0.278139	NA	1.08396	0.358933	0	0.0668259	0.12364	0	0	0.05508	0.0549326	0.0519642	0.226818	0.156348	0.359195	0.445857	0.0414639	0.250365	0	0	0	1	0	1	0	1	0	1	0	0	0
1700001O22Rik	-0.0107678	NA	0.841332	0.471672	0	0.1561	0.0722033	0	0.0622356	0	0.256636	0.060692	0.317896	0	0.0699208	0.156223	0.290569	0.292416	0.288549	0	0	0	0	1	0	1	0	1	0	1	0
1700001P01Rik	0.238034	0.737972	0.349106	0.56481	1.11955	0.968119	1.7912	1.41597	1.08075	3.03223	1.43247	1.05394	1.84013	1.05702	2.08149	3.10042	2.7632	1.59592	1.96852	0	0	1	0	1	0	1	1	1	0	1	0
1700003E16Rik	-0.382346	0.256729	-0.897906	0.00170236	2.60695	3.22047	3.37646	1.81541	3.33833	2.69865	2.11785	1.79472	2.3319	2.21855	1.73103	1.46826	1.26554	1.7294	2.72846	0	0	1	0	1	0	1	1	1	0	1	0
1700003F12Rik	1.45938	0.0123572	3.72541	1.8e-06	0.571843	0.494494	0.304968	1.50676	2.23437	1.90203	2.16793	2.30712	7.72059	2.95661	12.1084	25.9539	10.841	10.0042	2.89454	0	0	1	0	0	0	1	0	1	0	1	0
1700003G18Rik	0.220938	NA	-0.0615947	0.965771	0	0.194873	0.360551	0.356276	0.776942	0	0.160191	0.303069	0.264572	0.455931	0.174577	0.130018	0	0	0.360221	0	0	0	0	1	1	1	1	0	0	0	0
1700003H04Rik	NA	NA	NA	NA	0	0	0	0	0	0	0	0	0	0	0	0	0	0	0	0	0	0	0	0	0	0	0	0	0	0	0
1700006A11Rik	NA	NA	NA	NA	0	0	0	0	0	0	0	0	0	0	0	0	0	0	0	0	0	0	0	0	0	0	0	0	0	0	0
1700007K13Rik	0.746978	0.306671	2.70478	0.00842839	0	0.30055	0.139018	0.13737	0.838788	0.371585	0.741181	0.467419	2.55029	0.234392	1.34624	0.401049	4.47562	0.900816	3.61117	0	0	0	0	1	1	1	1	1	1	0	0
1700008J07Rik	-0.34898	0.218071	-0.167666	0.54239	2.75764	2.88143	3.35496	2.40691	2.81258	2.29307	2.53196	3.66997	3.37242	4.33935	2.62583	2.75111	2.68179	2.90358	2.43357	0	0	1	1	1	1	1	1	1	1	0	0
1700008O03Rik	0.26278	0.752677	0.664133	0.468161	0.15337	0.397875	0.24538	0.121235	0.528764	0.765195	0.218042	0.515649	1.08036	0.517156	0.475247	0.176972	0.822905	0.29813	0.245156	0	0	1	0	1	1	1	1	1	0	1	1
1700008P02Rik	NA	NA	NA	NA	0	0	0	0	0	0	0	0	0	0	0	0	0	0	0	0	0	0	0	0	0	0	0	0	0	0	0
1700009J07Rik	-0.312659	NA	-0.568103	0.632169	0.152867	0.13219	0.366862	0.120838	0.105406	0.21791	0.108663	0.308374	0	0.103092	0	0.176392	0.246061	0.297151	0.122176	0	0	1	0	1	0	1	0	1	0	1	0
1700009N14Rik	NA	NA	0.511729	NA	0	0	0	0	0	0	0	0	0	0	0	0.127751	0	0	0	0	0	0	0	0	0	0	0	0	0	0	0
1700010B08Rik	NA	NA	1.82704	0.209735	0	0	0	0	0	0	0	0.314569	0.0915371	0	0.120801	0.0899676	0.167336	0.10104	0	0	0	1	0	0	0	1	0	0	0	0	0
1700010D01Rik	0.152608	NA	0.306833	NA	0	0	0	0.221334	0	0	0	0	0	0	0	0	0	0	0.223785	0	0	0	0	0	0	0	0	0	0	0	0
1700010I14Rik	0.129539	0.838383	0.341421	0.575077	0.262879	1.07978	0.946318	0.935098	0.860995	0.889985	0.981036	1.0606	2.00607	1.01938	0.967315	0.492917	1.9394	0.723916	0.892928	0	0	0	0	0	0	1	1	0	0	0	0
1700011L22Rik	-0.51878	NA	-0.641088	0.615308	0.285726	0	0.22857	0	0	0.101825	0	0.288194	0.167724	0.0963454	0	0.164849	0.0766531	0.0925685	0	0	0	0	0	0	0	0	0	0	0	0	0
1700012A03Rik	NA	NA	NA	NA	0	0	0	0	0	0	0	0	0	0	0	0	0	0	0	0	0	0	0	0	0	0	0	0	0	0	0
1700012B07Rik	0.145387	NA	NA	NA	0	0	0	0	0	0.0677447	0	0	0	0	0	0	0	0	0	0	0	0	0	1	0	1	0	1	0	0	0
1700012B09Rik	0.14507	NA	0.306833	NA	0	0	0	0	0	0	0.122615	0	0	0	0	0	0	0	0.137862	0	0	0	0	1	0	1	0	1	0	1	0
1700012D14Rik	0.224495	0.485756	0.663222	0.042734	1.44906	2.40719	1.7693	1.83875	2.41904	2.66356	2.60222	3.5642	3.17862	3.47175	2.95408	2.7941	2.31202	3.65686	5.85162	0	0	1	1	1	1	1	1	1	1	1	1
1700012P22Rik	NA	NA	0.256038	NA	0	0	0	0	0	0	0	0	0	0	0	0.0829331	0	0	0	0	0	0	0	0	0	0	0	0	0	0	0
1700013D24Rik	0.144294	NA	0.705316	NA	0	0	0	0	0.180413	0	0	0	0	0	0	0	0.421161	0.169536	0	0	0	0	0	0	0	0	0	0	0	0	0
1700013F07Rik	0.21744	NA	0.173961	NA	0	0.20409	0	0	0.162738	0.336435	0.167767	0.158701	0	0	0.365667	0	0.126633	0.152926	0	0	0	1	0	1	0	1	1	1	0	1	0
1700013G24Rik	NA	NA	NA	NA	0	0	0	0	0	0	0	0	0	0	0	0	0	0	0	0	0	1	0	0	0	1	0	0	0	0	0
1700013H16Rik	NA	NA	NA	NA	0	0	0	0	0	0	0	0	0	0	0	0	0	0	0	0	0	0	0	0	0	0	0	0	0	0	0
1700015F17Rik	NA	NA	1.32262	NA	0	0	0	0	0	0	0	0.0840351	0.0733607	0	0	0.0721028	0.0670543	0.0809768	0	0	0	0	0	1	0	1	0	0	0	0	0
1700016C15Rik	1.98838	0.00160509	3.902	1.56e-05	0.186542	0.16131	0.149227	1.17966	0.900381	2.52618	2.91722	10.1603	3.61358	4.78048	1.30058	0.860998	10.5093	3.2635	2.68362	0	0	1	0	0	0	1	1	1	0	1	0
1700016D06Rik	0.44671	0.525346	1.04076	0.0756833	0.110626	0.573973	0.70797	0.787022	0.915352	1.02502	0.393184	1.41336	1.42865	1.04447	1.19978	0.7659	0.712273	1.00352	1.85672	0	0	0	0	0	0	0	0	0	0	0	0
1700016H13Rik	-0.234811	NA	0.705126	0.633952	0	0.127718	0	0	0	0	0	0.297943	0.173398	0	0.114416	0.0852124	0.079246	0.0956998	0	0	0	0	0	0	0	1	0	0	0	0	0
1700016K19Rik	-0.234811	NA	0.496712	0.754828	0	0.131185	0	0	0	0	0	0	0	0.409232	0	0.175051	0.081397	0.0982975	0	0	0	0	0	0	0	0	0	0	0	0	0
1700017B05Rik	0.0611583	0.800326	1.0831	0.00023288	5.34196	4.51392	6.49784	5.01324	6.64361	6.01541	6.88361	16.3201	9.93715	8.32372	13.2084	16.8455	20.1682	14.3037	9.3577	0	0	0	0	0	0	1	1	1	0	1	0
1700017D01Rik	0.271914	NA	1.08155	NA	0	0	0	0.185001	0	0	0.0831811	0.236058	0	0	0.0906511	0	0	0.151645	0	0	0	0	0	0	0	0	0	0	0	0	0
1700017N19Rik	0.152608	NA	NA	NA	0	0	0	0.0653524	0	0	0	0	0	0	0	0	0	0	0	0	0	0	0	1	0	1	0	1	0	0	0
1700018A04Rik	-0.000380786	NA	0.372898	0.773044	0	0.0358201	0.0662738	0	0	0.0590481	0.0883352	0.0278539	0.0243158	0.0279353	0.0962681	0.0716967	0	0.107361	0.0993197	0	0	1	0	1	0	1	0	1	0	1	0
1700018A14Rik	NA	NA	1.8348	0.208075	0	0	0	0	0	0	0	0.13214	0.115355	0	0.152233	0.453507	0.527192	0	0	0	0	0	0	0	0	1	1	0	0	0	0
1700018B08Rik	0.152608	NA	0.624786	NA	0	0	0	0.101512	0	0	0	0	0	0	0	0.0740909	0.137806	0	0	0	0	0	0	0	0	0	0	0	0	0	0
1700018B24Rik	NA	NA	NA	NA	0	0	0	0	0	0	0	0	0	0	0	0	0	0	0	0	0	0	0	0	0	0	0	0	0	0	0
1700018F24Rik	NA	NA	NA	NA	0	0	0	0	0	0	0	0	0	0	0	0	0	0	0	0	0	0	0	0	0	0	0	0	0	0	0
1700018L02Rik	-0.945082	0.0429607	-2.13122	7.29e-06	8.85156	4.26314	3.04748	3.01134	3.78564	1.35761	2.86725	2.03423	1.05235	1.66236	1.30197	0.711083	0.721412	1.815	1.79099	0	0	1	1	1	1	1	1	1	1	1	1
1700019A02Rik	1.42366	0.0299939	2.00205	0.0210138	0	0.192697	0.713051	1.40919	1.07557	1.42945	3.16805	2.0978	1.17728	1.80336	0.69051	0.642831	1.19564	2.45462	3.91819	0	0	0	0	0	0	0	0	0	0	0	0
1700019D03Rik	0.159616	0.854816	1.85357	0.0542559	0	0.190871	0.618005	0.261719	0.380493	0.393304	0.392252	0.519478	1.29569	0.669852	5.21523	10.9519	1.59882	0.715103	0.264617	0	0	0	0	0	0	1	0	0	0	0	0
1700019M22Rik	NA	NA	NA	NA	0	0	0	0	0	0	0	0	0	0	0	0	0	0	0	0	0	0	0	0	0	0	0	0	0	0	0
1700019N19Rik	NA	NA	1.89806	0.191243	0	0	0	0	0	0	0	0	0	0	0.234534	0.0873358	0.324883	0.392338	0.120984	0	0	0	0	0	0	0	0	0	0	0	0
1700020A23Rik	0.139489	NA	1.0793	0.34825	0.381228	0	0	0	0.262867	0.135859	0.406487	0.256347	0.223785	0.514193	0.442991	0.219948	0.204548	0.617545	0.304689	0	0	0	0	1	0	1	0	1	0	1	0
1700020D05Rik	0.74684	0.179357	0.890781	0.0650226	0.54846	1.06712	1.75499	1.19225	2.74179	3.42047	1.85186	2.21279	2.17318	2.03432	1.06219	3.40164	3.16346	2.57648	3.28759	0	0	0	0	1	0	1	0	1	0	1	0
1700020I14Rik	0.166367	0.200691	-0.068278	0.684495	40.5901	39.7018	39.1811	46.7736	46.5844	47.5101	52.2559	42.9422	47.0712	45.8659	40.1785	36.6886	40.9921	45.0615	55.1494	0	0	1	1	1	1	1	1	1	1	1	1
1700020L24Rik	-0.410475	0.601625	0.886976	0.244058	0.300151	0.259552	0.720327	0.474524	0.206962	0.213931	0.213358	1.21097	0.880959	1.1133	0.581297	0.432927	0.402614	1.75035	1.43934	0	0	0	0	1	0	1	0	1	0	0	0
1700020N01Rik	-0.00356751	NA	2.29425	0.0468301	0.131687	0	0	0	0	0.187719	0	0.531298	0.231906	0.0888085	0.306044	0.227929	0.42394	0.682617	0.63149	0	0	0	0	1	0	1	0	1	0	1	0
1700020N18Rik	-0.245935	NA	-0.717052	NA	0.255898	0	0	0	0	0	0	0.172072	0	0	0	0	0	0	0	0	0	1	0	1	0	1	0	1	0	1	0
1700021F05Rik	-0.39623	0.0158754	-0.845653	3.55e-05	26.7615	31.0799	30.2453	24.7211	25.5335	23.6209	21.8987	15.4842	19.3626	18.5723	16.8744	26.5711	19.4513	20.8687	13.9275	0	0	1	1	1	1	1	1	1	1	1	1
1700021F07Rik	0.152608	NA	0.285115	NA	0	0	0	0.172302	0	0	0	0.14657	0	0	0	0	0	0	0	0	0	0	0	0	0	0	0	1	0	1	0
1700022A21Rik	NA	NA	NA	NA	0	0	0	0	0	0	0	0	0	0	0	0	0	0	0	0	0	0	0	0	0	1	0	0	0	0	0
1700022I11Rik	-0.201018	0.785693	0.390836	0.541086	0.112496	0.226986	0.299975	0.237135	0.180994	0.187089	0.159933	0.25215	0.176097	0.177021	0.406689	0.324521	0.603596	0.437353	0.269731	0	0	1	0	1	0	1	0	1	0	1	0
1700024G13Rik	NA	NA	NA	NA	0	0	0	0	0	0	0	0	0	0	0	0	0	0	0	0	0	0	0	0	0	0	0	0	0	0	0
1700024P04Rik	0.263235	NA	1.81361	0.213666	0	0	0	0.232028	0	0	0.417303	0.394753	0.172305	0	0	0	0.157493	0.57058	0.703793	0	0	0	0	0	0	0	0	0	0	0	0
1700025C18Rik	NA	NA	NA	NA	0	0	0	0	0	0	0	0	0	0	0	0	0	0	0	0	0	0	0	0	0	0	0	1	0	1	0
1700025F22Rik	NA	NA	NA	NA	0	0	0	0	0	0	0	0	0	0	0	0	0	0	0	0	0	0	0	0	0	1	0	0	0	0	0
1700025G04Rik	-0.317478	0.0752118	0.033952	0.951719	2.0786	2.65485	2.6471	1.92637	2.39699	1.91574	2.2333	1.66278	2.85405	1.94155	3.10017	4.35586	6.44806	1.84222	1.35576	0	0	0	0	0	0	0	0	0	0	0	0
1700026D11Rik	0.0176215	NA	-0.172614	NA	0	0.0441598	0	0	0	0.0727958	0	0.0686778	0.0299771	0	0	0	0	0	0	0	0	0	0	0	0	0	0	0	0	0	0
1700028B04Rik	NA	NA	0.256038	NA	0	0	0	0	0	0	0	0	0	0	0	0.146034	0	0	0	0	0	0	0	1	0	0	0	0	0	0	0
1700028J19Rik	-0.514663	0.457266	-0.642613	0.278822	0.559776	0.677683	0.806039	0.353992	0.617569	0.638363	0.159164	0.602252	0.460033	0.226504	0.433644	0.581329	0.720833	0.652875	0.268434	0	0	0	0	1	0	1	0	1	0	1	0
1700028K03Rik	1.09688	0.0273322	1.87123	3.9e-05	0.112609	0.146066	0.315291	0.378314	0.485295	0.561832	0.640375	0.719353	0.859339	1.10117	0.915973	1.072	0.422943	0.820863	0.922508	0	0	0	0	0	0	1	0	0	0	0	0
1700028M03Rik	NA	NA	NA	NA	0	0	0	0	0	0	0	0	0	0	0	0	0	0	0	0	0	0	0	0	0	0	0	0	0	0	0
1700028P14Rik	NA	NA	NA	NA	0	0	0	0	0	0	0	0	0	0	0	0	0	0	0	0	0	0	0	0	0	1	0	0	0	0	0
1700029F12Rik	-0.307013	NA	-0.325628	0.812166	0.122562	0.105984	0.0980445	0	0	0.17471	0	0.0824134	0	0.165308	0	0.141423	0.263041	0.0794141	0	0	0	1	0	1	0	1	0	1	0	0	0
1700029H14Rik	0.561256	NA	1.78834	0.112499	0	0.171621	0	0	0.205272	0.495094	0.211616	0.40036	0.407756	0.334609	0.153746	0.229008	0.266217	0.77158	0	0	0	0	0	0	0	1	0	0	0	0	0
1700029I15Rik	-0.976591	0.003098	-1.03306	0.000338682	12.2831	17.2602	17.5026	7.58554	8.73419	9.84903	6.54845	11.0986	8.33692	12.6842	7.13653	5.97938	8.03214	8.705	8.89667	0	0	1	0	1	0	1	0	1	0	1	0
1700029J07Rik	-0.172697	0.726651	0.850102	0.0240319	0.866877	1.63153	1.10139	1.08833	1.51192	0.799585	1.12367	1.44013	3.38246	4.02351	2.44917	1.85346	2.68129	2.1807	2.36379	0	0	1	1	1	1	1	1	1	1	1	1
1700029M20Rik	NA	NA	NA	NA	0	0	0	0	0	0	0	0	0	0	0	0	0	0	0	0	0	0	0	0	0	0	0	0	0	0	0
1700029P11Rik	NA	NA	0.716758	NA	0	0	0	0	0	0	0	0	0	0	0	0	0.220707	0	0.109586	0	0	1	0	1	0	1	0	1	0	1	0
1700030C10Rik	0.458529	0.340041	0.928076	0.295698	2.10715	1.40164	2.0098	3.20318	4.0794	1.21304	2.88046	1.25341	1.28449	10.7671	1.00452	4.9096	14.1324	1.36533	0.971594	0	0	0	0	0	0	0	0	0	0	0	0
1700030J22Rik	-0.406706	0.4075	-0.680052	0.151429	0.700703	0.646319	0.784749	0.443111	0.515364	0.69919	0.564497	0.439758	0.521006	0.315031	0.325689	0.646828	1.02763	0.393486	0.373348	0	0	1	0	1	1	1	1	1	0	1	0
1700030K09Rik	-0.200224	0.438794	-0.199809	0.337642	4.54234	6.41397	6.11749	4.04512	5.47121	5.98328	5.76291	5.29684	6.41287	5.89396	3.91971	5.97118	7.37327	5.70016	5.46854	0	0	0	0	1	1	1	1	1	1	0	0
1700031F05Rik	NA	NA	NA	NA	0	0	0	0	0	0	0	0	0	0	0	0	0	0	0	0	0	0	0	0	0	0	0	0	0	0	0
1700031M16Rik	NA	NA	NA	NA	0	0	0	0	0	0	0	0	0	0	0	0	0	0	0	0	0	0	0	0	0	0	0	0	0	0	0
1700034E13Rik	NA	NA	NA	NA	0	0	0	0	0	0	0	0	0	0	0	0	0	0	0	0	0	0	0	0	0	0	0	0	0	0	0
1700034H15Rik	0.290843	0.525346	0.244808	0.620358	0.3467	0.415114	0.746702	0.632442	0.827512	0.665292	0.587682	0.699389	0.500964	0.863302	0.723098	0.461601	0.457899	0.587534	1.27889	0	0	1	0	1	0	1	0	1	0	1	0
1700034I23Rik	0.0586277	0.910357	0.113928	0.802947	0.774568	1.39112	1.76355	1.13036	1.84876	1.35894	1.56707	1.56252	1.22414	1.92872	1.75395	1.58128	0.927093	1.62147	2.61909	0	0	1	1	1	1	1	1	1	0	1	0
1700034J05Rik	1.93811	2.32e-08	2.39364	8.64e-16	1.09908	1.18802	2.41785	4.12677	8.85729	7.88256	8.44742	9.93093	9.63723	7.69001	13.9953	8.40193	8.36649	10.6822	9.66256	0	0	1	0	1	0	1	0	1	0	1	0
1700037C18Rik	-0.020079	0.963959	-0.0155769	0.966122	2.63457	4.86019	5.26889	3.95688	5.93425	3.38	4.7443	6.55474	4.43337	3.73113	3.26549	4.25601	5.08888	6.14548	5.61501	0	0	0	0	1	1	1	1	1	1	1	1
1700037H04Rik	0.459164	0.0564286	0.956352	0.00621118	5.4772	5.27253	6.28297	8.41412	9.12102	7.36573	9.10907	7.78294	12.6787	7.45722	14.7305	18.1255	20.9042	10.9817	11.1503	0	0	1	1	1	1	1	1	1	0	1	0
1700041C23Rik	NA	NA	NA	NA	0	0	0	0	0	0	0	0	0	0	0	0	0	0	0	0	0	1	0	1	0	1	0	0	0	0	0
1700042G07Rik	NA	NA	0.232006	NA	0	0	0	0	0	0	0	0	0	0	0	0	0.191242	0	0	0	0	0	0	0	0	0	0	0	0	0	0
1700044K03Rik	-0.299017	NA	-0.627855	0.585347	0.370611	0.640962	0.296474	0.292959	0.255546	0.26415	0.263444	0.249208	0.217552	0.249936	0.287102	0.213822	0.397701	0.240138	0.592406	0	0	0	0	0	0	0	0	0	0	0	0
1700047I17Rik2	NA	NA	0.533024	NA	0	0	0	0	0	0	0	0	0	0.0245316	0	0.020987	0	0	0	0	0	0	0	0	0	0	0	0	0	0	0
1700047M11Rik	-0.194878	0.598125	-1.08391	0.100386	1.76927	2.65492	2.49767	1.80991	2.87049	1.78028	2.14542	1.81954	1.80224	1.40374	0.765926	0.180136	0.279206	1.85447	1.53882	0	0	1	0	1	0	1	1	1	1	1	1
1700048O20Rik	0.223648	0.61593	0.52927	0.385145	2.11904	3.72394	4.37459	2.26943	3.58214	5.55414	5.97659	3.9989	14.7663	4.33328	2.38292	8.47914	6.74847	2.21458	3.5511	0	0	1	0	1	0	1	1	1	0	1	0
1700049E15Rik	0.473684	NA	2.28042	0.10876	0	0	0	0	0	0.216253	0.539187	1.0201	0.801472	0	0	0	0.732573	0.688083	0	0	0	1	0	0	0	1	0	0	0	0	0
1700049L16Rik	0.0330521	NA	0.0102887	NA	0	0.149902	0	0.137029	0	0.123554	0	0	0	0	0.13429	0.100014	0	0.112323	0.138547	0	0	0	0	0	0	0	0	0	0	0	0
1700052I22Rik	NA	NA	0.962264	NA	0	0	0	0	0	0	0	0.249208	0	0	0	0.641466	0	0.240138	0	0	0	1	1	1	0	1	1	1	1	1	0
1700052K11Rik	0.182444	0.43564	0.474713	0.00675062	7.12208	5.40767	7.3186	7.32336	7.34633	8.9556	8.89048	8.21538	12.1343	10.8557	9.50946	10.9241	10.6252	12.0059	11.3844	0	0	1	0	1	1	1	1	1	0	1	1
1700054K19Rik	NA	NA	NA	NA	0	0	0	0	0	0	0	0	0	0	0	0	0	0	0	0	0	1	1	1	1	1	1	0	0	1	0
1700056E22Rik	-0.486277	0.391194	-0.508164	0.255822	1.44488	1.62428	1.96494	1.25636	1.59406	1.33878	0.616245	1.3602	0.763346	1.07185	1.7909	1.50051	1.8606	1.49794	1.03931	0	0	1	0	1	1	1	1	1	1	1	1
1700057G04Rik	0.0876478	0.913486	0.902777	0.109882	0.242429	0.349396	0.452513	0.447148	0.557205	0.403177	0.22977	0.760739	0.75898	0.326984	0.626012	0.792589	0.867168	0.994857	1.16254	0	0	1	0	1	0	1	0	1	0	1	0
1700060C20Rik	NA	NA	2.51093	0.0706277	0	0	0	0	0	0	0	0	0.417037	0	0.917266	0.273257	0.127062	1.07411	0.567806	0	0	1	0	1	0	1	0	1	0	1	0
1700061G19Rik	0.40152	0.612334	1.36173	0.113183	0	0.0492144	0.227639	0.179952	0.0784854	0.243384	0.202277	0.61231	0.334083	0.153525	0.0881771	0.262683	0.427509	0.295013	0.363889	0	0	1	0	0	0	1	0	0	0	0	0
1700065D16Rik	0.415919	0.570237	1.25151	0.0902773	0.0481794	0.249975	0.154166	0.190423	0.33221	0.274716	0.205486	0.356367	0.424227	0.162458	0.858435	0.639328	0.620414	0.374615	0.154026	0	0	1	0	1	1	1	1	1	1	1	1
1700066B19Rik	-0.208465	0.792214	1.13092	0.0454416	0.167396	0.241257	0.446369	0.0882152	0.230849	0.437473	0.237983	0.78793	0.524072	0.413931	0.994194	0.482893	1.34724	0.686944	0.847325	0	0	0	0	1	0	1	0	1	0	1	0
1700066M21Rik	-0.244867	0.285283	-1.23418	2.92e-10	45.6286	28.4474	36.6498	36.9866	27.3932	36.1644	33.9869	14.6848	18.3564	17.5792	18.9335	22.4113	16.1551	19.7503	18.0482	0	0	1	1	1	0	1	1	1	0	1	0
1700066O22Rik	0.117687	NA	-0.0130848	NA	0	0	0.0731005	0	0	0.0651306	0.129913	0	0.0536411	0	0.0707897	0.0527214	0.0490299	0	0	0	0	0	0	1	0	0	0	0	0	0	0
1700067K01Rik	-0.326524	0.347138	-0.634293	0.0126118	4.00588	4.93362	6.02066	4.70185	5.02211	3.72037	3.45155	4.40779	3.99041	3.76576	2.72709	3.78192	4.81975	2.83158	3.39565	0	0	1	0	1	0	1	0	1	0	1	0
1700067P10Rik	NA	NA	NA	NA	0	0	0	0	0	0	0	0	0	0	0	0	0	0	0	0	0	0	0	1	0	1	0	0	0	0	0
1700069L16Rik	NA	NA	0.546124	NA	0	0	0	0	0	0	0	0.133453	0	0	0	0	0	0.128597	0	0	0	1	0	1	0	1	0	1	0	1	0
1700071K01Rik	-0.504254	NA	-0.437786	0.73747	0.26921	0	0.107679	0	0	0	0	0.0905118	0.0790147	0.0907763	0	0.15532	0.0722222	0.174436	0.10758	0	0	0	0	0	0	0	0	0	0	0	0
1700073E17Rik	0.152608	NA	1.46654	NA	0	0	0	0.0234541	0	0	0	0	0.0174171	0	0.0229852	0	0.0159199	0.0384506	0.0237138	0	0	0	0	0	0	1	0	1	0	1	0
1700074P13Rik	NA	NA	NA	NA	0	0	0	0	0	0	0	0	0	0	0	0	0	0	0	0	0	0	0	0	0	1	0	0	0	0	0
1700080E11Rik	-0.0856185	NA	-1.31508	NA	0.140989	0	0	0	0.0972157	0	0	0	0	0	0	0	0	0	0	0	0	0	0	1	0	1	0	1	0	1	0
1700080O16Rik	0.145387	NA	0.539787	NA	0	0	0	0	0	0.0633894	0	0	0	0	0.0688972	0	0.0477191	0	0	0	0	0	0	0	0	0	0	0	0	0	0
1700084E18Rik	-0.166518	0.785676	0.303677	0.5209	3.21936	3.61907	3.34797	2.54483	2.44182	3.90078	3.89035	8.22615	4.15756	4.55931	3.24214	3.34331	5.87297	3.96338	5.91792	0	0	1	1	1	1	1	1	1	1	1	0
1700084J12Rik	0.604026	0.29108	0.976707	0.0380469	0.955678	0.991693	2.59932	1.96415	2.37228	4.22315	2.44559	4.7554	2.80497	3.867	2.66522	2.75687	2.56384	4.33464	4.88836	0	0	0	0	0	0	0	0	0	0	0	0
1700086L19Rik	NA	NA	0.232006	NA	0	0	0	0	0	0	0	0	0	0	0	0	0.0716699	0	0	0	0	0	0	0	0	1	0	0	0	0	0
1700086O06Rik	0.293017	0.321852	0.377405	0.112336	3.11132	5.19325	5.44093	5.09044	6.38613	7.47788	5.45196	5.8385	6.3711	6.19714	5.66131	7.43073	6.87162	8.72033	8.38526	0	0	1	1	1	1	1	1	1	1	1	1
1700088E04Rik	0.417583	NA	2.48655	0.00377917	0	0.23737	0	0.289314	0.126183	0.130432	0.195124	0.799847	0.751959	0.925597	0.567059	0.263952	0.687317	0.770738	0.511905	0	0	0	0	0	0	1	1	1	1	0	0
1700092M07Rik	0.485819	0.461976	0.726074	0.27562	0.735369	1.9077	2.05893	3.19711	3.04234	2.35858	2.09091	1.73068	2.37418	2.72759	3.13319	3.81841	6.1157	3.81187	1.17546	0	0	1	0	1	1	1	1	1	0	1	0
1700093K21Rik	-0.0551344	NA	1.34907	0.326132	0	0	0.0772431	0	0	0	0.0686373	0.129857	0.113362	0	0.149603	0	0.155425	0.0625653	0.463035	0	0	0	0	0	0	1	0	0	0	0	0
1700094D03Rik	-0.121427	0.531472	-0.0345202	0.856844	5.77468	7.41235	7.32627	6.74013	6.87482	6.75259	6.70246	6.46161	7.28277	6.96729	7.30437	9.29225	8.32694	7.42497	9.01425	0	0	1	0	1	0	1	0	1	0	1	0
1700096J18Rik	0.0214071	NA	1.69314	0.179183	0	0.266126	0	0	0.212204	0	0.218763	0.413882	0.36131	0.415092	0.238408	0.177557	0.33025	0.997049	1.4758	0	0	1	0	1	1	1	1	1	0	1	0
1700096K18Rik	-0.358461	0.359088	0.0339864	0.938832	3.37488	2.25133	3.31687	2.28666	2.52654	3.02397	1.98774	3.37161	3.11315	5.91756	4.18309	3.2823	3.88026	2.6866	1.92665	0	0	0	0	1	1	1	1	1	1	1	1
1700102P08Rik	0.224842	0.67452	-0.220427	0.711047	1.7815	1.10038	1.52692	1.91117	1.84258	1.90462	1.89953	0.770092	0.97106	1.20142	0.591461	1.54174	2.5262	2.14375	1.93233	0	0	1	0	1	0	1	0	1	1	1	1
1700108F19Rik	0.957991	NA	2.25859	0.0576919	0	0.129221	0.119541	0.354371	0.309115	0.532538	0.531114	0	1.57894	0	0.810334	1.55187	1.68374	0.580954	0.358295	0	0	1	0	1	0	1	0	1	0	1	0
1700108J01Rik	-0.32682	0.638061	-0.848247	0.288985	1.19419	1.54899	4.5377	1.41597	2.05856	1.48951	2.75884	1.40525	0.701002	0.604011	3.9317	0.688982	0.640741	1.54756	2.38608	0	0	0	0	0	0	0	0	1	0	1	0
1700109G14Rik	0.144294	NA	NA	NA	0	0	0	0	0.120728	0	0	0	0	0	0	0	0	0	0	0	0	0	0	1	0	1	0	1	0	1	0
1700109H08Rik	0.141638	0.765444	0.557725	0.107647	2.73578	4.90044	8.12878	6.48771	5.79392	6.54613	6.3897	11.6946	7.68553	9.09312	7.41767	10.8233	11.2188	6.71077	7.65281	0	0	0	0	0	0	1	0	0	0	0	0
1700111N16Rik	0.475326	NA	0.990768	0.417942	0.123428	0	0.0987374	0.195133	0.170213	0.0879723	0.350948	0.497975	0.144907	0.0832383	0.0956161	0.0712111	0.198675	0.0799753	0.493235	0	0	0	0	0	0	0	0	0	0	0	0
1700113H08Rik	0.00705061	NA	1.68688	0.182011	0.0896217	0	0	0.0708438	0.0617965	0	0	0.241055	0.315653	0	0.0694275	0.258534	0.240432	0.116141	0.0716283	0	0	1	0	1	0	1	1	1	0	1	0
1700120K04Rik	-0.237765	0.680217	-0.46271	0.246534	3.60236	3.3376	3.91095	1.42379	4.08073	4.03474	3.29232	3.46045	2.26567	3.12351	2.19266	2.37528	2.89926	4.33487	3.70172	0	0	1	0	1	0	1	0	1	0	1	0
1700121N20Rik	NA	NA	NA	NA	0	0	0	0	0	0	0	0	0	0	0	0	0	0	0	0	0	0	0	0	0	1	0	0	0	0	0
1700123K08Rik	0.14507	NA	NA	NA	0	0	0	0	0	0	0.0948598	0	0	0	0	0	0	0	0	0	0	0	0	0	0	0	0	0	0	0	0
1700123L14Rik	-0.291422	NA	-3.19281	0.0141789	0.164087	0.141892	0.196895	0.0648535	0.0565712	0.29238	0.0583196	0	0	0.0553293	0	0	0	0	0	0	0	0	0	0	0	1	1	0	0	0	0
1700123O20Rik	-0.624111	4.73e-05	-0.681495	3.11e-05	36.4648	29.8695	31.5964	24.0887	22.8484	21.0346	23.0288	20.7399	30.0021	23.8931	22.2892	23.556	25.9546	18.4515	24.9466	0	0	0	0	1	1	1	1	1	1	1	1
1700125H20Rik	0.229749	NA	1.9381	0.18063	0	0	0	0	0	0.396752	0	0.0935769	0	0	0.107806	0.0802898	0.37334	0.0901713	0.222447	0	0	0	0	1	1	1	1	0	0	1	1
1700128F08Rik	-0.0366785	0.930017	-0.0689695	0.826553	4.40559	3.48314	4.32986	3.78102	3.9925	4.30636	5.01065	4.65524	4.13781	3.73508	3.5104	4.28473	4.18733	5.1383	6.53915	0	0	0	0	0	0	0	0	0	0	0	0
1700129C05Rik	NA	NA	0.533136	NA	0	0	0	0	0	0	0	0.0880518	0	0	0	0.0755492	0	0	0	0	0	1	0	1	0	1	0	1	0	1	0
1810009A15Rik	-0.44842	0.0245783	-0.290861	0.26603	49.5268	44.3994	44.3448	43.819	31.3303	35.4619	34.2365	31.9281	47.2099	37.6903	49.6308	53.7406	53.6347	49.3142	27.5994	0	0	1	1	1	1	1	1	1	0	1	0
1810009J06Rik	-0.30078	0.710836	-1.86918	0.0545742	0.536354	0.463805	0.643593	0.317981	0	0.764566	0.57189	0.540986	0.0787114	0	0	0.154724	0.071945	0.0868829	0.214335	0	0	1	0	1	0	1	0	1	0	1	0
1810010D01Rik	6.39182	4.28e-50	3.36796	6.74e-05	0.149433	0.129221	0.119541	49.73	34.6209	47.0764	39.4086	0.904344	4.91226	1.81397	1.62067	2.58645	2.40535	2.32382	0.955452	0	0	1	1	0	0	1	1	0	0	0	0
1810010H24Rik	2.90091	5.61e-39	2.8601	3.4e-35	6.22956	7.036	5.59362	65.9256	55.6655	55.9088	39.6731	55.1397	59.33	42.3544	66.9713	44.5231	44.2024	50.4969	67.6717	0	0	1	1	1	1	1	1	1	1	1	1
1810013L24Rik	-0.0156181	0.910097	-0.279947	0.00595908	31.6012	29.1356	33.0346	33.3185	33.0338	32.2544	34.8541	31.3675	29.9577	29.7755	27.3381	26.7708	30.8338	29.2495	34.4066	0	0	1	1	1	1	1	1	1	1	1	1
1810014B01Rik	0.0762053	0.794803	0.369439	0.223699	3.69072	5.10641	4.8926	5.08466	6.21671	4.3216	5.13457	5.67253	5.54003	7.64473	8.53646	10.1904	5.00721	5.70523	6.363	0	0	1	1	1	1	1	1	1	1	1	1
1810022K09Rik	0.201436	0.266918	0.293639	0.0519276	14.1567	17.1208	17.3975	21.9756	20.2302	18.5716	19.8345	20.901	25.0508	26.0816	23.0462	21.6028	23.1725	19.2098	26.1544	0	0	0	0	1	1	1	1	1	1	0	0
1810024B03Rik	0.0102728	0.977112	0.239654	0.335827	1.65303	1.73574	1.82611	1.8978	1.76399	1.87949	2.01434	2.67298	2.72621	1.99069	2.13426	1.74846	2.68191	2.19317	3.01977	0	0	1	1	1	1	1	1	1	1	1	1
1810030O07Rik	0.595103	1.68e-05	0.792606	7.67e-07	10.1585	10.7104	12.1244	17.606	16.4439	18.6237	19.3462	21.4422	18.9737	24.0693	18.1799	26.9852	24.3671	24.217	19.1469	0	0	1	0	0	0	1	1	0	0	0	0
1810032O08Rik	0.184927	0.548142	1.1533	0.000455534	3.07846	3.81159	3.97382	4.25854	4.43833	3.6403	5.52044	6.2101	8.99438	6.51135	14.4714	12.3924	12.1628	7.38944	7.49303	0	0	1	1	1	1	1	1	1	1	1	1
1810037I17Rik	-0.198464	0.350802	-0.258564	0.0496843	21.9029	25.1298	21.7586	24.6692	22.4071	19.9986	18.8257	20.985	23.4455	21.8187	23.7324	23.3739	24.0416	20.2213	20.4802	0	0	0	0	1	1	1	1	1	0	0	0
1810043G02Rik	-0.68202	0.000238638	0.0203187	0.937005	10.7158	9.74462	9.89953	6.99506	6.81679	6.06082	7.07661	12.2262	7.99475	13.5674	13.8175	12.684	11.2765	12.8116	11.0508	0	0	1	0	1	1	1	1	1	0	1	0
1810046K07Rik	-1.47001	0.00235008	-5.15128	4.23e-10	3.71032	4.76685	5.51221	0.921776	3.21623	0.604459	1.20568	0	0.0622286	0.428949	0.0821225	0	0	0	0.254177	0	0	1	0	1	0	1	0	1	0	1	0
1810055G02Rik	-1.24459	0.0033157	-2.20569	3.28e-32	40.5678	52.2287	54.7971	26.8587	28.8064	10.9022	12.764	10.7733	11.3923	11.4571	11.5216	14.7548	17.7766	11.008	9.51912	0	0	1	1	1	1	1	1	1	1	1	1
1810058I24Rik	-0.534956	0.000152553	-1.01275	5.78e-17	43.8906	51.9661	54.7694	39.9538	40.031	33.7303	34.7843	30.3069	25.1343	26.7769	30.4262	25.3844	30.977	31.9157	30.0184	0	0	1	0	1	1	1	1	1	1	1	1
1810062O18Rik	0.17467	0.831744	0.373215	0.63907	0.558137	0.321761	1.0418	0.441194	1.02627	1.19342	0.66124	1.00081	0.764475	0.87827	0.720622	0.322014	1.49734	0.723292	2.0817	0	0	0	0	1	1	1	1	1	0	1	0
1810064F22Rik	0.466548	0.505055	-1.09277	0.101303	31.258	9.13245	11.2159	19.719	9.08165	38.0689	54.0598	11.7949	8.47963	21.4894	5.03102	3.01153	2.08422	8.73072	12.3699	0	0	1	1	1	1	1	1	1	1	1	1
1810065E05Rik	NA	NA	NA	NA	0	0	0	0	0	0	0	0	0	0	0	0	0	0	0	0	0	0	0	0	0	0	0	0	0	0	0
2010003K11Rik	-0.340031	0.44719	-1.41319	0.000396666	17.5997	37.0643	12.7382	27.919	22.042	11.5201	12.8509	9.49978	6.1144	13.4839	13.9123	6.28586	7.06627	10.3953	9.85592	0	0	1	1	1	1	1	1	1	1	1	1
2010005H15Rik	-0.245935	NA	0.184836	NA	0.264622	0	0	0	0	0	0	0	0	0	0	0.152672	0.567929	0.342924	0	0	0	0	0	0	0	0	0	0	0	0	0
2010016I18Rik	0.641045	0.113101	0.677	0.213448	1.16583	1.24078	1.21958	2.12668	2.16427	1.91755	2.2949	4.8242	2.15835	1.81436	1.38944	1.19002	1.29917	2.26621	3.36869	0	0	1	0	1	0	1	0	1	0	1	0
2010106E10Rik	NA	NA	NA	NA	0	0	0	0	0	0	0	0	0	0	0	0	0	0	0	0	0	0	0	0	0	0	0	0	0	0	0
2010109I03Rik	0.661836	0.279651	1.22862	0.0180676	0.148087	0.448198	0.473856	0.468237	0.81688	0.633289	0.894759	1.09535	0.738894	1.09855	0.803033	0.726225	1.58912	0.767627	1.36109	0	0	1	0	1	0	1	0	0	0	1	0
2010111I01Rik	-0.345642	0.000630387	-0.266875	0.0286999	26.4829	26.4431	27.4261	20.5629	23.424	23.6177	23.2577	23.2641	27.3391	30.6696	23.3049	27.9993	24.8069	23.753	25.9621	0	0	1	1	1	1	1	1	1	1	1	1
2010204K13Rik	0.819471	0.253028	5.38048	5.71e-12	0.298547	0.17211	0	0.393324	0.754807	0.425576	0.282958	2.27517	18.2261	4.29519	20.3523	18.0284	15.004	12.8963	4.29494	0	0	1	0	0	0	1	0	0	0	0	0
2010300C02Rik	0.369902	0.613679	0.880617	0.381813	0.0872887	0.201285	0.0465517	0.206999	0.160501	0.22812	0.103413	0.0978251	0.529474	0.255089	0.0450802	0.738626	0.343454	0.0754119	0.0232546	0	0	1	0	1	0	1	0	1	0	1	0
2010320M18Rik	-0.179516	0.473621	-0.347482	0.251415	20.8174	22.3803	17.5533	21.7926	17.0698	20.3179	17.7306	20.6819	23.8896	24.0307	14.3832	12.9843	21.2322	20.0507	10.942	0	0	1	1	1	1	1	1	1	1	1	1
2200002D01Rik	0.477216	0.153226	0.775892	0.00385693	57.8723	29.3117	26.2341	72.1054	61.5669	50.2834	50.1488	82.2768	79.2672	72.2955	85.8214	65.1883	69.4957	76.2469	80.833	0	0	1	1	1	1	1	1	1	1	1	1
2200002J24Rik	0.145387	NA	3.45404	0.00749492	0	0	0	0	0	0.163254	0	0.154018	1.74791	0.926811	2.83901	2.51083	0.368689	0.445239	0	0	0	1	0	0	0	1	0	1	0	1	0
2210010C04Rik	1.05851	0.131119	2.46778	0.0121852	0	0.0564058	0.0521805	0.0515618	0.359816	0.185966	0.324569	0.394753	0.0765801	0.439896	0.454779	0.301068	0.209991	0.338121	0.521328	0	0	1	0	1	0	1	0	1	0	1	0
2210016F16Rik	-0.265571	0.0731266	-0.710494	0.000143695	27.8747	30.0555	26.8139	28.1789	24.6144	22.62	25.7622	15.714	19.2691	24.074	20.9418	21.5953	25.9807	17.0991	15.9074	0	0	0	0	1	0	1	0	1	1	1	1
2210016L21Rik	-0.350611	0.0303714	-0.201466	0.119176	26.568	27.8255	26.7572	23.9299	24.6691	19.6906	22.8733	27.6871	27.2148	28.9816	24.5994	30.2291	29.9867	27.4339	22.4183	0	0	0	0	1	1	1	1	1	0	1	0
2210407C18Rik	-0.0787836	NA	-0.730864	NA	0	0	0.254313	0	0.219205	0	0	0	0	0.107197	0.123137	0	0	0	0	0	0	1	0	0	0	1	1	1	1	1	1
2210408I21Rik	0.668749	0.00236513	-0.123917	0.807418	1.68696	2.038	2.0441	2.96116	2.73695	3.94307	3.73854	2.05185	2.44654	2.6936	1.01857	0.801529	1.43757	2.33081	3.60861	0	0	0	0	0	0	1	1	0	0	0	0
2210409E12Rik	-0.234811	NA	-0.638503	NA	0	0.260953	0	0	0	0	0	0	0	0.203511	0	0	0	0	0	0	0	0	0	1	0	1	1	1	0	1	0
2210417A02Rik	-0.495875	0.24165	-1.19022	0.00135432	3.81055	7.24928	8.12878	4.0162	5.43012	5.06977	4.33389	2.73313	2.83332	4.79695	2.75513	2.49161	2.58976	2.96287	4.66977	0	0	1	1	1	1	1	1	1	1	1	1
2300002M23Rik	NA	NA	0.306833	NA	0	0	0	0	0	0	0	0	0	0	0	0	0	0	0.089478	0	0	1	0	1	0	1	0	1	0	1	0
2300009A05Rik	-0.347182	0.25684	-0.676658	0.00378455	23.4854	13.4017	21.6484	21.2975	17.3446	13.6801	13.1351	12.9063	12.3166	19.5366	13.8529	12.862	13.8164	13.7497	14.3873	0	0	1	1	1	1	1	1	1	1	1	1
2310001K24Rik	-0.917965	NA	-2.89791	0.0114456	0.608803	1.05291	0.730527	0.240622	0.209893	0.21696	0.21638	0	0.178687	0	0	0	0.163326	0.197238	0	0	0	1	0	1	1	1	1	1	1	1	1
2310002L09Rik	NA	NA	NA	NA	0	0	0	0	0	0	0	0	0	0	0	0	0	0	0	0	0	0	0	0	0	0	0	0	0	0	0
2310007B03Rik	5.7499	4.05e-51	5.83559	3.09e-20	0.0591533	0.204608	0.189281	14.4486	13.3376	22.0081	18.4172	14.1603	9.37539	19.5473	22.5456	11.433	8.18857	19.6625	3.45123	0	0	1	1	1	1	1	1	1	1	1	1
2310009B15Rik	-0.509831	0.102074	-0.0373982	0.895026	10.5786	6.65289	8.02287	7.16755	6.91532	5.3856	5.56651	8.96094	8.7098	8.70917	8.72711	12.9992	10.7622	8.63481	8.67435	0	0	0	0	0	0	0	0	0	0	0	0
2310011J03Rik	-0.449247	0.00216884	-0.306211	0.182006	28.7189	32.4812	29.7112	26.5628	23.5771	21.6697	23.5275	25.5407	28.7233	27.5464	33.5347	34.4504	31.9026	28.8131	17.0296	0	0	1	0	1	1	1	1	1	1	1	1
2310015A10Rik	0.465767	0.102687	0.888195	0.00025213	3.50006	5.66273	3.70311	5.08719	4.69053	8.12772	8.06584	9.43309	8.54968	8.90862	7.28143	8.67993	8.22362	8.99833	14.1221	0	0	1	1	1	1	1	1	1	1	1	1
2310022A10Rik	0.611603	0.0263719	0.810714	7.76e-05	1.60968	2.2828	2.39509	2.29034	3.72932	3.809	4.2565	4.13472	3.45833	3.71258	5.26224	3.86338	5.02657	4.27628	4.60568	0	0	0	0	1	1	1	1	0	0	0	0
2310022B05Rik	0.301317	0.123262	0.866539	0.000455762	10.647	13.7006	15.1078	13.0584	18.1786	18.881	20.0018	27.0461	32.6631	23.763	23.9909	35.9544	35.3184	29.2922	15.8031	0	0	1	0	1	0	1	1	1	1	1	1
2310030G06Rik	0.403968	0.0388767	0.273523	0.16829	23.5117	18.775	28.3476	38.5937	31.4155	33.2751	31.7466	26.6271	33.0182	39.5263	33.4647	34.2045	36.3969	35.7171	25.7143	0	0	1	1	1	1	1	1	1	1	1	1
2310033P09Rik	0.024018	0.932217	0.240264	0.289545	10.5832	13.2407	14.3203	15.9305	13.6632	14.6047	11.5244	17.5638	16.6546	18.0707	22.1534	17.863	16.4311	11.9639	18.8064	0	0	1	0	1	1	1	1	1	0	1	0
2310034C09Rik	NA	NA	NA	NA	0	0	0	0	0	0	0	0	0	0	0	0	0	0	0	0	0	0	0	0	0	1	0	0	0	0	0
2310039H08Rik	-0.863212	4.47e-05	-0.84007	9.95e-05	70.312	71.1173	65.5008	52.1508	42.9982	33.3667	32.2495	41.8101	43.6081	50.9526	62.17	34.4135	42.9628	47.0813	34.0928	0	0	1	0	1	1	1	1	1	1	1	1
2310050C09Rik	NA	NA	0.232006	NA	0	0	0	0	0	0	0	0	0	0	0	0	0.0702593	0	0	0	0	0	0	0	0	0	0	0	0	0	0
2310057J18Rik	NA	NA	0.492955	NA	0	0	0	0	0	0	0	0	0	0	0	0.0611152	0.056836	0	0	0	0	0	0	1	0	1	0	0	0	0	0
2310057M21Rik	0.492392	0.0650981	0.965659	6.13e-07	2.10936	2.11358	3.93729	3.7318	4.13252	4.15234	4.68864	5.17824	6.21075	6.11914	5.96564	6.31675	6.53915	6.87722	6.34206	0	0	1	1	1	1	1	1	1	1	1	1
2310057N15Rik	NA	NA	NA	NA	0	0	0	0	0	0	0	0	0	0	0	0	0	0	0	0	0	0	0	0	0	1	0	0	0	0	0
2310061I04Rik	-0.182237	0.419102	-0.242466	0.2673	12.1522	9.29394	10.7472	10.5715	11.6215	9.44487	9.07234	13.2632	9.67861	10.7487	12.2997	8.13861	9.73125	10.8813	9.66362	0	0	1	0	1	0	1	1	1	1	1	1
2310061N02Rik	NA	NA	NA	NA	0	0	0	0	0	0	0	0	0	0	0	0	0	0	0	0	0	1	0	0	0	1	0	1	0	1	0
2310068J16Rik	-0.389285	0.525911	0.0988631	0.846801	0.872472	0.862239	1.49559	0.689668	0.859418	0.888356	0.885979	1.25715	0.877972	1.76516	1.73798	1.58202	1.20375	1.29216	1.09577	0	0	1	1	1	1	1	1	1	1	1	1
2310079G19Rik	NA	NA	0.285115	NA	0	0	0	0	0	0	0	0.106884	0	0	0	0	0	0	0	0	0	1	0	1	0	1	0	1	0	1	0
2410002F23Rik	0.0119269	0.950581	0.879342	2.96e-09	15.4968	15.7058	18.3962	20.3134	18.2094	16.6946	16.5741	28.1065	43.8149	33.1983	38.7133	38.142	36.1579	32.7951	32.2421	0	0	0	0	1	1	1	1	1	1	1	1
2410004B18Rik	0.0680324	0.76434	0.213805	0.422461	9.1297	10.2168	11.0983	11.462	12.3435	11.2918	10.8162	10.1715	13.871	12.9779	12.8276	18.9005	18.8737	11.7152	10.2297	0	0	1	0	1	1	1	1	0	0	0	0
2410004P03Rik	0.406842	0.506909	0.522165	0.287566	0.155417	1.00796	1.18111	0.737122	1.23239	1.27389	1.54667	1.20182	0.912317	1.15293	1.02338	1.25534	1.66778	1.7623	1.67689	0	0	0	0	0	0	1	0	0	0	1	0
2410006H16Rik	0.160752	0.45237	0.759988	1.53e-05	11.5356	10.4052	12.4897	15.2501	12.8912	14.1049	13.2189	19.7933	21.4237	19.6499	27.6564	25.9906	25.1312	20.6194	20.7441	0	0	1	1	1	1	1	1	1	0	1	0
2410015M20Rik	-0.623149	0.000265934	-0.934085	4.53e-08	64.956	60.6507	51.9623	45.4948	39.6847	41.4167	38.2803	37.4561	38.7817	36.5671	43.8684	32.1376	38.228	32.6155	28.5457	0	0	1	0	1	1	1	1	1	1	1	1
2410017I17Rik	-1.1002	0.103435	-1.43237	0.209143	2.49665	2.23891	1.70134	0.0730943	0	1.44994	1.24887	0.0621782	2.27976	0.0623599	0	0.693542	1.53803	1.43797	0	0	0	0	0	0	0	0	0	1	0	0	0
2410018L13Rik	0.606066	0.377562	0.938403	0.150652	0.0838908	0.108815	0.201328	0.132627	0.289225	0.239171	0.387612	0.282051	0.320091	0.424313	0.227458	0.121001	0.337586	0.298965	0.469336	0	0	0	0	0	0	0	0	0	0	0	0
2410131K14Rik	-0.679834	0.00103873	-0.832699	7.49e-05	10.2043	9.91006	12.8097	5.33613	8.44335	8.28007	7.10479	8.83212	5.03776	7.72863	6.40506	7.54784	8.08629	7.90036	5.43704	0	0	0	0	1	1	1	1	0	0	0	0
2410137M14Rik	0.14507	NA	1.21853	NA	0	0	0	0	0	0	0.112734	0	0	0.106953	0.122857	0	0.0850927	0.205521	0	0	0	0	0	1	0	1	0	0	0	1	0
2510002D24Rik	-0.495019	0.012375	-0.589151	0.00877919	46.6112	36.5798	31.3901	30.6594	28.5425	28.4528	28.9409	31.4188	25.0312	37.0938	27.6743	25.2564	26.8347	26.1602	37.525	0	0	0	0	1	1	1	1	1	0	1	0
2510009E07Rik	1.18468	8.94e-19	0.342975	0.225656	12.3649	12.8449	14.0471	28.8732	27.9843	35.6762	37.1578	21.6139	17.1213	29.6873	11.9053	15.1107	16.7238	19.565	22.9219	0	0	1	1	1	1	1	1	1	1	1	1
2510039O18Rik	-0.379937	0.00917078	-0.562731	0.0142645	30.8684	26.6306	28.5925	25.0286	25.9647	22.2071	21.7628	20.344	20.5785	25.2243	19.6617	29.9115	30.4516	19.6036	15.2931	0	0	0	0	0	0	1	1	1	0	0	0
2610001J05Rik	0.481709	0.0251809	0.565584	0.00398532	8.36786	12.746	15.2303	20.572	16.198	18.2754	18.2811	17.19	20.0987	24.4883	23.0153	22.6774	19.4831	20.5935	18.6523	0	0	1	1	1	1	1	1	1	1	1	1
2610002M06Rik	0.249214	0.0626368	-0.794854	0.0262572	9.13767	12.2455	11.6344	12.9524	14.1023	14.6112	14.7932	7.83329	5.05499	13.0506	4.91062	6.00338	4.4921	7.05223	9.7502	0	0	0	0	0	0	1	1	0	0	0	0
2610005L07Rik	0.0651215	0.842651	-0.205382	0.423059	6.38552	10.9374	11.739	7.61994	9.03459	13.6187	13.3117	11.6923	9.88273	8.87766	7.52468	9.09689	7.33986	11.1395	11.8264	0	0	1	1	1	1	1	1	1	1	1	1
2610008E11Rik	0.372195	0.0476832	0.679498	0.0010148	9.81246	12.3135	13.4527	13.6849	14.1242	19.3094	19.3752	18.1949	25.6195	26.1355	22.7787	26.667	16.0428	20.1872	20.5962	0	0	1	0	1	1	1	1	1	1	1	1
2610028E06Rik	0.252427	NA	0.700029	0.636515	0	0.0312846	0	0.057196	0.0748375	0	0	0	0.042474	0.0243982	0.0280263	0.0626185	0.0194114	0	0.0289147	0	0	1	0	0	0	1	0	1	0	1	0
2610028H24Rik	0.359716	NA	0.77534	0.607547	0	0.0685316	0	0.125293	0.0546459	0.0564859	0.0563348	0.0532906	0	0	0	0.137171	0.212611	0.0513511	0.06334	0	0	1	0	1	0	1	0	0	0	1	0
2610035D17Rik	0.610703	0.400315	3.88546	8.18e-13	0.14419	0.37406	0.115346	0.854841	0.596537	0.154156	0.204991	4.07219	6.30576	2.72273	5.52916	4.99139	3.13328	2.98971	3.28437	0	0	0	0	1	0	1	1	1	0	1	0
2610044O15Rik8	0.284189	0.176605	0.558086	4.82e-05	6.90292	7.33255	8.0104	8.31962	8.52053	9.6578	12.6609	12.7503	15.433	10.6611	12.0814	11.0136	14.0148	13.0041	12.7709	0	0	0	0	1	1	1	1	1	1	1	1
2610203C22Rik	0.632621	0.0210508	0.384752	0.191852	2.69407	3.133	3.41852	5.14041	4.80423	5.36327	5.74514	4.56013	4.30809	2.6313	4.74978	5.62776	6.03123	4.51456	5.12309	0	0	1	1	1	1	1	1	1	1	1	1
2610301B20Rik	-0.161045	0.637883	-0.21244	0.390623	8.57584	6.04677	9.02398	5.37105	5.86778	9.07452	10.035	7.18607	9.99077	9.96533	7.20561	5.74705	8.74257	6.75357	7.75036	0	0	1	0	1	1	1	1	1	0	1	0
2610306M01Rik	0.0691392	0.871402	0.907252	7.72e-05	4.59428	5.72557	4.10763	3.8453	6.24258	5.20075	6.53157	8.26844	10.7082	9.11274	10.7819	11.3042	13.9203	10.8568	9.17971	0	0	1	0	1	1	1	1	1	0	1	0
2610318N02Rik	1.09325	0.118177	2.78271	0.00888799	0	0.0954354	0.0882865	0.348959	0.228296	0.314644	0.627603	1.03896	0.388707	0.223284	0	1.33715	1.59882	1.21567	0.882058	0	0	0	0	1	0	1	0	1	0	1	0
2610507B11Rik	-0.305624	0.00848282	-0.754513	2.46e-10	75.4072	72.2201	65.8791	62.976	63.1011	61.6935	60.9413	52.0563	43.8902	51.8539	47.6693	44.9463	46.8756	51.889	53.8163	0	0	0	0	1	1	1	1	0	0	1	1
2610524H06Rik	0.545188	0.081962	1.01566	0.00672907	4.43556	5.88125	4.02138	8.53177	6.32077	8.43045	7.462	11.3338	13.279	7.0794	5.2687	12.5395	18.9598	13.0289	10.1624	0	0	0	0	1	1	1	1	0	0	1	0
2610528J11Rik	-0.0597048	0.780375	-0.189847	0.643308	26.7224	25.6168	25.1637	24.5032	28.7443	28.9503	24.6396	17.4554	21.8713	40.7797	34.0682	36.2089	20.9743	25.0324	13.3026	0	0	1	1	1	1	1	1	1	1	1	1
2700046A07Rik	0.043704	NA	0.881112	0.543303	0	0	0.0524007	0.0517794	0.0451668	0	0	0.0880931	0.0769032	0.132526	0.0507442	0	0	0.0424435	0.0523528	0	0	0	0	0	0	0	0	0	0	0	0
2700046G09Rik	-0.365304	0.319943	0.395747	0.305986	2.5543	2.79781	3.40557	2.89406	2.46576	1.75988	2.48144	2.86262	4.59816	4.88068	2.90216	7.46671	5.34497	4.96519	2.79001	0	0	1	0	1	1	1	1	1	1	1	1
2700049A03Rik	0.468807	0.013672	0.644183	0.00158061	3.20025	3.89949	3.80133	4.8678	4.66408	5.63328	6.6867	5.55915	7.88436	4.57804	6.34813	8.0569	6.72528	6.09516	7.69259	0	0	1	1	1	1	1	1	1	0	0	0
2700062C07Rik	-0.12424	0.590025	0.156226	0.386589	10.2882	9.11182	8.69475	9.18193	9.6684	9.28432	8.84664	11.6602	13.1013	9.12043	11.5693	12.1587	13.4441	12.5261	13.5938	0	0	0	0	1	1	1	1	1	0	1	0
2700081O15Rik	0.683359	0.000115199	1.74328	0.000855463	3.61622	3.65985	4.90711	6.16174	6.53847	7.7896	7.90204	6.30424	17.9098	9.75497	13.2392	35.5146	29.9809	14.7705	5.71616	0	0	0	0	0	0	1	1	0	0	0	0
2700097O09Rik	-0.107561	0.724748	0.263226	0.404461	2.65734	5.53915	5.25848	3.86946	4.66756	4.52567	4.75216	5.07845	5.99325	6.99855	7.12915	5.79366	4.8627	4.76675	9.09891	0	0	1	1	1	1	1	1	1	1	1	0
2700099C18Rik	2.34719	1.1e-07	2.98695	7.7e-08	0.0780996	0.337678	0.74972	3.272	2.69259	2.78325	2.83132	2.83587	4.95129	1.26407	5.26364	5.72252	4.06471	3.89657	4.05727	0	0	0	0	1	1	1	1	0	0	0	0
2810001G20Rik	-0.423282	0.162077	0.565539	0.00649387	5.89275	7.37533	7.31906	5.27098	6.09481	4.86318	5.51156	11.783	13.1992	12.0266	8.88965	9.48364	13.479	12.5599	13.5093	0	0	0	0	1	1	1	1	0	0	0	0
2810002D19Rik	0.552391	0.0924336	1.09205	0.000477053	1.97984	3.42408	3.84636	3.80076	5.3306	5.84606	5.02623	5.19838	9.07613	9.85492	7.08437	8.64854	10.3193	6.53639	5.04844	0	0	1	1	1	1	1	1	1	0	1	1
2810004N23Rik	-0.342195	0.0231582	-0.242045	0.236086	14.2793	14.2495	13.64	13.3592	12.3801	11.0363	10.9212	10.5741	17.9313	13.2664	14.2356	16.0075	16.0019	11.7118	11.0513	0	0	1	1	1	1	1	1	1	1	1	0
2810006K23Rik	-0.21755	0.217514	-0.898948	1.39e-06	9.87577	13.0834	10.5855	9.6909	11.1369	10.4023	10.1324	6.1173	6.48256	8.36615	6.10532	8.98172	6.86499	6.80882	5.79339	0	0	1	1	1	1	1	1	0	0	1	1
2810021J22Rik	0.42337	0.0534157	1.07875	9.18e-08	2.57049	2.1981	2.33046	3.02529	3.13127	4.01026	3.63409	5.16617	6.2368	5.95171	5.06672	4.58092	7.23309	4.99666	7.60131	0	0	0	0	1	1	1	1	1	1	0	0
2810025M15Rik	0.212575	0.337263	-0.898772	0.0130218	10.4147	11.0297	9.45464	13.1351	11.8611	13.1779	13.4753	3.61956	6.18221	8.04944	3.898	8.97928	9.92021	6.52073	3.83451	0	0	0	0	1	1	1	1	1	1	1	1
2810032G03Rik	0.137115	NA	0.485857	0.722784	0.111065	0.0960423	0	0.0877945	0.0765825	0.158322	0.0789493	0.149366	0.0651965	0.224704	0	0	0.238368	0.215895	0.0887667	0	0	0	0	0	0	0	0	0	0	0	0
2810047C21Rik1	0.328442	0.667288	-0.529087	0.539874	0.169976	0.220477	0.339935	0.537448	0.41021	0.302873	0.24165	0.28574	0.199555	0.34389	0.0658379	0.245167	0.182401	0.0550681	0.13585	0	0	0	0	0	0	0	0	0	0	0	0
2810403D21Rik	0.639709	0.0152545	1.1695	1.28e-07	0.968104	1.40347	1.435	2.09322	1.80627	2.27297	2.53001	2.85281	3.6103	3.41801	3.1322	3.00628	2.81106	3.41317	4.52864	0	0	0	0	1	1	1	1	0	0	0	0
2810405F15Rik	-0.0407239	NA	1.10999	0.273452	0.0902002	0.0779995	0.21647	0.0713011	0.373173	0.0642897	0	0.363917	0.847176	0.0608301	0.48913	0.104081	0.0967937	0.350673	0.648816	0	0	1	0	1	0	1	1	1	0	0	0
2810408A11Rik	2.29563	1.48e-06	3.91018	2.27e-17	0.439602	0.443497	0.234443	1.96914	1.66715	2.87213	4.53104	4.38472	11.3543	6.621	8.74073	6.67883	8.49124	6.02914	4.33323	0	0	1	1	1	1	1	1	1	1	1	1
2810410L24Rik	-0.222588	0.531553	0.151016	0.607547	2.78294	4.88381	5.69657	4.52911	4.62797	3.442	3.66552	4.23799	5.9579	6.23756	6.15058	6.65855	4.83089	5.0384	6.86889	0	0	1	0	1	1	1	1	1	1	1	1
2810429I04Rik	0.261705	0.393836	0.26069	0.341131	2.18747	3.39284	4.41639	3.2936	3.83065	4.75155	5.4546	5.86028	3.93373	3.93388	4.70715	4.42719	3.91228	4.18463	6.02188	0	0	0	0	0	0	1	1	0	0	0	0
2810433D01Rik	-0.0669971	NA	2.87711	0.024206	0.104738	0.0905707	0	0.0827927	0.0722195	0.0746512	0	0	0.737786	0	0.0811375	5.43852	7.1932	1.76449	0.167419	0	0	0	0	0	0	1	0	0	0	0	0
2810454H06Rik	0.171791	0.692468	1.13929	1.6e-05	1.4343	1.32583	0.949556	1.60293	1.56873	1.72731	1.16018	2.66057	3.45489	3.5022	2.7203	3.73807	2.60061	3.81356	2.88559	0	0	1	1	1	1	1	1	1	1	1	1
2810459M11Rik	-0.579967	0.000272611	-0.711146	0.00071963	76.4246	59.3406	57.2443	47.5469	43.3548	47.0269	47.7061	47.3846	42.843	50.1821	53.1601	42.7134	32.1382	44.9535	52.1969	0	0	1	0	1	0	1	1	1	0	1	0
2900005J15Rik	-0.260959	0.430962	-0.0202944	0.972833	3.02395	5.40813	6.76232	4.29178	5.11796	4.75146	3.81054	9.28883	4.19567	7.18396	4.8981	2.65663	2.21249	8.28281	7.0857	0	0	1	1	1	1	1	1	1	1	1	1
2900011O08Rik	4.75746	2.46e-38	5.15294	8.88e-25	0.177987	0.256521	0.189844	7.69132	8.91817	11.3751	9.74204	10.4523	11.2142	10.4028	7.39967	8.00975	4.99778	15.5692	11.9967	0	0	1	1	1	1	1	1	1	1	1	1
2900026A02Rik	0.659036	4.1e-05	-0.224624	0.47848	25.5364	29.6569	28.6415	34.8098	51.2068	52.1122	53.8782	40.1844	19.4155	33.5552	22.8415	21.3747	18.4399	33.713	31.6566	0	0	1	0	1	0	1	1	1	0	1	0
2900041M22Rik	0.0428806	NA	0.282204	0.835956	0.103958	0.0898968	0	0.164353	0	0.0740957	0.0738975	0.0699042	0.0610247	0.140217	0	0.0599784	0.0557788	0.13472	0.24926	0	0	1	0	1	0	1	0	1	0	1	0
2900052N01Rik	NA	NA	0.749851	NA	0	0	0	0	0	0	0	0	0.0262455	0	0	0.0257955	0	0.0289702	0	0	0	0	0	0	0	0	0	0	0	0	0
2900060B14Rik	-0.415256	0.181347	-0.449808	0.16497	8.89341	11.5357	10.4844	7.58503	6.93912	9.34128	8.98356	6.29489	7.96818	6.31328	6.52688	14.0428	10.1714	9.25034	9.16542	0	0	1	1	1	1	1	1	1	1	1	1
2900079G21Rik	NA	NA	1.92304	0.185687	0	0	0	0	0	0	0	0.0139892	0.0488489	0	0	0	0	0.0539202	0.199527	0	0	0	0	0	0	0	0	0	0	0	0
2900092C05Rik	0.14507	NA	NA	NA	0	0	0	0	0	0	0.116708	0	0	0	0	0	0	0	0	0	0	0	0	0	0	0	0	0	0	0	0
2900092D14Rik	-0.0410221	0.962107	0.302992	0.678081	0.0491799	0.297694	0.19671	0.194378	0.135643	0.105158	0.31463	0.330698	0.288692	0.232165	0.304787	0.34049	0.131937	0.159331	0.353754	0	0	0	0	0	0	0	0	0	0	0	0
2900097C17Rik	-0.265562	0.00915091	-0.374371	0.000630101	89.1118	89.3935	87.0843	83.7607	76.6494	79.2708	77.9679	84.5313	78.9481	87.557	71.9822	76.0205	71.3838	78.8404	86.3461	0	0	0	0	0	0	0	0	0	0	0	0
3000002C10Rik	-0.000656357	0.998234	0.177253	0.595803	3.61345	5.20781	5.34327	5.79925	5.66266	4.60462	4.28096	6.84754	4.49938	8.34445	5.25919	5.36985	4.70011	6.31454	8.40139	0	0	1	1	1	1	1	1	1	1	1	1
3110009E18Rik	0.445305	0.442846	0.95084	0.0461251	0.769808	0.776629	1.129	0.912773	1.59241	1.46314	1.64162	1.12155	1.73223	1.81703	2.3854	3.33103	1.85868	2.07833	2.05084	0	0	1	1	1	1	1	1	1	1	1	1
3110021A11Rik	0.742338	0.221878	1.57697	0.00285304	1.01738	0.586511	0.813864	1.07229	2.57221	1.20855	1.92851	1.59626	2.98607	4.00231	1.83899	4.59795	3.36622	2.30725	2.43936	0	0	1	1	1	1	1	1	1	1	1	1
3110039M20Rik	NA	NA	NA	NA	0	0	0	0	0	0	0	0	0	0	0	0	0	0	0	0	0	0	0	0	0	0	0	1	1	1	1
3110040N11Rik	-0.0969763	0.702624	-0.254803	0.146128	15.9773	15.085	15.7809	15.9804	13.2651	16.9654	16.6882	18.3079	16.748	15.5027	13.0087	13.0746	16.2705	15.3176	13.2908	0	0	1	0	1	1	1	1	0	0	0	0
3110070M22Rik	-0.518262	0.345075	-1.16084	0.056671	3.09664	1.39244	2.17992	2.25199	1.9644	0.794559	1.23267	0.916191	0.654393	2.67307	1.63124	0.357318	0.930438	0.882848	0.890972	0	0	0	0	0	0	0	0	0	0	0	0
3110082I17Rik	-0.958211	0.0113533	-1.71448	3.13e-08	22.7723	11.5068	9.93151	11.4946	9.03343	5.57322	4.92447	5.1657	5.23429	4.94951	4.41026	7.20235	5.63078	5.55548	3.50848	0	0	1	0	0	0	1	1	0	0	0	0
3110099E03Rik	0.14507	NA	2.23303	0.115062	0	0	0	0	0	0	0.0375636	0.0710675	0	0	0.040937	0.213418	0.0850605	0.0684811	0.0422347	0	0	1	0	1	1	1	1	1	0	1	0
3300002I08Rik	0.472283	0.112556	0.519223	0.126798	3.22586	2.78952	2.90313	3.39996	4.12426	4.74213	5.8282	5.82959	6.78546	6.66243	2.44693	3.45088	4.83191	4.96424	4.99527	0	0	0	0	1	1	1	1	1	1	1	1
3425401B19Rik	-0.209044	0.806325	0.238029	0.781787	0.0503768	0.0217814	0.100749	0.0597325	0.0694724	0	0.0537146	0.101624	0.0739294	0.084934	0.0390256	0.101726	0.0946037	0.0489627	0.100657	0	0	0	0	0	0	0	0	0	0	0	0
3830403N18Rik	0.801606	0.265611	-0.0608359	0.953034	0.136981	0.118452	0.767054	0.649679	0.283355	0.48816	2.62901	0.552654	0.241227	0.739026	0.106115	0.395152	0.22049	0.266271	0.547395	0	0	0	0	0	0	0	0	0	0	0	0
3830406C13Rik	-0.0799268	0.610789	-0.316994	0.195432	16.0353	18.1729	17.4245	17.1746	18.9814	16.812	17.1949	13.9473	17.5728	20.4839	11.8709	15.7875	13.4194	12.8369	22.4387	0	0	0	0	1	1	1	1	1	1	0	0
3830408C21Rik	0.0751571	0.916784	0.709964	0.164356	0.199387	0.60346	0.319003	0.354623	0.446818	0.49739	0.425194	0.636844	0.731513	1.0421	0.579223	0.603935	0.401177	0.839755	0.995973	0	0	1	0	0	0	1	1	0	0	0	0
3830417A13Rik	NA	NA	0.652281	NA	0	0	0	0	0	0	0	0	0	0	0	0	0.0454619	0.109802	0	0	0	0	0	0	0	0	0	0	0	0	0
3930402G23Rik	0.384632	0.620233	0.948446	0.201993	0.0981526	1.27314	0.157036	0.155175	0.236876	1.92383	1.11633	0.990003	0.604974	0.529544	2.20505	1.55729	1.6589	1.27196	0.745241	0	0	1	0	1	0	1	1	1	0	1	0
4430402I18Rik	-0.866557	0.0663633	-0.382716	0.397423	0.815884	1.41105	1.71327	0.524011	1.12515	0.399792	0.761198	0.925797	0.838133	2.40723	0.948065	0.970862	1.12176	1.09035	0.978118	0	0	0	0	0	0	1	0	1	1	1	1
4632415L05Rik	0.523108	0.000196253	0.749219	4.89e-05	9.06789	10.8956	11.6009	15.3024	14.5424	17.6222	18.0096	21.3754	17.783	21.7127	16.4961	18.2423	18.2223	23.8543	26.845	0	0	1	1	1	1	1	1	1	1	1	1
4632427E13Rik	0.202102	0.247425	0.493919	0.010282	15.1246	20.8788	24.0159	23.8032	26.9515	24.677	23.6395	28.7337	35.433	40.7994	30.1032	30.6464	26.2762	31.0826	37.8661	0	0	1	1	1	1	1	1	1	1	1	1
4632428C04Rik	0.610493	0.123524	1.38213	0.000307646	1.03582	1.89094	1.33499	1.59209	1.94427	3.11715	3.10881	3.67602	4.12113	2.09563	5.30488	6.64011	4.84752	5.33199	3.03547	0	0	1	1	1	1	1	1	1	1	1	1
4732416N19Rik	0.040621	0.956726	0.358814	0.495253	1.26788	1.75421	1.41995	1.80401	1.39878	1.62661	1.80251	3.06919	2.38163	1.8811	2.16082	1.75559	2.04084	1.80735	2.83731	0	0	1	0	1	1	1	1	1	1	1	1
4732471J01Rik	0.00914789	0.98063	-0.327636	0.435856	1.69133	2.6754	2.14499	2.25	2.44621	1.94053	2.78572	2.99579	1.28341	2.28123	1.56588	1.45181	1.52722	3.36789	1.48364	0	0	1	1	1	1	1	1	1	1	1	0
4831440E17Rik	-0.58067	0.0150541	-0.732896	3.55e-05	2.80815	2.8933	2.72437	1.77109	2.53366	1.76727	1.91119	1.78783	1.84131	2.25642	1.80511	1.87868	1.87537	1.78083	2.50699	0	0	0	0	1	1	1	1	1	1	1	1
4833418N02Rik	-0.353621	0.125694	-0.19898	0.595975	5.56383	6.38227	7.13043	5.161	6.42011	5.3414	4.35854	7.55886	6.9653	8.19355	6.20133	3.21003	3.89912	6.47446	8.75742	0	0	1	1	1	1	1	1	1	1	1	1
4833420G17Rik	-0.255499	0.0457467	-0.38456	0.00241763	25.8572	27.6615	23.5483	22.9079	22.9758	24.1294	22.7926	20.4086	25.0366	26.8116	22.6859	20.8064	22.7822	21.7139	23.0702	0	0	1	0	1	1	1	1	1	1	1	1
4833422C13Rik	0.0506285	0.882906	-0.282521	0.293697	1.04473	1.84985	1.4725	1.55335	1.57795	1.68427	1.69745	1.43846	1.40175	1.56008	1.31033	1.30596	1.02767	1.25717	1.829	0	0	1	0	1	1	1	1	1	1	1	1
4833423E24Rik	NA	NA	0.473781	NA	0	0	0	0	0	0	0	0	0	0	0	0	0.0889812	0	0	0	0	0	0	0	0	0	0	0	0	0	0
4833427G06Rik	0.144294	NA	0.256038	NA	0	0	0	0	0.124311	0	0	0	0	0	0	0.104014	0	0	0	0	0	0	0	0	0	0	0	0	0	0	0
4833439L19Rik	-0.425242	0.00130432	-1.0598	2.2e-12	54.9566	45.5988	55.9681	42.2147	44.4595	39.7232	40.8676	29.0901	25.2431	37.3064	29.5448	26.2433	29.9311	28.2661	26.8004	0	0	1	1	1	1	1	1	1	1	1	1
4921501E09Rik	-0.234811	NA	-0.719111	NA	0	0.0308532	0	0	0	0	0	0	0	0	0	0	0.0191437	0	0	0	0	0	0	0	0	0	0	0	0	0	0
4921504E06Rik	-0.516022	0.440828	-0.641046	0.274955	0.476861	0.530176	0.272479	0.215398	0.328808	0.242771	0.33897	0.36646	0.3599	0.459414	0.316638	0.157213	0.255859	0.308983	0.272229	0	0	1	1	1	1	1	1	1	1	1	1
4921507P07Rik	0.0222519	0.965322	0.915549	0.0170682	1.1374	2.1224	2.92117	1.41961	2.22896	2.77335	2.59572	3.13976	5.90356	3.14893	6.95613	5.5951	3.37254	3.64611	4.5452	0	0	0	0	0	0	1	1	1	1	1	1
4921509C19Rik	NA	NA	0.256038	NA	0	0	0	0	0	0	0	0	0	0	0	0.0300563	0	0	0	0	0	0	0	1	0	1	0	0	0	1	0
4921511C20Rik	-0.245935	NA	-1.31508	NA	0.0869989	0	0	0	0	0	0	0	0	0	0	0	0	0	0	0	0	0	0	0	0	0	0	0	0	0	0
4921511M17Rik	NA	NA	NA	NA	0	0	0	0	0	0	0	0	0	0	0	0	0	0	0	0	0	0	0	0	0	0	0	0	0	0	0
4921517D22Rik	0.245026	NA	1.16668	0.26143	0	0.0384536	0.0711462	0.0351513	0.122649	0.0633894	0.0316099	0.0897052	0.104414	0.149946	0.103346	0.0256559	0.0715786	0.172881	0.213243	0	0	0	0	0	0	0	0	0	0	0	0
4921524J17Rik	0.349475	0.0901806	0.684583	0.0002471	9.98627	8.3325	10.0909	14.7491	12.4428	13.2363	11.8933	14.078	23.8596	16.4231	18.3223	18.4976	18.3774	16.3468	16.0327	0	0	1	1	1	1	1	1	1	0	1	0
4921524L21Rik	-0.0524341	NA	-0.719111	NA	0	0.081636	0	0.0746253	0	0	0	0	0	0	0	0	0.0506532	0	0	0	0	0	0	0	0	0	0	0	0	0	0
4921530L21Rik	NA	NA	NA	NA	0	0	0	0	0	0	0	0	0	0	0	0	0	0	0	0	0	0	0	0	0	0	0	0	0	0	0
4921531C22Rik	0.0776216	0.792654	0.0372481	0.885647	3.88723	4.50305	4.63511	4.34825	4.90554	5.33209	5.21356	4.88251	6.11362	6.87527	4.2045	4.57007	5.3126	4.13453	5.39291	0	0	1	1	1	1	1	1	1	0	1	1
4921533I20Rik	-0.290685	NA	-0.738931	NA	0	0.241643	0	0	0	0	0	0	0	0	0	0.0806109	0	0.090532	0.111668	0	0	0	0	0	0	0	0	0	0	0	0
4921536K21Rik	0.192101	NA	2.35802	0.0927159	0	0	0	0	0.0348808	0	0.0359588	0.0340157	0.0296949	0.102345	0.0391881	0.0583714	0.24428	0.0327777	0	0	0	0	0	1	0	1	1	0	0	0	0
4921539E11Rik	0.145387	NA	1.20353	NA	0	0	0	0	0	0.0406966	0	0.0383945	0.0335175	0.0770133	0	0	0.0306362	0	0	0	0	0	0	0	0	0	0	0	0	0	0
4922502D21Rik	NA	NA	0.473781	NA	0	0	0	0	0	0	0	0	0	0	0	0	0.0957429	0	0	0	0	0	0	0	0	0	0	0	0	0	0
4930402F06Rik	NA	NA	1.10869	NA	0	0	0	0	0	0	0	0.0684776	0.0597793	0	0.0788903	0	0	0.0659854	0	0	0	0	0	0	0	0	0	1	0	0	0
4930402H24Rik	0.413845	0.00648721	0.479606	0.000337055	11.765	11.7036	11.7753	14.4617	15.0926	17.9928	20.3952	17.4288	23.8771	18.1686	19.3019	15.8381	19.1234	20.6002	18.4122	0	0	1	0	1	1	1	1	1	1	1	1
4930404I05Rik	0.170223	0.727344	0.239205	0.450944	2.42867	2.8414	2.85712	2.03274	3.15225	4.17482	3.96054	4.22685	3.60608	4.81727	3.20949	3.95637	3.37273	3.5176	3.08287	0	0	0	0	1	1	1	1	0	0	0	0
4930404N11Rik	0.0242187	0.919053	0.442227	0.120872	20.1677	24.1957	24.418	26.2829	26.4342	23.1803	24.6681	29.1994	37.3291	26.344	39.551	51.1549	46.5983	37.7904	22.3627	0	0	1	0	1	0	1	0	1	0	1	0
4930407I10Rik	NA	NA	0.853859	NA	0	0	0	0	0	0	0	0	0.0175513	0	0	0.0345007	0.0160425	0	0	0	0	0	0	1	0	1	0	1	0	1	0
4930412C18Rik	-0.742721	0.305887	-0.707824	0.0964329	1.42739	2.5698	2.1714	0.98034	1.61348	0.0500342	0.0166334	1.2273	0.906572	0.647003	1.39579	2.32207	1.7075	1.0765	2.24422	0	0	0	0	1	1	1	1	1	1	1	0
4930412O13Rik	0.34283	NA	1.78009	0.223125	0	0	0	0.0273448	0.0238526	0.0246558	0	0	0	0.046658	0	0.0598744	0.148486	0	0.0552951	0	0	0	0	1	1	1	1	1	1	1	1
4930415L06Rik	NA	NA	NA	NA	0	0	0	0	0	0	0	0	0	0	0	0	0	0	0	0	0	0	0	0	0	0	0	0	0	0	0
4930415O20Rik	0.783088	0.265044	1.91042	0.00567967	0.246855	0.42693	0.592424	0.975667	1.36171	0.879723	1.22832	1.65992	1.30416	1.99772	2.67725	2.42118	1.72185	2.87911	1.97294	0	0	1	0	1	0	1	0	1	0	1	0
4930417O13Rik	0.0136671	0.984622	0.0696119	0.895769	0.228514	0.366981	0.287261	0.180635	0.405172	0.255942	0.440899	0.417073	0.153303	0.418292	0.404626	0.320184	0.385343	0.380742	0.417452	0	0	0	0	1	0	1	0	1	0	1	0
4930426L09Rik	0.678695	NA	1.93261	0.0666178	0	0.0813064	0.0752158	0	0.453826	0.134031	0.33418	0.44257	0.33116	0.063409	0.218514	0.488222	0.605384	0.18277	0.225441	0	0	0	0	1	1	1	1	0	0	0	0
4930429B21Rik	0.731392	0.228403	3.00659	6.6e-08	0.286606	0.371758	0.286592	0.509748	0.44465	0.919243	0.763986	2.64991	4.50043	1.11138	2.88633	5.20871	4.99778	2.27491	2.5197	0	0	1	0	0	0	1	1	0	0	0	0
4930429F11Rik	NA	NA	NA	NA	0	0	0	0	0	0	0	0	0	0	0	0	0	0	0	0	0	0	0	0	0	1	1	0	0	0	0
4930430A15Rik	NA	NA	0.508059	NA	0	0	0	0	0	0	0	0	0	0	0	0	0.0407871	0.0492557	0	0	0	0	0	0	0	0	0	0	0	0	0
4930430F08Rik	0.0210715	0.942025	-0.121629	0.639244	4.33241	4.92947	4.3322	4.05553	5.30641	5.40382	5.06519	3.98651	5.58828	4.69014	6.66824	4.99913	4.1903	4.02611	4.55604	0	0	0	0	1	1	1	1	1	1	0	0
4930432K21Rik	1.53563	0.0193847	3.10362	4.85e-05	0	0.0968896	0.0896317	0.177138	0.849839	0.319438	0.438052	0.866431	0.986575	1.47346	0.47739	0.872693	0.75147	0.617099	0.402974	0	0	0	0	1	1	1	1	1	0	1	0
4930433I11Rik	NA	NA	0.886413	NA	0	0	0	0	0	0	0	0.092929	0	0	0	0	0.0370755	0.0447735	0	0	0	0	0	0	0	0	0	0	0	0	0
4930433N12Rik	0.366666	0.549506	0.848611	0.0611887	0.8088	0.611975	0.647008	0.719254	1.39422	0.792642	1.14985	1.01973	1.0089	1.49998	1.40975	1.86653	1.41037	1.89973	1.53524	0	0	0	0	0	0	1	0	0	0	0	0
4930435E12Rik	NA	NA	NA	NA	0	0	0	0	0	0	0	0	0	0	0	0	0	0	0	0	0	0	0	0	0	0	0	0	0	0	0
4930442L01Rik	-0.577148	0.291612	0.375114	0.529208	0.613107	2.59197	3.43323	0.700044	1.40918	1.65084	2.08224	2.01553	2.95918	1.42418	3.9052	4.59848	2.74135	2.60429	6.31572	0	0	1	0	1	0	1	1	1	0	1	0
4930444G20Rik	0.169334	0.768692	0.732383	0.0627051	0.630435	0.749596	1.13473	0.934395	1.08675	1.01101	1.12034	1.64269	1.61907	0.956607	1.282	1.90957	1.64901	2.09352	2.01545	0	0	0	0	0	0	1	0	1	0	1	0
4930447C04Rik	-0.111109	0.901048	-0.471181	0.616784	0	0.113639	0.105127	0.10388	0.108737	0.018733	0.0373658	0.0353466	0.0617135	0.0531748	0.0407214	0.0758192	0.0705104	0.0170301	0.126037	0	0	0	0	0	0	0	0	0	0	0	0
4930448K20Rik	-0.360714	NA	-0.456688	0.693692	0.292506	0.0843135	0.0779977	0.0770729	0.13446	0.0694938	0.0693079	0.262251	0.0572347	0.0657542	0.0755321	0	0.156944	0.18953	0.155853	0	0	1	0	1	0	1	0	0	0	0	0
4930449I24Rik	0.14507	NA	NA	NA	0	0	0	0	0	0	0.0850327	0	0	0	0	0	0	0	0	0	0	0	0	0	0	0	0	0	0	0	0
4930451I11Rik	NA	NA	NA	NA	0	0	0	0	0	0	0	0	0	0	0	0	0	0	0	0	0	0	0	0	0	1	0	0	0	0	0
4930452B06Rik	-0.202715	0.530871	-2.91038	0.000195035	2.51052	3.00592	2.08556	2.67145	2.43016	2.16788	2.16208	0.0973924	0.453447	0.97677	0.411407	0.055709	0.103617	0.0312827	0.463035	0	0	0	0	1	1	1	1	0	0	0	0
4930453N24Rik	-0.277904	0.0500398	-0.49317	0.000461443	49.0909	40.9087	48.0815	41.5414	40.8653	40.5965	40.5624	39.2169	37.1294	44.2833	32.1787	32.1354	39.0592	38.8091	41.7499	0	0	1	1	1	1	1	1	1	1	1	1
4930465K10Rik	0.136766	NA	-0.346347	0.815827	0.110713	0.0957379	0	0.0875162	0.0763398	0.0789102	0.157398	0.148893	0	0.0746639	0.0857666	0	0.0594031	0	0.0884853	0	0	0	0	1	1	1	1	0	0	0	0
4930467E23Rik	0.71172	0.309051	1.13779	0.134946	0.0539669	0.140001	0.129514	0.255957	0.260481	0.230787	0.268531	0.580618	0.190075	0.291157	0.209033	0.217952	0.405382	0.314712	0.172528	0	0	0	0	0	0	1	0	0	0	0	0
4930470P17Rik	NA	NA	0.473781	NA	0	0	0	0	0	0	0	0	0	0	0	0	0.107479	0	0	0	0	0	0	0	0	1	0	0	0	0	0
4930471G03Rik	0.192244	NA	2.61632	0.0561591	0	0	0	0	0.144007	0.148856	0	0.280871	0.490387	0.140846	0	0.361484	0.672347	0.541298	0.166919	0	0	1	0	1	0	1	0	1	0	1	0
4930474M22Rik	-0.290685	NA	1.60659	0.183632	0	0.394197	0	0	0	0	0	1.07285	0.802779	1.53713	0.35314	0	0.122295	0.590747	0.910836	0	0	1	1	0	0	1	1	1	1	1	1
4930474N05Rik	0.26034	NA	1.19452	0.373021	0	0.0578092	0	0.0528447	0.0460961	0.0476482	0.0475207	0.0899055	0.117728	0	0.0517883	0.115709	0.0358692	0.12995	0.0534299	0	0	0	0	0	0	0	0	0	0	0	0
4930480E11Rik	NA	NA	NA	NA	0	0	0	0	0	0	0	0	0	0	0	0	0	0	0	0	0	0	0	0	0	0	0	0	0	0	0
4930481A15Rik	-0.159228	0.855628	-0.316428	0.450344	3.71526	5.27804	2.97206	5.61143	7.36508	0.141859	0.330118	4.32729	2.14195	6.35331	3.34066	2.37316	3.2393	3.22407	4.71913	0	0	0	0	0	0	1	0	1	0	1	0
4930483J18Rik	0.145387	NA	1.4587	NA	0	0	0	0	0	0.0905315	0	0	0	0.0856598	0	0.0732827	0.0681515	0.164604	0.101517	0	0	1	1	1	1	1	1	1	0	1	0
4930486L24Rik	0.949919	0.0648186	-0.134187	0.842862	0.407051	0.703984	0.732656	1.52838	1.47353	1.08796	1.80842	0.752705	0.776565	0.549021	0.315331	1.29165	4.96866	0.395624	0.406659	0	0	0	0	0	0	1	0	0	0	0	0
4930488L21Rik	NA	NA	1.4726	NA	0	0	0	0	0	0	0	0	0.132144	0	0	0.0432927	0.161046	0.0486209	0	0	0	0	0	0	0	0	0	0	0	0	0
4930502E18Rik	0.271914	NA	3.8884	0.0016555	0	0	0	0.183617	0	0	0.0825588	0.62478	0.681773	0.313303	0.629811	0.536066	2.05644	0.301021	0.18565	0	0	0	0	0	0	0	0	0	0	0	0
4930503B20Rik	0.0499729	NA	1.39624	0.250641	0.115567	0	0.0924489	0.0913528	0.0796863	0.0823695	0.0821491	0	0.542711	0.077937	0.0895264	0.400054	0.682079	0.374409	0.0923643	0	0	0	0	0	0	1	0	0	0	0	0
4930503E14Rik	NA	NA	2.1234	0.1369	0	0	0	0	0	0	0	0.0728869	0.318143	0.1462	0	0	0.232635	0.0702343	0.0866319	0	0	0	0	0	0	1	0	0	0	0	0
4930503E24Rik	-0.43994	0.261703	-0.70964	0.0124472	4.40229	3.08171	2.59932	2.81706	2.38503	2.24122	2.98029	2.18491	2.3996	2.68611	1.78636	2.47941	2.69948	2.64872	2.01054	0	0	0	0	0	0	1	0	0	0	1	0
4930503H13Rik	NA	NA	0.232006	NA	0	0	0	0	0	0	0	0	0	0	0	0	0.118058	0	0	0	0	0	0	0	0	0	0	0	0	0	0
4930503L19Rik	0.68514	0.000620079	0.915849	0.00169772	2.98404	2.53218	3.5249	4.73968	4.78819	5.26745	6.3635	5.21326	6.40095	6.58264	3.24064	6.67735	9.2025	7.37267	8.8042	0	0	0	0	0	0	1	1	0	0	0	0
4930504O13Rik	NA	NA	NA	NA	0	0	0	0	0	0	0	0	0	0	0	0	0	0	0	0	0	0	0	0	0	0	0	0	0	0	0
4930505A04Rik	NA	NA	2.27186	0.106745	0	0	0	0	0	0	0	0.0947089	0.165357	0.189971	0.10911	0.081261	0.0755713	0.0912621	0.450276	0	0	0	0	0	0	1	0	0	0	0	0
4930507D05Rik	0.77967	0.114787	0.992242	0.0316894	0.382097	0.550689	0.509438	0.956456	0.87822	1.22552	0.860094	0.984904	1.42054	0.815994	1.08533	1.57989	1.36676	1.27917	0.508972	0	0	0	0	1	1	1	1	0	0	1	1
4930511M06Rik	-0.089226	0.722675	-0.133621	0.569137	2.94484	4.14192	4.42769	3.53381	3.76752	4.12197	4.11094	4.43751	3.51979	4.13943	3.62807	4.31917	3.1601	4.16107	5.1042	0	0	0	0	1	1	0	0	0	0	0	0
4930512B01Rik	0.366649	0.336417	1.00603	0.00117548	3.04808	1.70051	3.38222	3.10895	3.79668	4.345	4.1237	4.95872	6.753	5.57	4.41785	7.48814	6.48902	6.11617	9.35155	0	0	1	0	1	0	1	1	1	1	1	1
4930513N10Rik	0.319507	0.354264	0.844044	0.0135193	1.44555	1.16382	1.51526	1.77312	1.85601	1.77639	2.09054	2.24571	5.09133	1.8825	3.08919	2.67457	2.99546	2.80995	2.39034	0	0	1	0	1	1	1	1	1	1	1	1
4930515G01Rik	-0.0643477	0.92244	0.05987	0.915905	1.22855	0.965798	1.07214	1.14771	1.46321	1.03485	0.793911	1.65222	1.50791	1.28045	0.346083	1.67537	1.37828	1.66446	0.981897	0	0	0	0	1	1	1	1	1	0	1	0
4930515G16Rik	NA	NA	0.232006	NA	0	0	0	0	0	0	0	0	0	0	0	0	0.160873	0	0	0	0	0	0	0	0	0	0	0	0	0	0
4930519F09Rik	0.0305166	0.904806	0.0773933	0.70375	7.95817	8.91497	10.4898	9.57909	10.5382	9.92624	10.1568	10.7633	9.98009	10.9778	11.2791	10.6438	9.99556	11.7194	14.3109	0	0	0	0	0	0	0	0	0	0	0	0
4930519F16Rik	NA	NA	0.508059	NA	0	0	0	0	0	0	0	0	0	0	0	0	0.046105	0.0556778	0	0	0	1	0	0	0	1	0	1	0	0	0
4930519G04Rik	-0.0262943	0.975162	-0.169099	0.810412	0.362126	0.104381	0.289686	0.33396	0.208079	0.258103	0.257412	0.284086	0.212572	0.162809	0.280529	0.31339	0.32383	0.273747	0.192948	0	0	0	0	0	0	0	0	0	0	0	0
4930522H14Rik	NA	NA	NA	NA	0	0	0	0	0	0	0	0	0	0	0	0	0	0	0	0	0	0	0	0	0	1	0	0	0	0	0
4930523C07Rik	-0.861338	2.87e-07	-1.60533	2.32e-07	11.9242	13.6064	13.6033	7.70455	9.50896	6.46654	6.9099	4.16593	4.85408	4.58018	3.43388	8.70419	6.59262	2.90576	4.08139	0	0	1	1	1	1	1	1	1	1	1	1
4930524B15Rik	0.14883	NA	-0.507705	NA	0.0713222	0	0.057055	0.0563785	0.0491786	0.101669	0.0506984	0.0959176	0	0	0	0	0.0765357	0.0462134	0	0	0	0	0	1	0	0	0	1	0	1	0
4930526I15Rik	-0.52513	0.345754	0.304867	0.44129	1.33521	1.15461	1.2207	1.4324	0.723378	0.747735	0.542352	1.85979	1.34363	2.05817	1.77317	2.42108	1.89336	1.66851	1.14336	0	0	0	0	0	0	0	0	1	1	1	1
4930528A17Rik	-0.127329	0.856888	0.0195762	0.970117	0.329218	0.626312	1.05345	0.312287	0.862618	0.610085	0.795669	0.664123	1.04357	0.799276	0.663095	0.873728	0.918536	0.853271	0.526242	0	0	0	0	1	1	1	1	1	1	1	1
4930529C04Rik	-0.716917	0.328947	-3.06692	0.000382974	0.0395696	0.581694	0.949624	0	0.627538	0.141015	0.11251	0.0798226	0.0232278	0.106741	0.061307	0.091318	0.021231	0.0512784	0	0	0	0	0	0	0	0	0	0	0	0	0
4930539E08Rik	0.209674	0.5909	0.394702	0.225211	0.699513	0.999392	0.778551	0.817402	0.985637	1.17056	1.18905	1.59517	0.874803	1.21013	1.46076	0.859803	1.27283	1.35975	1.53137	0	0	1	0	1	0	1	0	1	0	1	0
4930539J05Rik	0.82918	0.14883	0.900358	0.0590877	0.281127	2.18791	2.4738	3.77781	4.45843	3.00557	3.59704	3.21362	4.45567	3.60219	2.83116	4.54146	3.62012	3.27883	4.26902	0	0	1	1	1	1	1	1	1	1	1	1
4930544D05Rik	-0.177703	NA	0.292856	0.803308	0.213967	0.37005	0.171165	0.169135	0.295071	0.305007	0	0.575505	0.502403	0	0.497262	0.493788	0.114803	0.13864	0.684034	0	0	0	0	0	0	0	0	1	0	1	0
4930544G11Rik	NA	NA	0.551767	NA	0	0	0	0	0	0	0	0.0650632	0	0.0652533	0	0	0	0	0	0	0	0	0	0	0	0	0	0	0	0	0
4930548H24Rik	0.25397	NA	2.71338	0.0132076	0	0	0.0783256	0	0	0.139572	0.208798	0.592545	0.517278	0.198092	0.303399	0.282449	0.315207	0.444095	0.39127	0	0	0	0	1	0	1	0	0	0	0	0
4930550C14Rik	0.194072	NA	1.14275	0.269912	0.225902	0.195346	0	0.17857	0.155765	0.32202	0.160579	0.759509	0.0663034	0.152346	0.2625	0.456165	0.181811	0.585494	0.812463	0	0	1	0	1	0	1	0	1	0	1	0
4930550L24Rik	NA	NA	NA	NA	0	0	0	0	0	0	0	0	0	0	0	0	0	0	0	0	0	0	0	0	0	0	0	0	0	0	0
4930555G01Rik	-0.290685	NA	-1.12562	NA	0	0.0511305	0	0	0	0	0	0	0	0	0	0.426423	0.0158626	0	0	0	0	0	0	0	0	0	0	0	0	0	0
4930558C23Rik	NA	NA	NA	NA	0	0	0	0	0	0	0	0	0	0	0	0	0	0	0	0	0	0	0	0	0	0	0	0	0	0	0
4930562C15Rik	-0.0906446	0.81129	-0.115462	0.760809	0.998231	1.25304	1.72589	1.27271	1.44322	1.40001	1.23604	1.51569	1.05853	1.06408	0.99781	1.26332	1.43403	1.75264	2.2905	0	0	1	0	1	0	1	0	1	0	1	0
4930563E22Rik	1.33897	0.00727281	2.41239	2.76e-08	0.210867	0.145875	0.371107	0.733414	0.610672	0.751469	1.13918	0.907468	1.70818	1.50738	1.96023	1.80055	2.14966	1.31166	1.34825	0	0	0	0	1	0	1	1	1	1	1	1
4930567H12Rik	NA	NA	NA	NA	0	0	0	0	0	0	0	0	0	0	0	0	0	0	0	0	0	1	0	1	0	1	0	1	0	1	0
4930567H17Rik	NA	NA	NA	NA	0	0	0	0	0	0	0	0	0	0	0	0	0	0	0	0	0	0	0	1	0	1	0	1	0	0	0
4930568D16Rik	NA	NA	NA	NA	0	0	0	0	0	0	0	0	0	0	0	0	0	0	0	0	0	0	0	0	0	1	0	1	0	0	0
4930571K23Rik	NA	NA	0.49033	NA	0	0	0	0	0	0	0	0	0.0380944	0	0	0	0.0348196	0	0	0	0	0	0	0	0	0	0	0	0	0	0
4930578C19Rik	-0.104616	0.905261	1.58117	0.0415398	0.0826258	0.142899	0.0991461	0.0326569	0.113945	0.117782	0.146834	0.361137	0.800287	0.390053	0.032004	0.262188	0.73149	0.321225	0.462259	0	0	0	0	0	0	0	0	0	0	0	0
4930578I06Rik	-0.143279	NA	-1.27706	NA	0	0	0.416278	0	0.179406	0.185446	0	0	0	0.0877335	0	0	0	0	0.103974	0	0	0	0	0	0	0	0	0	0	0	0
4930579F01Rik	-0.0260335	NA	-2.67769	NA	0.0814695	0.0704497	0.0651724	0.0643997	0	0.0580669	0.173735	0	0	0	0	0	0	0	0	0	0	0	0	1	0	1	0	1	0	1	0
4930579G24Rik	1.0971	0.000587782	1.10583	0.00113981	1.98688	2.94536	2.89503	9.14302	4.99074	4.85532	6.30512	3.91265	6.91461	4.30692	6.48655	10.1531	9.21378	5.47146	6.4086	0	0	1	1	1	1	1	1	1	1	1	1
4930579K19Rik	0.390217	0.559562	1.97511	5.82e-05	0.65854	0.664375	0.351204	0.95436	0.454081	1.01697	1.01425	2.06648	2.83485	4.95925	2.21066	2.4063	2.35559	2.27575	2.1053	0	0	0	0	1	1	1	1	1	1	1	1
4930581F22Rik	-0.880875	5.94e-08	-1.73867	7.82e-07	34.5223	34.3189	36.0972	19.6252	25.3035	19.4713	16.6819	12.0638	9.99951	21.4177	7.9318	6.14253	8.67805	13.1806	16.0044	0	0	1	1	1	1	1	1	1	1	1	1
4930583K01Rik	-0.272175	NA	0.205386	0.833568	0.316467	0.13683	0.379742	0.12508	0.218212	0.11278	0.337435	0.4256	0.650193	0.106711	0.122579	0.365169	0.4245	0.410111	0.50586	0	0	1	1	1	1	1	1	1	1	1	1
4930584F24Rik	NA	NA	NA	NA	0	0	0	0	0	0	0	0	0	0	0	0	0	0	0	0	0	0	0	0	0	0	0	0	0	0	0
4930590J08Rik	0.102449	0.905874	0.980183	0.198292	0.0411547	0.106764	0.197533	0.0975954	0.170264	0.0879982	0.20478	0.276734	0.169108	0.166526	0.22317	0.11872	0.618282	0.399994	0.296028	0	0	0	0	0	0	0	0	0	0	1	0
4930592I03Rik	0.419183	0.393836	1.32181	0.00325391	0.933023	2.82387	2.89223	2.2126	3.29714	2.99253	4.8084	8.07761	5.75079	2.75284	5.51126	8.14184	5.75704	5.81884	10.9059	0	0	1	1	1	0	1	1	1	1	1	1
4930594C11Rik	2.06978	4.93e-05	2.95588	3.82e-09	0.152145	0.263132	0.162281	0.641426	1.04908	1.6989	1.65831	2.11433	1.69691	1.09446	1.06077	2.13597	2.42179	2.03738	2.55358	0	0	0	0	0	0	0	0	0	0	0	0
4930595M18Rik	NA	NA	NA	NA	0	0	0	0	0	0	0	0	0	0	0	0	0	0	0	0	0	0	0	0	0	0	0	0	0	0	0
4930596D02Rik	-0.234811	NA	-1.23646	NA	0	0.103977	0	0	0	0	0	0	0	0	0	0	0	0	0	0	0	0	0	0	0	0	0	0	0	0	0
4931406B18Rik	0.31775	0.621911	0.152386	0.806599	0.207198	0.298619	0.16575	0.327569	0.428605	0.196905	0.319114	0.417974	0.243254	0.209598	0.347772	0.199236	0.166757	0.290884	0.469195	0	0	0	0	0	0	0	0	0	0	0	0
4931406C07Rik	-0.361026	0.000254869	-1.5948	2.44e-06	47.1046	54.1487	51.4048	41.3846	44.7931	43.0609	41.3465	25.8437	16.0403	24.7813	16.6659	9.22118	11.5179	23.9009	25.4354	0	0	1	1	1	1	1	1	1	1	1	1
4931406H21Rik	0.879611	0.117112	1.243	0.0079177	1.3762	3.72673	4.20082	2.40472	8.31557	10.6089	7.20817	11.9813	5.95252	6.59434	7.40661	4.68037	5.51854	9.12829	17.772	0	0	1	0	1	0	1	1	1	0	1	0
4931406P16Rik	0.276288	0.0260774	0.534941	0.000148065	15.9255	17.0127	17.896	23.8136	22.8237	22.2776	19.6381	27.6453	30.3272	25.5593	27.0094	31.7638	34.6156	30.2373	21.6204	0	0	1	1	1	1	1	1	1	0	1	0
4931408C20Rik	0.169066	NA	-1.42393	NA	0.0322605	0	0.0258071	0	0	0.0919738	0.0458639	0	0	0	0	0	0.0173093	0	0	0	0	0	0	0	0	0	0	0	0	0	0
4931409K22Rik	0.152608	NA	1.8169	0.212432	0	0	0	0.0349511	0	0	0	0.0297314	0.0778645	0	0.0342524	0.0255098	0.0474473	0.0286494	0	0	0	1	0	0	0	1	0	0	0	0	0
4931414P19Rik	-0.192715	0.387558	-0.0637751	0.837943	6.37794	5.28155	5.96687	5.12706	5.85126	5.81713	5.3021	3.99793	7.61476	6.63408	5.73638	8.85629	8.55519	6.12886	4.88145	0	0	1	0	1	0	1	0	0	0	1	0
4931417E11Rik	NA	NA	NA	NA	0	0	0	0	0	0	0	0	0	0	0	0	0	0	0	0	0	0	0	0	0	0	0	0	0	0	0
4931423N10Rik	-0.0681204	NA	0.88326	0.473808	0	0	0.182037	0	0.0523023	0.0540633	0.107837	0.10201	0.133579	0.0511541	0.117522	0.0437627	0.244191	0.0491488	0.545612	0	0	0	0	0	0	0	0	0	0	0	0
4931428F04Rik	1.06235	0.00188312	1.07523	0.00269113	0.791082	0.879529	0.72324	1.25066	2.41566	2.06741	1.87443	1.06389	2.98526	1.6259	2.10113	2.39073	1.89994	1.44012	2.34838	0	0	1	0	1	0	1	1	1	1	1	1
4931428L18Rik	-0.329696	0.571432	-0.189868	0.722784	0.725348	1.01926	1.01544	0.788384	0.875257	0.581611	0.773406	1.09742	1.38381	0.794896	0.772623	0.575419	0.632425	0.763735	1.52176	0	0	0	0	0	0	1	0	0	0	0	0
4931429L15Rik	-0.663536	0.271304	-0.586521	0.296177	0.411547	0.593133	1.15228	0.216879	0.425659	0.488879	0.585085	0.737958	0.483165	0.555086	0.531357	0.197867	0.404827	0.844432	0.657841	0	0	0	0	0	0	0	0	0	0	0	0
4931440F15Rik	0.465115	0.540898	0.825099	0.286548	0.0853514	0.0738065	0.136556	0.101202	0.14713	0.395419	0.0910063	0.258265	0.200409	0.2878	0.0991791	0.246215	0.320566	0.0553036	0.238754	0	0	1	0	1	0	1	0	1	0	1	0
4931440P22Rik	0.249857	0.54667	0.597477	0.0791288	0.629654	0.598934	0.730363	0.647044	0.955159	0.897564	0.895162	1.24901	1.07188	0.849263	0.853608	1.59841	1.53717	0.795572	1.28326	0	0	0	0	1	1	1	1	1	0	1	1
4932411N23Rik	-0.571024	NA	-0.598416	0.558425	0	0.141976	0.164176	0.0324458	0.0849067	0.0292552	0.0291769	0.0552005	0.0722831	0.0553618	0.0953914	0.094725	0.0660693	0	0.164025	0	0	0	0	0	0	0	0	0	0	0	0
4932414J04Rik	0.192101	NA	1.33114	NA	0	0	0	0	0.0314736	0	0.0324463	0.030693	0.0267943	0.0307827	0	0	0.0244909	0.029576	0	0	0	0	0	1	0	0	0	1	0	0	0
4932414N04Rik	-0.437674	0.463661	-0.507786	0.338602	0.345178	0.331653	0.33749	0.272855	0.185118	0.273359	0.272628	0.232106	0.42776	0.258649	0.148555	0.265532	0.226361	0.173957	0.459793	0	0	0	0	0	0	0	0	0	0	0	0
4932415M13Rik	0.144294	NA	NA	NA	0	0	0	0	0.0485834	0	0	0	0	0	0	0	0	0	0	0	0	0	0	0	0	0	0	0	0	0	0
4932429P05Rik	-0.229094	NA	-0.594769	NA	0	0	0.0361367	0	0	0	0	0.0303754	0	0	0	0	0	0	0	0	0	0	0	0	0	0	0	0	0	0	0
4932435O22Rik	NA	NA	0.700873	NA	0	0	0	0	0	0	0	0	0	0.0276972	0	0	0	0	0.0656487	0	0	0	0	0	0	0	0	0	0	0	0
4932438A13Rik	0.366316	0.0208563	0.0427793	0.85492	12.2828	15.0768	15.08	16.9197	16.5152	22.9644	22.517	17.0054	14.8643	20.8	17.1523	14.1879	13.1321	15.976	21.8191	0	0	1	1	1	1	1	1	1	1	1	1
4932438H23Rik	0.123447	0.858106	0.0266238	0.964947	0.46851	0.405138	0.49972	0.246897	0.466628	0.816268	0.666069	0.840101	0.519483	0.351065	0.322615	0.390441	0.391033	0.674605	0.87371	0	0	0	0	1	0	1	0	1	0	1	0
4932441J04Rik	0.170518	NA	2.95604	0.00160117	0.0592788	0.0512606	0	0.0234292	0.102186	0.0211253	0.0632063	0.259093	0.835135	0.119931	0.114804	1.06022	0.90647	0.384099	0.118443	0	0	1	1	1	1	1	1	0	0	0	0
4933400A11Rik	0.253376	NA	4.89969	3.32e-05	0	0	0	0	0.0783258	0	0.161493	0.152766	2.0671	0.383032	4.1359	8.38878	4.1445	2.87053	0.0907874	0	0	1	0	1	0	1	0	1	0	1	0
4933400F21Rik	0.771911	0.0619196	2.05706	7.63e-10	0.683043	1.21412	1.30531	0.98987	1.83157	2.92101	2.61648	5.6136	3.20763	3.14768	6.37901	7.04963	5.17152	5.8027	5.76236	0	0	1	0	1	0	1	0	1	0	1	0
4933401B06Rik	NA	NA	0.232006	NA	0	0	0	0	0	0	0	0	0	0	0	0	0.0614985	0	0	0	0	0	0	0	0	0	0	0	0	0	0
4933402E13Rik	0.14507	NA	5.64519	1.41e-06	0	0	0	0	0	0	0.049046	2.27339	50.5874	2.37309	0.641407	26.3926	74.0782	32.9939	0.496304	0	0	0	0	0	0	0	0	0	0	0	0
4933402J07Rik	NA	NA	NA	NA	0	0	0	0	0	0	0	0	0	0	0	0	0	0	0	0	0	0	0	0	0	0	0	0	0	0	0
4933402N03Rik	NA	NA	0.538168	NA	0	0	0	0	0	0	0	0	0	0	0	0	0.0645708	0	0.096183	0	0	0	0	0	0	0	0	0	0	0	0
4933402N22Rik	NA	NA	NA	NA	0	0	0	0	0	0	0	0	0	0	0	0	0	0	0	0	0	0	0	0	0	0	0	0	0	0	0
4933403O08Rik	NA	NA	0.572261	NA	0	0	0	0	0	0	0	0.06181	0	0	0	0	0	0	0.0734661	0	0	0	0	0	0	0	0	0	0	0	0
4933404O12Rik	-0.554085	0.0139732	-1.94937	7.51e-16	6.05298	5.75477	6.0995	2.90785	4.98076	4.40957	5.06338	1.70902	1.25637	2.02976	2.15024	1.46636	1.41751	1.66849	2.56586	0	0	1	1	1	1	1	1	1	1	1	1
4933405L10Rik	0.180468	NA	0.122829	0.919288	0.124306	0.107492	0.19888	0.294783	0.171425	0.177197	0.176723	0.334346	0.364845	0.167662	0	0.0717179	0.266785	0.161089	0.0993492	0	0	1	0	1	0	1	1	1	0	1	0
4933405O20Rik	NA	NA	NA	NA	0	0	0	0	0	0	0	0	0	0	0	0	0	0	0	0	0	0	0	0	0	0	0	0	0	0	0
4933406F09Rik	0.192732	NA	0.511729	NA	0	0	0	0	0	0.154037	0	0	0	0	0	0.124688	0	0	0	0	0	0	0	0	0	0	0	0	0	0	0
4933406I18Rik	0.432743	0.370668	0.499379	0.42298	1.1855	0.805475	2.77733	1.94116	2.56909	2.53488	2.58829	3.24559	2.038	4.16878	1.18077	1.85649	0.954121	3.01773	4.6021	0	0	1	0	1	1	1	1	1	1	1	1
4933406K04Rik	NA	NA	0.232006	NA	0	0	0	0	0	0	0	0	0	0	0	0	0.0381316	0	0	0	0	0	0	0	0	0	0	0	0	0	0
4933406M09Rik	0.873811	NA	2.33243	0.0434101	0.078938	0	0	0	0.217719	0.393838	0.28056	0.318479	0.278025	0.0532349	0.0611511	0.273257	0.296478	0.460332	0.189269	0	0	1	0	1	0	1	0	0	0	1	0
4933407K13Rik	0.249836	0.397976	0.516411	0.0283274	1.54118	2.41993	2.46577	2.24418	2.8245	2.86179	3.14243	4.00895	3.1188	3.85656	2.41924	3.72051	3.59057	3.49514	4.40839	0	0	0	0	1	1	1	1	0	0	0	0
4933407L21Rik	0.400645	NA	2.70925	0.0152971	0.121707	0	0	0.0962069	0.251762	0.0867462	0.0865141	0.245517	0.357218	0.738704	0.188567	0.210656	1.11013	0.709746	0.583633	0	0	0	0	0	0	1	0	1	0	1	0
4933408B17Rik	0.739478	0.185984	2.10736	0.000315232	0.229614	0.248195	0.872491	0.680642	0.870788	0.941022	1.18333	1.58258	1.41525	1.27751	5.33627	3.14628	2.06359	1.85974	2.61508	0	0	0	0	0	0	1	0	0	0	0	0
4933409G03Rik	0.152608	NA	NA	NA	0	0	0	0.0824836	0	0	0	0	0	0	0	0	0	0	0	0	0	0	0	0	0	0	0	0	0	0	0
4933409K07Rik	0.145387	NA	0.285115	NA	0	0	0	0	0	0.00725201	0	0.00684177	0	0	0	0	0	0	0	0	0	0	0	0	0	0	0	0	0	0	0
4933411K16Rik	-0.492924	0.0465437	-0.736099	0.171005	20.5442	25.1819	30.6352	13.7958	26.6123	18.2679	18.1481	20.8557	9.42525	32.6865	20.7822	7.88273	5.45796	14.7979	25.8248	0	0	1	0	1	1	1	1	1	1	1	1
4933412E24Rik	0.365898	NA	1.1699	0.377718	0	0	0.0637597	0.0630037	0.0549577	0.0568081	0.113312	0.0535946	0.0935736	0.0537512	0.123488	0.137954	0.0855296	0.0516441	0.0637014	0	0	0	0	0	0	0	0	0	0	0	0
4933415F23Rik	-0.234811	NA	-0.402924	NA	0	0.0678771	0	0	0	0	0	0	0	0	0	0.045287	0	0.0508607	0	0	0	1	0	1	0	1	0	0	0	0	0
4933416C03Rik	NA	NA	0.593756	NA	0	0	0	0	0	0	0	0	0	0	0.0480202	0	0	0	0.0495424	0	0	0	0	0	0	0	0	0	0	0	0
4933417A18Rik	-0.237759	NA	-1.29957	NA	0	0.20618	0.0953675	0	0.164404	0	0	0	0.0699806	0.0803974	0	0.0687807	0	0	0	0	0	1	0	0	0	1	0	0	0	0	0
4933417G07Rik	0.972985	NA	1.69026	0.185257	0	0	0.116307	0.114928	0.300752	0.51813	0.516744	0.391056	0.341383	0.294149	0	0.167765	0.078009	0.188412	0.581002	0	0	0	0	0	0	0	0	0	0	0	0
4933421I07Rik	0.0334808	NA	0.56788	0.71959	0	0	0.0814062	0	0.0701681	0	0.0723367	0.0684277	0	0	0.236498	0	0.163802	0.0659374	0	0	0	0	0	0	0	0	0	0	0	0	0
4933425L06Rik	0.777871	NA	2.26546	0.108035	0	0	0	0.0512033	0.0446642	0.230841	0.0460446	0.0871129	0.0380238	0	0.0501796	0.112115	0.13902	0.0839425	0.0517703	0	0	0	0	0	0	1	1	0	0	0	0
4933427D06Rik	0.508907	NA	2.53907	0.0655863	0	0	0	0.0842774	0.0735145	0	0.0378933	0.107537	0.0625847	0.0359503	0.0825925	0.123023	0.0572046	0	0.170421	0	0	0	0	0	0	1	0	0	0	0	0
4933427D14Rik	0.514373	0.0033157	1.04486	5.71e-08	2.60867	3.81232	3.61022	4.94901	5.09045	5.50356	5.19214	8.73557	7.99347	7.01943	7.21448	6.35135	8.678	7.57251	10.8416	0	0	0	0	1	1	1	1	1	1	1	1
4933427E11Rik	2.5565	5.28e-08	3.37289	2.09e-11	0.690545	0.0995233	0.368272	3.82101	3.49176	3.60933	3.10881	4.25644	5.13452	4.11365	4.27957	6.57371	6.36044	5.89129	3.03547	0	0	1	1	1	1	1	1	1	1	1	1
4933429O19Rik	-0.234811	NA	-0.362746	NA	0	0.074169	0	0	0	0	0	0	0	0	0	0.0494849	0	0	0.0685503	0	0	0	0	0	0	0	0	0	0	0	0
4933430I17Rik	0.57446	0.447367	0.817924	0.442861	0	0.0677629	0.188061	0.0619436	0.216132	0.279262	0.334217	0.36885	0.229998	0.0528468	0.364231	0.0904217	0.168181	0.253876	0.0626296	0	0	1	1	1	1	1	1	1	0	1	1
4933431E20Rik	1.61462	3.08e-12	1.46262	0.000226199	1.8119	3.39844	3.53175	7.827	8.72786	11.9138	11.5554	11.0854	8.11933	15.2826	7.92753	4.94708	4.79239	10.3678	13.0331	0	0	1	0	1	1	1	1	1	1	1	1
4933432I09Rik	0.233671	NA	1.44523	0.26201	0	0.0404897	0	0.0740251	0.0322858	0	0.0332836	0.06297	0	0.063154	0.108818	0.0540288	0.100492	0.0606783	0.0748448	0	0	0	0	0	0	1	1	0	0	0	0
4933434E20Rik	-0.216288	0.0768635	-0.219089	0.0880505	28.6334	29.6489	29.6339	28.774	26.2719	25.3548	28.2926	25.6821	28.8409	30.6234	30.2638	34.4718	30.0607	25.611	28.5416	0	0	1	1	1	1	1	1	1	1	1	1
4933436I01Rik	NA	NA	NA	NA	0	0	0	0	0	0	0	0	0	0	0	0	0	0	0	0	0	0	0	0	0	0	0	0	0	0	0
4933439C10Rik	-0.0126963	0.972549	0.457446	0.0296388	3.00474	4.98009	4.80734	4.79983	4.87747	4.99708	3.5153	6.4823	6.68779	8.02101	7.51649	5.77856	6.85179	7.62546	5.60344	0	0	0	0	1	1	1	1	1	0	0	0
5031410I06Rik	-0.509754	NA	4.68985	2.73e-08	0.094822	0.0819961	0.0758539	0	0.0980734	0.0337919	0	2.96487	3.81281	12.5336	3.63607	0.191475	1.857	2.54977	5.00178	0	0	0	0	0	0	0	0	0	0	0	0
5031425F14Rik	2.45012	3.94e-09	1.55454	0.0443793	0.512421	0.221555	0.546556	2.8354	3.12106	3.65225	3.33894	1.32083	1.05279	0.460762	0.198479	2.46366	3.89497	2.15816	1.4334	0	0	1	0	1	0	1	0	0	0	0	0
5031426D15Rik	0.256145	0.533167	2.62738	1.6e-08	0.371288	0.561866	0.668285	0.586988	0.624031	0.74428	0.841261	2.80871	4.9856	2.19093	1.70778	7.87232	6.17563	4.10484	2.80052	0	0	0	0	0	0	0	0	0	0	0	0
5031434O11Rik	-0.447202	0.552449	0.730798	0.244992	0.779471	0.674038	0.623546	0.308077	0.537466	0.416672	0.554077	1.31034	1.25828	1.18275	1.35863	0.899425	1.25467	1.13639	2.64765	0	0	1	1	1	1	1	1	0	0	0	0
5031439G07Rik	0.282721	0.0340602	-0.524306	0.0601301	23.5736	26.0995	21.4568	27.9187	33.3517	31.6644	31.9745	21.7141	18.8581	14.7368	9.74395	23.7251	27.1888	18.9268	18.9961	0	0	1	1	1	1	1	1	1	1	1	1
5033404E19Rik	NA	NA	1.01542	NA	0	0	0	0	0	0	0	0	0.11568	0	0	0.227393	0.317207	0	0	0	0	1	1	0	0	1	1	1	0	1	0
5033406O09Rik	-0.111215	0.827903	0.246574	0.673928	6.78803	5.17107	3.6201	6.89885	7.13223	2.70704	3.9061	4.9448	5.73978	3.70581	6.88613	11.8888	17.0399	4.97429	3.48762	0	0	0	0	0	0	1	0	1	1	1	1
5330413P13Rik	NA	NA	NA	NA	0	0	0	0	0	0	0	0	0	0	0	0	0	0	0	0	0	0	0	0	0	0	0	0	0	0	0
5330417C22Rik	1.55695	0.000130961	3.2872	2.27e-07	0.672136	0.399589	0.470472	1.19544	2.46211	1.43718	2.35903	10.3668	4.14278	16.7431	4.39328	3.12652	2.09618	10.6973	2.65238	0	0	1	0	1	0	1	1	1	0	1	0
5330434G04Rik	NA	NA	NA	NA	0	0	0	0	0	0	0	0	0	0	0	0	0	0	0	0	0	0	0	0	0	0	0	0	0	0	0
5330439B14Rik	0.509647	NA	1.12372	0.294157	0.100374	0	0.16059	0	0.138421	0.357704	0.499445	0.0674937	0.353523	0.406146	0.0777568	0.11582	0.376988	0.195112	0.48133	0	0	1	1	1	1	1	0	1	1	1	1
5430402E10Rik	0.144294	NA	0.232006	NA	0	0	0	0	0.120728	0	0	0	0	0	0	0	0.0939432	0	0	0	0	0	0	0	0	0	0	0	0	0	0
5430402O13Rik	-0.944072	0.0101676	-0.807717	0.00614176	4.16247	4.07937	6.21565	1.86452	2.87013	3.16456	2.26844	2.70565	2.85065	3.74283	2.9021	3.12197	2.4567	3.14659	4.65747	0	0	1	1	1	1	1	1	1	1	1	1
5430405H02Rik	0.528608	0.0966648	1.25109	2.08e-08	1.1533	1.21892	2.08438	2.0259	2.62132	2.25291	2.55051	4.10732	4.91452	3.65841	3.40827	3.72126	4.5608	3.95784	4.95015	0	0	1	1	1	1	1	1	1	1	1	1
5430419D17Rik	-0.350537	NA	-1.14837	NA	0.0444544	0	0.0355618	0	0	0	0	0	0	0.0299796	0	0	0.023852	0	0	0	0	0	0	0	0	1	0	0	0	0	0
5430427O19Rik	2.35871	1.7e-11	2.75868	2.26e-10	0.35462	0.306653	0.425523	1.79404	1.90725	2.75501	2.9493	3.79143	3.37228	1.93713	1.07139	4.11239	4.07179	2.96412	2.86257	0	0	1	0	1	0	1	0	1	0	1	0
5530400C23Rik	0.144294	NA	0.306833	NA	0	0	0	0	0.148904	0	0	0	0	0	0	0	0	0	0.172594	0	0	0	0	0	0	0	0	0	0	0	0
5530601H04Rik	0.321074	0.22428	0.435627	0.0354312	1.64194	3.14669	3.14172	3.17463	4.13086	3.242	3.75381	4.35664	4.18097	4.35441	3.5065	4.60853	3.61916	4.02556	4.5398	0	0	0	0	1	1	1	1	0	0	0	0
5730408K05Rik	-0.156374	0.776784	0.1557	0.771577	5.01106	4.07836	8.96052	8.38826	5.28452	4.62207	4.60971	4.36061	7.78645	7.15639	8.44891	13.9454	10.7547	5.72988	4.00499	0	0	1	1	1	1	1	1	1	0	1	0
5730409E04Rik	0.181066	0.363328	-0.798395	0.0543549	8.85792	7.44818	7.36003	9.05227	8.94231	10.1154	10.6102	6.31826	4.96987	9.96714	2.69172	2.28704	5.30412	5.42241	4.96739	0	0	0	0	0	0	1	1	1	1	1	1
5730416F02Rik	-0.394496	NA	-0.906216	0.34844	0.172069	0.446384	0.550595	0.136017	0.355939	0.245282	0.244626	0.115704	0.101006	0.116042	0.266595	0.0992746	0.276971	0.557463	0.275046	0	0	1	0	1	0	1	0	1	0	1	0
5730422E09Rik	0.25469	0.706745	0.4873	0.389578	0.481794	0.694375	0.385416	0.380846	0.996629	0.629558	0.799112	1.67384	0.754182	0.59568	0.559849	1.01922	0.818602	0.780448	0.641773	0	0	1	1	1	1	1	1	1	1	1	1
5730455P16Rik	-0.0643372	0.69391	-0.46852	0.0568004	15.2472	16.8606	14.3409	15.6562	15.5471	15.1485	17.5602	12.7381	13.8323	14.7072	11.7162	7.85495	11.5194	13.2924	18.3899	0	0	1	0	1	0	1	1	1	1	1	1
5730507C01Rik	0.261494	0.400506	0.22109	0.495593	2.6383	2.04379	3.38566	3.25862	3.18357	3.36911	4.21966	2.84589	4.71067	4.1145	3.06573	3.5517	3.83386	2.24371	4.87616	0	0	0	0	0	0	0	0	0	0	0	0
5730522E02Rik	-1.14003	0.0078224	-1.74545	0.0108384	1.40166	1.54263	1.42708	0.503627	0.922552	0.635743	0.498176	0.342731	0.710592	0.859332	0.197424	0.514616	0.0341845	0.206411	0.865647	0	0	1	1	1	1	1	1	1	1	1	1
5830411N06Rik	0.146774	NA	3.37943	0.00109423	0.0351409	0	0	0	0.0726917	0	0.0249794	0.259925	0.309421	0.142192	0.163336	0.243293	0.301677	0.113848	0.421285	0	0	0	0	0	0	0	0	0	0	0	0
5830417I10Rik	0.510702	0.00130907	0.757605	3.73e-05	3.31503	3.67094	4.48342	4.91099	5.58295	6.61235	6.50142	6.59912	6.05487	6.39323	7.99056	9.42536	7.66494	8.83145	7.07161	0	0	1	0	0	0	1	1	0	0	0	0
5830432E09Rik	2.11624	4.45e-06	3.39139	1.11e-10	0.154319	0.160134	0.197518	0.609926	0.957662	1.01191	1.64543	3.98468	1.63056	1.72758	0.980282	1.42454	2.23559	2.93974	3.60141	0	0	0	0	0	0	0	0	0	0	0	0
5930412G12Rik	NA	NA	0.232006	NA	0	0	0	0	0	0	0	0	0	0	0	0	0.029102	0	0	0	0	0	0	0	0	0	0	0	0	0	0
6030408B16Rik	0.171614	0.843896	0.792739	0.332732	0.0710321	0.0614241	0.340938	0.0561492	0.34285	0.151883	0.302953	0.143291	0.416966	0.335323	0.33016	0.532762	0.457346	0.368203	0.113542	0	0	0	0	1	0	1	0	1	0	1	0
6030458C11Rik	-0.0110829	0.942588	0.217531	0.2282	11.8688	13.4859	14.2521	14.4261	14.467	13.2076	14.3516	14.0223	17.4253	14.8551	22.5017	19.3354	18.502	18.1759	17.6866	0	0	0	0	1	1	1	1	0	0	1	0
6030468B19Rik	0.105838	0.905261	0.762437	0.38851	0.129611	0.224158	0.31105	0.204908	0.62559	0.184758	0.0921319	0.958686	0.304331	0.174816	0.301217	0.373891	0.347712	0.58787	0.72512	0	0	1	0	1	0	1	0	1	0	1	0
6030498E09Rik	-0.0268801	0.975795	-2.73594	0.00959522	2.83217	0.20409	0.377604	0.55969	0.244107	1.51396	2.60039	0.158701	0.138543	0.31833	0	0	0	0.229389	0.282944	0	0	0	0	0	0	0	0	0	0	0	0
6230400D17Rik	0.17837	0.517534	0.672332	0.0205075	2.91427	4.56468	4.3547	4.30307	5.00472	5.56514	4.45584	6.32258	8.65038	6.34105	6.34686	6.94758	7.52322	4.84548	11.7777	0	0	1	1	1	1	1	1	1	0	1	0
6330403K07Rik	-0.754273	0.289139	-0.711944	0.522796	0.262303	0.378039	0.489609	0.13823	0.241153	0.249273	0.0621516	0.235172	0.153975	0	0	0.151335	0.891344	0.453227	0.0698802	0	0	1	0	1	0	1	0	1	0	1	0
6330407A03Rik	1.61161	8.43e-08	0.865962	0.0884066	1.97109	2.4256	2.97166	5.27358	8.25928	10.2124	11.1012	8.41126	4.76172	2.24956	1.64441	4.11146	6.26417	7.5648	7.51324	0	0	0	0	1	0	1	0	1	0	1	0
6330549D23Rik	0.423365	0.179652	0.526576	0.0254269	1.28456	1.45259	1.81805	2.18704	2.35061	2.42975	1.9667	2.42519	2.08813	2.43228	2.10504	2.87896	2.94247	2.84913	2.72458	0	0	1	1	1	1	1	1	1	0	1	0
6430411K18Rik	NA	NA	NA	NA	0	0	0	0	0	0	0	0	0	0	0	0	0	0	0	0	0	0	0	1	0	1	0	0	0	0	0
6430531B16Rik	2.93256	4.91e-07	3.44606	0.000331936	0.11415	0.0987102	0	2.07536	1.25936	2.19672	2.51541	0.844333	2.14424	0.230946	1.23801	1.31717	2.75613	2.36685	0.547395	0	0	1	0	1	1	1	1	1	1	1	1
6430548M08Rik	0.736849	5.83e-06	-0.888568	0.00567386	8.0641	6.39532	6.51996	12.3058	11.2695	12.9552	14.346	4.98754	4.67043	3.9697	1.90418	3.06023	6.11997	5.85385	4.63562	0	0	0	0	1	1	1	1	1	1	1	1
6430550D23Rik	-0.748298	0.00187239	-0.998769	0.00453392	4.67861	5.63955	4.87685	3.08194	3.42154	3.13255	3.12417	3.52734	3.41218	2.3903	2.41626	1.26785	2.3962	3.4449	4.53246	0	0	0	0	0	0	1	1	1	1	1	1
6430562O15Rik	0.334074	0.547279	0.572238	0.165656	0.487113	1.26367	0.844288	0.962628	1.45547	1.50448	0.981063	1.14641	2.0969	1.58777	1.38363	1.35835	2.04732	1.31511	1.16794	0	0	1	0	0	0	1	0	0	0	0	0
6430571L13Rik	0.135996	0.747844	-0.944538	0.00804948	1.20448	1.60969	1.5767	1.90423	1.7743	1.28773	2.02373	1.10444	0.739184	0.738447	0.551366	0.852859	0.616889	1.02877	1.40023	0	0	1	0	1	1	1	1	1	1	1	1
6530402F18Rik	-0.0331632	0.927154	-0.0843704	0.855365	1.11091	1.66112	1.51817	1.42699	1.89905	1.45162	1.23387	1.85195	2.09221	1.63884	0.484083	1.06823	1.44047	2.03948	1.92372	0	0	1	0	1	0	1	0	0	0	0	0
6530411M01Rik	-0.234811	NA	-0.592299	NA	0	0.0991151	0	0	0	0	0	0	0	0	0	0	0	0	0.0916066	0	0	0	0	1	1	1	1	0	0	0	0
6720489N17Rik	2.36663	4.55e-10	2.7284	3.82e-05	0.211858	0.641205	0.423695	3.39124	2.66599	2.265	3.23782	1.13967	7.0265	1.85737	1.96945	8.31167	5.71202	2.57388	1.56624	0	0	0	0	0	0	1	1	0	0	0	0
6820408C15Rik	-0.0248416	NA	-0.345718	0.815827	0	0.0700007	0.0647571	0.0639893	0	0.115394	0	0.0544329	0.0475187	0.054592	0	0	0.0868675	0.0524519	0	0	0	1	1	1	1	1	1	1	0	1	0
6820431F20Rik	0.0783277	0.605412	0.118213	0.506275	7.54177	9.87826	10.1323	9.70757	9.76956	11.2313	11.0506	11.3472	13.1399	12.1663	12.0057	11.8588	8.74422	10.8718	12.1476	0	0	0	0	1	1	1	1	0	0	0	0
7420426K07Rik	NA	NA	NA	NA	0	0	0	0	0	0	0	0	0	0	0	0	0	0	0	0	0	0	0	0	0	0	0	0	0	0	0
8030411F24Rik	NA	NA	0.256038	NA	0	0	0	0	0	0	0	0	0	0	0	0.119424	0	0	0	0	0	0	0	0	0	0	0	0	0	0	0
8030462N17Rik	0.0611495	0.663445	0.260024	0.123214	10.4796	10.5789	10.506	12.2658	11.8468	11.5084	11.7494	11.9159	13.0689	14.3166	14.477	18.1514	18.1474	13.1142	14.2708	0	0	0	0	1	1	1	1	1	1	1	1
8430429K09Rik	0.327574	0.335351	1.19425	1.18e-05	2.11287	1.68653	2.51365	2.2269	2.42813	3.398	3.50444	4.00723	6.86922	5.18808	6.16941	4.56347	7.64492	4.21242	6.62477	0	0	1	1	1	1	1	1	1	1	1	1
8430431K14Rik	0.189005	0.756367	0.224444	0.638023	0.587471	0.42334	0.822419	0.386985	0.742641	1.18636	0.765593	0.954655	0.86213	0.528245	0.493023	0.847347	0.840551	0.761306	1.40857	0	0	0	0	0	0	0	0	0	0	0	0
9030025P20Rik	-0.0547914	0.812883	0.257254	0.269161	5.17925	7.64822	6.94782	6.70798	6.89522	6.38909	7.33488	9.69785	10.8514	6.63638	9.78365	7.74619	10.5385	7.07322	10.9854	0	0	0	0	0	0	1	0	0	0	0	0
9030612E09Rik	-0.066018	NA	1.08629	0.452449	0	0.0649926	0	0	0.051824	0	0	0.0505386	0.132357	0.152059	0	0	0	0.243497	0.120138	0	0	0	0	0	0	1	1	0	0	0	0
9030619P08Rik	-1.45913	0.0186707	-8.61779	1.45e-47	25.1072	95.0216	91.0338	8.63459	41.8189	9.41232	10.0825	0.219256	0.191406	0	0	0.282185	0.262427	0	0.130302	0	0	1	1	1	1	1	1	1	1	1	1
9130008F23Rik	1.05897	0.0651483	4.56115	1.57e-13	0.0647152	0.503655	0.414157	1.2789	1.07095	0.59963	0.736031	9.39948	15.3854	2.53131	8.37223	16.4657	22.3268	9.51865	5.53429	0	0	0	0	0	0	1	1	0	0	0	0
9130019O22Rik	-0.00649031	0.981948	0.253701	0.543752	4.39553	3.73867	5.07263	5.24032	4.14877	4.26278	5.25019	6.6139	7.86757	7.67802	6.92184	1.85002	6.244	6.48992	5.32715	0	0	1	0	1	0	1	1	1	1	1	1
9130019P16Rik	-0.826242	0.0199103	-2.11194	0.000647205	1.94182	2.82476	5.54571	1.13329	2.27744	1.96608	2.52843	1.12268	0.532649	1.76237	0.463935	0.167525	0.31159	0.905438	1.42142	0	0	1	0	1	0	1	1	1	1	1	1
9130023H24Rik	-0.23427	0.239822	-0.706951	0.00124826	5.69649	7.5914	7.7094	5.45905	5.94563	6.92449	7.23878	5.1685	4.60359	5.89404	3.17368	4.02942	4.96149	5.96637	5.92489	0	0	1	1	1	1	1	1	1	1	1	1
9130024F11Rik	-0.0149483	NA	0.565467	0.698161	0	0.0675734	0.0312558	0	0.0538819	0.0278481	0.0555471	0.183909	0.0917419	0.210796	0	0.0225422	0	0	0.0312272	0	0	0	0	1	0	1	0	1	1	1	1
9130204L05Rik	NA	NA	NA	NA	0	0	0	0	0	0	0	0	0	0	0	0	0	0	0	0	0	0	0	0	0	0	0	0	0	0	0
9130209A04Rik	NA	NA	0.73778	NA	0	0	0	0	0	0	0	0	0	0	0	0.119247	0.110897	0.133923	0	0	0	0	0	1	0	1	0	1	0	1	0
9130230L23Rik	0.163582	0.727459	0.0507739	0.895047	0.649281	0.647835	0.719168	0.434281	0.843735	0.854346	1.15383	0.67168	0.557043	0.522073	0.831852	0.907684	0.844129	1.0194	1.13764	0	0	0	0	0	0	1	0	1	0	1	0
9130401M01Rik	-0.36777	0.076645	-0.175746	0.46245	13.652	13.0505	11.689	12.815	11.1785	9.16027	9.40111	10.9012	13.273	10.7892	17.3097	13.8454	16.3382	13.3034	9.80296	0	0	1	1	1	1	1	1	1	1	1	1
9130409I23Rik	-0.089732	0.893419	-3.65448	2.36e-15	31.6542	10.6944	10.4822	21.5305	11.8269	21.6694	17.0065	1.287	2.93845	1.24112	1.65379	0.84943	1.10594	1.09707	2.11805	0	0	1	0	1	0	1	0	1	0	1	0
9230102K24Rik	0.505481	NA	2.3538	0.0935047	0	0	0	0.0847625	0.0739377	0.0764272	0.0762227	0	0.12589	0.578516	0.0830679	0.0618657	0.172602	0.0694797	0.0857011	0	0	0	0	0	0	0	0	0	0	0	0
9230104L09Rik	0.14507	NA	0.306833	NA	0	0	0	0	0	0	0.15094	0	0	0	0	0	0	0	0.169709	0	0	0	0	1	1	1	1	0	0	1	1
9230110F15Rik	NA	NA	0.306833	NA	0	0	0	0	0	0	0	0	0	0	0.0953634	0	0	0	0	0	0	0	0	0	0	0	0	0	0	0	0
9230113P08Rik	0.195526	NA	1.65508	NA	0	0	0	0.055584	0.0484855	0	0	0.047283	0	0.0474211	0	0.0405692	0.0377286	0.0911243	0.0561995	0	0	0	0	0	0	0	0	0	0	0	0
9230114K14Rik	0.84858	1.21e-05	0.68602	0.0651695	3.65282	3.70163	4.33751	7.76006	8.26453	7.20036	7.4651	10.0936	10.2857	4.61891	5.30576	3.88566	7.28843	6.47186	10.9935	0	0	1	1	1	1	1	1	0	0	0	0
9230116N13Rik	0.0231293	0.973554	0.803797	0.112095	0.533029	0.576162	0.586303	0.895362	0.597249	0.474891	0.520983	0.940857	1.29069	1.52774	1.03231	1.38388	1.85897	0.906615	0.372761	0	0	1	1	1	1	1	1	1	0	1	0
9330020H09Rik	-0.551025	0.0632231	0.595793	0.0369839	1.83413	1.83276	1.69547	1.22431	1.32089	1.22012	1.39069	2.19256	3.11034	2.66625	3.15745	4.89121	3.43342	3.16915	2.57346	0	0	1	0	1	1	1	1	1	0	1	0
9330111N05Rik	0.816766	0.206728	0.716902	0.296521	0.0967256	0.125463	0.23213	0.267608	0.233432	0.448114	0.515671	0.195122	0.312284	0.228308	0.149861	0.223222	0.467082	0.344705	0.502489	0	0	1	1	1	1	1	1	1	1	1	1
9330151L19Rik	-0.281679	0.265766	-0.604357	0.00602821	6.36588	5.83701	7.72649	5.81292	7.45449	5.00661	5.11025	5.71973	4.38113	5.51439	3.78363	4.1477	5.12341	4.90708	7.01766	0	0	1	0	1	0	1	1	1	0	1	0
9330158H04Rik	-0.219854	0.65177	-0.290166	0.417169	0.204132	0.420933	0.351717	0.335135	0.324817	0.223836	0.30137	0.295643	0.230437	0.307097	0.328435	0.335199	0.252753	0.325582	0.414145	0	0	0	0	1	0	1	0	0	0	0	0
9330159F19Rik	0.0464917	0.948236	0.87844	0.0395296	0.146304	0.189772	0.136544	0.19275	0.201761	0.173795	0.138664	0.344324	0.343528	0.328886	0.302234	0.309501	0.32708	0.44239	0.331303	0	0	0	0	0	0	0	0	0	0	0	0
9330175E14Rik	0.601222	0.149628	0.0926215	0.887442	1.54437	1.64971	1.30811	2.08252	3.5705	2.00723	2.58305	3.84846	1.38651	2.20554	0.703755	0.628954	1.85223	1.82477	2.54122	0	0	1	1	1	1	1	1	1	1	1	1
9330182L06Rik	-0.660428	0.276811	-2.14187	0.00309417	0.0917552	0.277704	0.367003	0.199458	0.158169	0.130796	0.0978344	0.0925476	0.0269306	0.139227	0.0177701	0.0264689	0.0246156	0.059453	0.0733334	0	0	0	0	0	0	0	0	1	0	1	0
9430007A20Rik	NA	NA	NA	NA	0	0	0	0	0	0	0	0	0	0	0	0	0	0	0	0	0	0	0	0	0	0	0	0	0	0	0
9430015G10Rik	-0.0691265	0.760924	0.408643	0.285336	9.45475	7.53997	8.99208	9.21763	8.04047	8.79789	9.55845	7.87636	11.2234	10.5207	13.428	24.6076	19.4744	11.3335	9.44564	0	0	1	1	1	1	1	1	1	1	1	1
9430021M05Rik	NA	NA	NA	NA	0	0	0	0	0	0	0	0	0	0	0	0	0	0	0	0	0	0	0	0	0	1	0	1	0	1	0
9430038I01Rik	-0.604799	0.00197896	-0.914088	1.82e-07	4.10059	5.3189	4.88047	3.73554	3.75846	2.83357	3.03927	2.85822	3.49322	2.59677	2.40183	3.04383	2.46848	2.94861	3.657	0	0	0	0	1	1	1	1	1	1	1	1
9430041J12Rik	0.841506	NA	1.82741	0.209646	0	0	0	0.0404118	0.0705019	0.0728757	0.109021	0.0343766	0	0	0.0396039	0.0294954	0.0822905	0.066251	0.0408593	0	0	0	0	1	0	1	1	1	0	1	0
9430060I03Rik	-0.608021	0.327992	0.50549	0.359742	0.501388	0.867138	1.20327	0.726615	0.576201	0.178681	0.653409	0.955246	0.981068	1.6343	1.61838	2.45883	1.88313	1.35365	0.534299	0	0	1	0	1	0	1	0	1	0	1	0
9430083A17Rik	-1.03751	0.000291127	-0.950229	0.00020842	2.61683	5.21269	4.8596	2.36405	1.93326	2.36472	1.86014	2.011	2.11215	2.80471	2.38919	3.1813	3.1842	2.14976	2.31553	0	0	1	1	1	1	1	1	1	0	1	0
9530002B09Rik	NA	NA	NA	NA	0	0	0	0	0	0	0	0	0	0	0	0	0	0	0	0	0	0	0	0	0	0	0	0	0	0	0
9530003J23Rik	0.116701	NA	0.0279878	0.985825	0.16703	0	0.0668085	0.0660164	0.0575856	0.0595246	0.237461	0.112315	0	0.112643	0.323483	0.14455	0.0448097	0	0	0	0	1	0	1	0	1	0	1	0	1	0
9530026P05Rik	-0.739634	0.00576916	0.149051	0.458202	1.46359	1.85323	1.7144	0.826378	1.20741	1.19218	1.00321	2.65369	2.20922	1.92118	1.78169	2.02055	2.24367	2.3539	2.1306	0	0	0	0	1	1	1	1	0	0	0	0
9530036O11Rik	-0.626183	0.395496	-0.166001	0.851865	0.145572	0.151058	0.0465808	0.0920571	0.0200752	0.0622534	0.0620868	0.0587318	0.034181	0.196345	0.135325	0.0671898	0.0624853	0.226377	0.162884	0	0	1	0	1	1	1	1	1	0	1	0
9530053A07Rik	0.272696	0.689032	3.64458	1.28e-11	0.0590184	0.0612425	0.0660974	0.0933053	0.105806	0.08413	0.0587334	1.07151	1.03933	0.533338	1.75565	0.415415	0.943654	1.61378	0.73584	0	0	0	0	0	0	1	0	0	0	0	0
9530059O14Rik	0.138002	NA	2.03952	0.0989784	0	0.0547694	0	0.0333773	0.0873443	0	0	0.0141963	0.148717	0.0569512	0.06542	0.0974445	0.781611	0.082078	0	0	0	0	0	0	0	0	0	0	0	0	0
9530068E07Rik	-0.264461	0.0376777	-0.476575	0.000386031	76.7752	68.3836	69.3602	68.1174	64.4004	62.3668	62.0424	57.8551	61.3828	61.7609	67.2707	51.993	55.012	56.7261	66.5335	0	0	1	0	1	1	1	1	1	1	1	1
9530077C05Rik	0.691144	0.113973	2.68045	2.97e-13	0.250844	0.361524	0.601997	0.881273	0.749509	0.536363	0.83211	4.44174	2.96133	3.36454	2.35346	2.42814	1.89922	3.8286	3.83143	0	0	1	0	1	1	1	1	0	0	0	0
9530082P21Rik	0.223214	0.45069	-0.453329	0.2763	4.1896	4.24326	4.24678	3.53861	4.33326	6.9335	6.69057	4.26437	4.58178	3.67691	1.62278	1.6556	2.77141	5.07604	4.97681	0	0	1	1	1	1	1	1	1	0	0	0
9530091C08Rik	0.292376	0.457072	0.919925	0.0202985	1.66396	3.52907	2.99849	1.61992	4.08213	4.30697	4.60671	5.98311	5.8503	3.62634	5.12896	5.83083	3.0731	10.3504	8.38529	0	0	0	0	0	0	1	0	0	0	0	0
9630013A20Rik	2.42247	8.79e-06	2.79371	5.88e-06	0	0.205899	0.15238	1.9951	1.14926	1.2219	0.643165	0.992668	1.64929	1.31672	1.03294	0.439596	0.919837	1.54281	1.02762	0	0	0	0	0	0	0	0	0	0	0	0
9630028H03Rik	NA	NA	0.306833	NA	0	0	0	0	0	0	0	0	0	0	0	0	0	0	0.0488062	0	0	0	0	0	0	0	0	0	0	0	0
9830107B12Rik	0.439374	0.457072	0.772112	0.253735	0.187292	0.323918	0.239723	0.384931	0.309944	0.347078	0.532537	0.604512	0.615679	0.454709	0.319199	0.216115	0.140688	0.898039	0.8682	0	0	1	0	1	0	1	0	1	0	1	0
9930012K11Rik	0.704367	0.101111	2.5364	2.57e-05	0.703526	0.669201	1.12559	1.66836	1.60083	1.45416	1.50028	3.54801	10.3244	1.85036	4.74152	9.09207	14.1931	3.64681	2.69894	0	0	0	0	1	1	1	1	1	0	1	0
9930014A18Rik	-0.658254	0.192828	1.25982	6.09e-05	0.326831	0.847869	0.718993	0.365999	0.638516	0.232947	0.348485	1.86804	2.04643	1.34083	2.17319	1.24138	1.92897	2.153	1.52374	0	0	0	0	1	0	1	1	1	1	1	1
9930021J03Rik	0.23819	0.027599	0.26203	0.203302	10.4861	9.71143	11.2633	12.6313	13.7352	13.4566	13.6122	12.0827	13.9684	19.2589	16.346	16.8464	13.7386	12.8654	11.8069	0	0	1	1	1	0	1	1	1	1	1	1
9930104L06Rik	0.235343	0.215783	0.368019	0.14705	4.4434	6.00987	5.8331	7.23494	7.17515	6.27987	6.93797	6.79289	8.44918	10.6545	4.67783	9.33413	9.76054	7.62841	8.01318	0	0	0	0	0	0	1	1	0	0	0	0
9930111J21Rik1	1.50084	2.86e-24	0.951315	0.0112919	5.71467	4.87914	6.65474	16.411	17.9065	19.8499	17.1229	17.6083	13.482	7.39074	5.0154	12.7709	19.8527	15.3035	13.9044	0	0	1	0	0	0	1	0	0	0	0	0
9930111J21Rik2	1.60065	0.00760126	1.67963	0.046671	0.0581441	0.0502793	0.046513	0.275769	0.220505	0.331534	0.268651	0.273682	0.238918	0.156847	0	0.251595	0.405563	0.263722	0.162647	0	0	1	0	0	0	1	0	0	0	0	0
A130010J15Rik	-0.474157	0.00597642	-0.15471	0.427252	10.1778	7.69353	9.38807	7.25175	6.77918	6.8594	7.21017	7.77495	9.3885	9.80546	11.2904	10.5857	10.4389	8.4341	8.27277	0	0	1	1	1	1	1	1	1	0	1	0
A130040M12Rik	-0.316159	0.0525345	-0.418854	0.0591401	119.977	106.86	96.5447	106.703	93.5985	86.39	86.7983	103.534	82.7677	100.005	111.062	64.822	80.8604	93.6305	113.788	0	0	0	0	0	0	0	0	0	0	0	0
A1bg	-0.489025	0.438141	-6.25505	7.39e-10	0.661484	209.483	176.211	1.74296	112.913	0.209542	0.208981	0.197688	1.07861	0.743496	0.170811	0.38164	1.49854	2.57166	0.176226	0	0	1	0	1	0	1	1	1	1	1	1
A1cf	-0.164463	0.347512	-1.16286	0.0156014	57.4405	69.0756	53.1193	46.1584	59.7264	63.0451	61.8482	43.749	20.5457	34.3115	31.8152	15.7558	7.93208	39.9621	47.1207	0	0	1	1	1	1	1	1	1	1	1	1
A230020J21Rik	0.0530127	NA	2.79046	0.00280281	0.254191	0	0	0	0.116848	0.181173	0.120459	0.626721	0.994751	0.0571412	1.44404	1.31989	0.909238	0.988221	0.880346	0	0	0	0	1	1	1	1	0	0	0	0
A230050P20Rik	0.0272328	0.910522	-0.264894	0.285151	34.0669	22.9567	30.6894	32.0844	30.2619	34.9996	31.6335	31.1107	27.294	38.0836	20.328	22.3108	25.8123	30.1773	31.8264	0	0	1	1	1	1	1	1	1	1	1	1
A230056P14Rik	0.522362	0.157825	0.59609	0.0301531	1.67806	2.44392	2.26085	2.37367	3.1667	3.58807	4.45739	3.62265	4.25121	3.93104	3.62616	2.90444	3.22234	4.92146	3.67052	0	0	0	0	1	1	1	1	1	1	1	1
A230057D06Rik	0.144294	NA	0.546124	NA	0	0	0	0	0.033016	0	0	0.0321971	0	0	0	0	0	0.0310254	0	0	0	0	0	0	0	0	0	0	0	0	0
A230072C01Rik	-0.0337296	0.899102	-0.329652	0.15567	6.53847	8.34386	6.29694	7.32623	7.04719	7.60119	7.76135	6.74434	5.40323	7.91993	5.40941	6.15295	5.58589	6.41663	8.62501	0	0	1	0	1	1	1	1	1	1	0	0
A230072E10Rik	-0.100359	0.809305	0.552629	0.103539	0.545604	1.02224	0.909296	0.664901	0.956197	0.874971	0.807991	1.46751	0.827379	1.76309	0.968607	1.57392	1.26855	1.67925	1.76242	0	0	0	0	0	0	1	1	0	0	0	0
A2m	1.04054	0.139342	6.06731	7.54e-27	0.119649	0.155198	0.0478573	0.0236449	0.0206253	0.319797	1.80733	6.09446	15.6625	3.6714	10.358	7.19648	18.0074	15.3503	8.96504	0	0	0	0	0	0	0	0	1	0	1	0
A330023F24Rik	-0.267848	0.148518	-0.708211	0.0563496	7.01298	8.61713	11.2562	6.5386	8.16272	8.70458	8.47891	7.72851	5.26902	9.44885	4.13262	3.26801	4.72763	5.86458	9.78477	0	0	1	0	1	1	1	1	1	1	1	1
A330035P11Rik	-0.295173	0.193419	-0.0219569	0.956865	4.22078	3.40833	3.3268	3.21376	3.48813	2.98621	3.08853	2.81729	5.75688	3.55806	3.58227	3.76017	4.27953	2.79519	7.14361	0	0	1	1	1	1	1	1	1	1	1	1
A330040F15Rik	0.625057	0.118767	1.00004	0.00257232	4.92684	2.73104	3.23387	4.69343	4.26826	7.65343	8.71055	8.32479	5.85838	12.1829	7.24193	8.52756	6.30371	10.1501	9.59178	0	0	1	1	1	1	1	1	1	1	1	0
A330069E16Rik	0.00439685	0.991641	0.214054	0.439851	4.69911	4.74075	5.01214	6.06707	4.75224	5.47046	4.56508	4.95035	6.25244	5.59862	7.40189	5.69337	7.73199	6.19109	8.38766	0	0	1	0	1	1	1	1	1	1	1	1
A330076H08Rik	-0.0546183	NA	-0.239223	NA	0	0	0.0254429	0	0	0.0226689	0	0	0.01867	0	0	0.0183499	0.017065	0	0	0	0	0	0	0	0	0	0	0	0	0	0
A3galt2	0.398435	0.610083	1.34763	0.126074	0	0	0.164854	0.0325798	0.170515	0.176256	0.0878922	0.194	0.0967755	0.166771	0.191571	0.261569	0.265369	0.240351	0.0988217	0	0	0	0	0	0	1	0	1	0	1	0
A430005L14Rik	-0.848967	3.58e-07	-1.56082	7.43e-18	64.7018	57.492	53.1853	38.4596	37.1487	30.7741	32.5025	20.2119	20.6352	31.0078	18.648	24.1025	27.2668	21.5395	20.7661	0	0	0	0	1	0	1	1	1	1	1	1
A430033K04Rik	0.042244	0.864167	-0.063345	0.82564	5.58594	6.62628	7.33298	7.92535	8.17242	6.22723	6.56692	8.16235	6.38986	9.92486	6.5464	8.28421	4.66861	6.51961	7.18319	0	0	1	0	1	1	1	1	0	0	0	0
A430078G23Rik	-0.0866573	0.749151	-0.204233	0.556092	3.15704	4.24258	3.85652	4.01313	4.17722	3.55768	3.45718	4.99161	3.53112	3.02098	2.84227	2.6337	2.86132	4.47823	5.86473	0	0	1	0	1	0	1	0	0	0	0	0
A430089I19Rik	0.314271	NA	0.987881	NA	0	0	0	0	0.0173775	0	0.0537436	0	0	0.033992	0	0	0.0135221	0.0326595	0	0	0	0	0	0	0	0	0	0	0	0	0
A430093F15Rik	0.748669	NA	1.64231	0.230119	0	0	0.0528467	0.10444	0.136654	0.047085	0.187836	0.222107	0	0	0	0.114342	0.283562	0.214024	0.211193	0	0	0	0	0	0	1	0	0	0	0	0
A4galt	1.0713	0.0455585	4.61796	1.63e-19	0.321196	0.49995	0.308333	0.914032	0.708714	0.778363	1.68955	10.4534	13.8769	8.66444	4.72761	17.5306	16.5444	20.7703	6.67444	0	0	1	0	0	0	1	0	0	0	0	0
A4gnt	0.0254865	NA	0.209229	0.889508	0.0506783	0	0.0405407	0	0.104832	0.0361207	0	0.0681547	0	0.102531	0.0392591	0	0	0.0985115	0.0405036	0	0	1	0	1	0	1	0	0	0	1	1
A530013C23Rik	-0.638075	0.165279	-0.88074	0.0135004	2.94552	1.55041	2.30508	2.02467	1.94271	0.730227	1.22896	1.89453	1.50352	0.993214	1.63695	1.21914	1.7522	0.788317	1.58649	0	0	1	1	1	1	1	1	1	1	1	1
A530016L24Rik	0.0883614	0.921232	-3.46042	2.85e-09	2.2792	2.01674	2.07768	0.335191	0.146192	5.1379	4.89809	0.392058	0.124457	0.25022	0.123184	0.0305808	0.0568791	0.412134	0.211814	0	0	1	1	1	1	1	1	1	1	1	1
A530032D15Rik	0.288054	0.523493	0.57459	0.165498	0.667967	0.71704	0.644902	0.619048	0.555873	1.09993	1.37533	1.50235	1.46025	0.761138	0.463926	0.890362	1.24821	1.582	1.58317	0	0	0	0	0	0	1	0	0	0	0	0
A530053G22Rik	0.152608	NA	NA	NA	0	0	0	0.0391234	0	0	0	0	0	0	0	0	0	0	0	0	0	0	0	0	0	0	0	0	0	0	0
A530058N18Rik	NA	NA	0.801713	NA	0	0	0	0	0	0	0	0	0	0.0379331	0	0	0	0.0364461	0.0449551	0	0	0	0	0	0	0	0	1	0	1	0
A530064D06Rik	1.33977	0.000986887	1.35491	0.000138166	0.736074	0.75224	1.01707	1.37528	2.67613	2.86163	3.32963	2.92473	2.16042	2.12098	1.39962	3.3974	3.19542	2.55814	2.46013	0	0	1	0	1	0	1	0	1	0	1	0
A530088E08Rik	0.117001	NA	2.02659	0.0685322	0	0.13462	0	0	0.107343	0.0554789	0.110661	0.732767	0.22846	0.209974	0.120599	0.0898172	0.292349	0.100871	0.74653	0	0	0	0	1	0	1	0	1	0	1	0
A630001G21Rik	1.79322	7.3e-09	1.80346	0.00157873	1.17412	1.80499	1.04361	3.97026	5.26231	5.81143	6.81596	7.23714	5.05428	1.93554	1.11168	6.54823	8.60962	6.63563	9.48817	0	0	0	0	0	0	0	0	0	0	0	0
A630010A05Rik	-0.120751	0.840885	0.00489719	0.991224	0.647519	0.808793	1.43886	0.739336	0.942572	1.12815	0.971703	1.20947	0.971368	1.11596	1.1147	1.12075	1.11948	0.978977	1.49505	0	0	0	0	0	0	0	0	0	0	0	0
A630066F11Rik	0.0748089	0.859225	0.340067	0.327225	2.89922	3.3749	3.92491	4.75982	3.92129	3.41751	3.40837	6.07346	4.71288	7.36961	4.4919	5.01808	2.93166	5.20216	4.2778	0	0	1	1	1	1	1	1	1	1	1	1
A630072M18Rik	0.25779	0.134809	-0.193	0.35447	3.40907	3.81893	4.42124	4.79754	4.7191	5.09888	5.47076	4.13316	3.79008	5.20767	2.98103	3.79959	3.42269	3.84887	4.35528	0	0	1	1	1	1	1	1	1	1	1	1
A630073D07Rik	0.101209	0.831156	-0.149962	0.699249	2.40699	2.27965	2.01719	2.7181	2.45001	2.69589	2.52573	2.31217	1.88391	2.47352	2.57497	1.85161	1.66046	2.7479	3.29784	0	0	0	0	0	0	0	0	0	0	0	0
A630075F10Rik	-0.28139	0.529159	-0.138779	0.715786	1.0615	1.31951	1.80447	1.31108	1.14365	1.08758	1.32047	1.69523	1.402	1.20802	1.18208	1.41624	1.24589	1.37561	2.33306	0	0	0	0	0	0	0	0	0	0	0	0
A630089N07Rik	0.0584228	0.75124	0.178458	0.334742	11.3537	12.6632	15.2735	15.532	13.9319	14.1698	15.153	16.3285	16.9475	16.3762	15.6522	17.4055	14.7447	16.9654	23.1856	0	0	1	0	1	1	1	1	1	1	0	0
A630095E13Rik	NA	NA	0.306833	NA	0	0	0	0	0	0	0	0	0	0	0.174859	0	0	0	0	0	0	0	0	0	0	0	0	0	0	0	0
A730008H23Rik	0.424601	0.209164	0.575382	0.0856386	11.545	18.7188	28.6511	33.8077	36.1843	19.0754	25.3658	33.4343	31.6517	22.1187	28.9649	40.8732	24.8481	37.9129	50.644	0	0	1	1	1	1	1	1	1	1	1	1
A730017L22Rik	-0.232042	0.174786	-0.5605	0.0294413	15.8388	20.053	22.1257	14.0043	18.269	18.3376	20.1118	15.6111	16.4221	17.761	14.0111	11.0146	9.78937	15.0601	21.1967	0	0	1	1	1	1	1	1	1	1	1	0
A730018C14Rik	-0.234811	NA	-1.23646	NA	0	0.0689619	0	0	0	0	0	0	0	0	0	0	0	0	0	0	0	0	0	0	0	0	0	0	0	0	0
A730020M07Rik	1.20004	0.0596539	2.92887	3.23e-06	0.260187	0.0899972	0.0416278	0.205671	0.538217	0.51925	0.665821	1.39965	0.916394	2.28107	1.49154	0.870658	0.753855	1.07897	1.37246	0	0	1	0	1	0	1	1	1	1	1	1
A830010M20Rik	0.59612	0.027599	0.204952	0.631468	0.972002	1.77047	1.38969	1.70017	2.45273	2.26999	2.71964	1.36282	1.91811	3.77963	1.60209	1.65851	1.34265	1.48743	1.58676	0	0	0	0	0	0	0	0	0	0	0	0
A830018L16Rik	-0.269821	0.637853	0.687414	0.27473	0.132014	0.271124	0.18481	0.143487	0.159297	0.199946	0.175951	0.343981	1.11397	0.278215	0.242885	0.228494	0.26562	0.278001	0.263773	0	0	0	0	0	0	0	0	0	0	0	0
A830082N09Rik	-0.095609	0.831364	0.434296	0.16083	1.86892	1.74541	2.03328	2.24555	1.70104	1.91816	1.70047	2.31234	2.54521	3.3274	3.35889	3.75236	2.16597	3.43915	2.80814	0	0	0	0	0	0	1	0	0	0	0	0
A930003A15Rik	NA	NA	0.592228	NA	0	0	0	0	0	0	0	0	0	0	0	0	0	0	0.198522	0	0	0	0	0	0	0	0	0	0	0	0
A930003O13Rik	0.162347	0.85145	0.536893	0.520376	0.0716147	0.247711	0.171867	0.0566097	0.246901	0.204172	0.356344	0.433399	0.210193	0.241481	0.443823	0.123953	0.153699	0.278417	0.457892	0	0	0	0	0	0	1	0	0	0	0	0
A930004D18Rik	1.10107	1e-05	1.50151	0.000241943	1.68753	1.42611	1.53405	3.06204	3.27924	4.18239	4.25299	4.28106	6.43891	5.94892	1.96093	3.51829	4.09508	7.23163	8.55216	0	0	1	0	1	0	1	0	1	0	1	0
A930005H10Rik	-0.525925	0.0341272	-0.812974	2.11e-05	11.7345	7.82543	9.78491	6.76036	6.71986	7.22963	8.27063	6.68692	5.95428	6.37114	5.62372	6.4833	7.30992	5.67033	7.63002	0	0	1	1	1	1	1	1	1	1	1	1
A930007I19Rik	0.624914	0.105343	1.34781	0.000141063	0.400099	0.543683	0.983052	0.926215	1.02469	1.34436	1.15793	1.49892	1.37562	1.34911	2.03679	2.70407	1.87072	2.5369	2.05567	0	0	1	1	1	1	1	1	1	1	1	1
A930011G23Rik	1.49107	0.000718169	-0.993284	0.0569145	0.141203	0.293048	0.384053	0.602734	0.486815	1.33853	1.44536	0.132927	0.0745988	0.199974	0.207833	0.154786	0.0909146	0.100642	0.282134	0	0	0	0	0	0	0	0	0	0	0	0
A930012L18Rik	-0.191665	0.81369	1.00619	0.0843346	0.118207	0.153326	0.520084	0.140159	0.326026	0.252753	0.210064	0.47691	0.763274	1.03632	0.457857	0.409193	0.602524	0.68933	0.755794	0	0	1	0	1	1	1	1	1	0	1	0
A930013F10Rik	0.793469	0.00650185	0.510482	0.0205645	2.0742	2.64063	3.41073	3.3703	5.56194	5.79028	6.1434	5.23028	4.83648	4.42958	4.1956	3.989	3.957	3.99461	5.47981	0	0	0	0	0	0	1	0	1	1	1	1
A930015D03Rik	0.0200696	0.957735	-0.382453	0.125866	7.51936	9.22415	8.95285	9.8143	11.5754	7.35356	8.70122	9.87723	7.18549	6.13234	8.66983	6.25517	8.53813	6.11856	8.38562	0	0	0	0	1	1	1	1	1	0	1	1
A930017M01Rik	-0.0905835	0.905635	-3.73606	7.04e-05	0.0670121	0.434609	0.670088	0.476743	0.508273	0.358218	0.190539	0.0225303	0	0.0677883	0	0.0193312	0	0.0434206	0.026779	0	0	1	0	1	0	1	0	1	0	1	0
A930018P22Rik	-0.00177591	0.998057	-0.211647	0.846883	0.341197	0.147523	0.545889	0.404562	0.235264	0.486372	0.363803	0.458858	0.100143	1.03545	0.132158	0.295278	0.0915344	0.331619	0.272695	0	0	1	0	1	1	1	1	1	1	1	1
AA387883	0.152608	NA	NA	NA	0	0	0	0.0657805	0	0	0	0	0	0	0	0	0	0	0	0	0	0	0	0	0	1	1	0	0	0	0
AA388235	0.016692	0.972914	0.650518	0.0248942	0.903285	0.781105	0.924919	1.0282	1.12111	0.669563	0.975974	1.40915	1.80281	1.462	1.28754	1.20906	2.38451	1.45151	1.76151	0	0	0	0	1	1	1	1	1	1	1	1
AA465934	0.814829	0.0921929	0.877091	0.0280916	12.212	2.48476	5.45924	17.6031	14.6121	11.0081	13.0212	12.559	14.1264	12.3535	14.1905	17.8214	15.9955	16.0584	12.9179	0	0	1	0	1	1	1	1	1	1	1	1
AA467197	-0.184873	0.814384	2.05449	8.56e-05	0.725819	0.941464	0.725784	0.430307	1.00094	0.775984	0.644924	3.90447	3.83457	2.56979	2.24909	6.80482	5.7442	3.29207	4.2057	0	0	1	0	0	0	1	0	0	0	0	0
AA543186	-0.80596	0.043429	-0.441966	0.137291	2.14194	2.49336	2.30659	0.911696	1.64734	1.76152	1.05408	1.82806	1.83765	2.27786	2.04222	1.33084	2.74053	2.02843	1.7119	0	0	0	0	1	1	1	1	1	0	1	0
AA545190	NA	NA	0.284965	NA	0	0	0	0	0	0	0	0	0	0.0910394	0	0	0	0	0	0	0	0	0	0	0	0	0	0	0	0	0
AA619741	NA	NA	NA	NA	0	0	0	0	0	0	0	0	0	0	0	0	0	0	0	0	0	0	0	0	0	0	0	0	0	0	0
AA792892	0.45543	NA	0.821985	0.580611	0	0	0.0876633	0.0866239	0	0.234317	0.23369	0.147375	0.0643273	0	0	0	0.117595	0.213017	0.175166	0	0	0	0	0	0	0	0	0	0	0	0
AA986860	-0.0103516	0.982378	1.40419	0.00071963	5.52739	8.49732	11.607	6.00775	6.11393	8.64526	15.6344	39.7744	16.4485	36.7066	25.7213	12.291	15.1169	37.4066	28.7454	0	0	1	1	1	0	1	1	1	0	1	0
AB124611	1.73889	2.81e-18	1.0591	0.0130803	7.25693	4.68559	6.03748	23.7106	20.7493	23.379	21.1842	18.0876	16.8124	9.20072	4.34749	15.5751	24.4005	16.4262	14.8479	0	0	1	0	1	0	1	0	1	0	1	0
AF067063	0.14507	NA	1.21779	NA	0	0	0	0	0	0	0.112224	0.10616	0	0	0	0	0.0847081	0.204592	0.126179	0	0	0	0	0	0	0	0	0	0	0	0
AF357355	NA	NA	4.32451	0.00038926	0	0	0	0	0	0	0	5.21951	107.838	1.74492	56.1231	2.98559	40.2599	15.0887	37.2228	0	0	0	0	0	0	0	0	0	0	1	0
AF357359	0.37734	NA	5.92589	4.75e-08	0	0	0	0	9.63408	0	6.62122	65.7659	325.335	28.2677	328.32	75.2369	212.406	156.922	249.393	0	0	0	0	0	0	0	0	0	0	1	0
AF357399	-0.522481	0.229476	-0.345234	0.2415	37.1596	44.9866	28.5372	35.2486	18.4482	25.4259	27.471	29.9844	34.901	33.0793	37.9983	36.8752	31.9007	28.8932	35.6389	0	0	1	0	1	1	1	1	1	0	1	0
AF366264	0.665412	0.139342	1.31078	3.76e-05	0.342092	0.6339	0.703698	0.888509	1.2468	0.940464	1.00743	1.47877	1.63518	1.51605	1.24933	1.91729	1.70438	1.67828	2.07011	0	0	0	0	0	0	0	0	0	0	0	0
AI182371	-0.50266	0.000633207	-1.74713	1.99e-06	97.7434	83.7344	76.1499	68.6683	63.166	64.3837	65.2478	42.1555	18.543	46.7851	23.5299	15.3161	19.0024	33.8511	33.7919	0	0	1	1	1	0	1	1	1	1	1	0
AI413582	0.205591	0.446297	0.932047	0.00279519	10.5284	13.6564	12.2825	14.911	16.6366	14.539	14.6561	21.2386	28.5837	21.0048	31.2648	31.3839	45.5449	21.6026	17.3551	0	0	1	0	0	0	1	1	1	0	1	0
AI427809	1.64571	0.0121843	3.50266	0.00036023	0.184085	0.0530616	0	0.145514	0.423104	0.830966	1.30854	0.742698	1.11662	0.827631	0.713027	10.6915	8.85641	0.954224	0.441377	0	0	1	0	0	0	1	0	1	1	1	0
AI429214	-0.328763	0.450585	-0.557094	0.165098	2.06834	1.35685	2.51042	1.40946	1.22946	1.93171	2.07864	1.00713	2.17708	2.35685	1.87855	1.23447	1.14803	1.29397	1.31106	0	0	0	0	1	1	1	1	0	0	0	0
AI450353	0.729027	0.0509137	1.08778	0.000289643	1.49035	1.61095	1.71382	3.09247	3.40404	2.19086	3.31061	3.63278	4.04618	2.5755	5.12324	4.08429	4.19813	3.68164	4.76452	0	0	1	0	1	1	1	1	1	1	1	1
AI464131	-0.909422	4.25e-13	-2.57668	1.25e-16	58.8278	50.1178	60.4253	31.3895	35.9691	30.0687	31.5353	9.02815	13.4435	19.9832	6.45845	10.9336	8.69491	8.07043	9.36592	0	0	1	0	0	0	1	1	1	1	1	1
AI467606	0.313086	0.547421	2.0944	0.00021328	0.874162	1.32286	0.641021	1.43959	1.60735	1.14226	1.03564	5.78011	5.47352	2.11247	1.18508	7.69124	9.69329	4.95613	3.84261	0	0	0	0	0	0	1	0	1	0	1	0
AI504432	1.7796	8.5e-05	3.68309	8.68e-11	0.151212	0.0871726	0.161285	0.517962	0.573457	0.628691	0.716582	3.45708	2.18949	0.93478	0.605224	2.64632	2.48807	2.56377	3.36375	0	0	0	0	0	0	0	0	0	0	0	0
AI506816	0.0420444	0.787868	0.427019	0.0298353	16.0371	14.6515	16.4097	17.2354	17.9503	16.1081	18.4855	28.1595	21.1169	18.0192	26.5488	27.4407	21.4085	24.4835	29.234	0	0	1	1	0	0	1	1	0	0	0	0
AI507597	-0.299527	0.309286	-0.0433069	0.896931	8.24737	10.488	10.2198	9.84294	8.1399	6.56982	8.96623	10.1128	10.7268	15.159	10.6484	6.81088	9.28407	9.84955	14.6048	0	0	1	0	0	0	1	0	1	0	1	0
AI593442	0.186933	NA	0.544547	0.728043	0	0.0430199	0	0	0.0171516	0.0531875	0.0353634	0.0167262	0.0438048	0	0	0.11481	0.0800784	0	0	0	0	0	0	0	0	0	0	0	0	0	0
AI597479	-0.150082	0.280263	0.0234856	0.937329	15.1158	15.4128	17.4915	16.2937	14.4079	15.7284	15.7151	13.344	22.4438	18.698	17.3769	27.2123	23.2902	14.8748	14.2452	0	0	1	0	1	1	1	1	1	1	1	1
AI661453	1.08375	8.64e-05	1.31563	7.7e-07	6.69169	6.48286	7.46323	8.69166	14.1869	22.6797	20.0334	18.8388	17	12.3587	30.3073	24.2698	20.44	20.564	16.3775	0	0	1	1	1	1	1	1	1	1	1	0
AI662270	1.78489	2.8e-12	1.40304	0.00130205	3.17546	3.94729	6.66814	18.3553	14.0269	20.2281	19.7508	12.945	15.2035	9.36904	4.76614	21.584	24.2257	15.8174	12.1344	0	0	0	0	0	0	0	0	0	0	0	0
AI837181	-0.254758	0.134986	-0.0163709	0.955462	25.3215	21.74	22.0648	20.2305	22.5107	20.8193	19.6065	22.8645	27.286	28.7251	25.0102	33.2879	35.033	24.5521	16.0456	0	0	0	0	0	0	1	0	1	1	0	0
AI854703	0.969187	NA	2.99277	0.00528296	0.0356156	0	0	0.08446	0.0736738	0.152309	0.0506338	0.239488	0.125441	0.360282	0.137952	0.102741	0.210205	0.092309	0.199256	0	0	0	0	1	0	1	0	0	0	0	0
AI987944	-0.0563187	0.73571	-0.173692	0.480509	19.0203	20.5697	21.0881	23.3251	20.7736	20.1819	19.518	26.2204	26.5836	23.1466	17.1718	12.9539	19.7456	19.9844	20.9926	0	0	1	1	1	1	1	1	1	1	0	0
AU015228	-0.0856185	NA	0.297407	0.85293	0.0468545	0	0	0	0.0323074	0	0	0	0	0.0315982	0	0.0270325	0.0251397	0.121438	0	0	0	0	0	0	0	0	0	0	0	0	0
AU015836	1.61283	0.0160332	6.90523	1.25e-11	0.0465734	0	0	0.0368152	0.0642272	0.697093	0.860758	12.7461	2.56987	5.93622	10.8598	23.2428	51.8769	21.3354	0.632788	0	0	0	0	0	0	1	0	0	0	0	0
AU018091	-0.59796	0.425645	-0.701322	0.342399	0.121566	0.140164	0.16208	0	0.111764	0.0577637	0.115218	0.108992	0.0713607	0.081983	0.0941741	0.0467581	0.152195	0.131282	0.0971594	0	0	1	1	0	0	1	1	1	0	1	0
AU019990	0.370519	NA	0.833346	0.524397	0	0.0484448	0.0448158	0	0.077258	0.0798594	0.159291	0.0753418	0.0986575	0.037781	0	0.032322	0.0601176	0.0362999	0.313424	0	0	0	0	1	0	1	0	1	0	1	0
AU021092	-0.850501	0.021683	-1.10143	0.079291	3.25878	3.78667	4.31767	1.85149	2.94921	2.39526	1.3754	0.410866	2.21184	2.54107	1.26224	1.64512	5.46404	1.51767	0.81391	0	0	1	0	1	0	1	0	0	0	0	0
AU022252	-0.838112	1.57e-07	-1.71142	7.93e-35	56.0527	59.1487	48.851	35.1391	37.1534	28.8566	29.737	17.4617	19.2413	23.8719	15.9428	19.8181	21.6829	18.087	19.1996	0	0	1	1	1	1	1	1	1	1	1	1
AU022751	NA	NA	NA	NA	0	0	0	0	0	0	0	0	0	0	0	0	0	0	0	0	0	0	0	0	0	0	0	0	0	0	0
AU040320	-0.0512652	0.776232	0.00756184	0.971363	13.529	15.484	14.8122	12.33	15.1087	16.5628	16.839	18.7118	16.1014	14.7233	18.6801	13.5295	18.3182	21.3654	15.0955	0	0	1	1	1	1	1	1	1	1	1	1
AU041133	0.201211	0.476766	0.747266	0.00592156	5.46362	4.44938	7.04401	5.36713	6.29105	8.24201	8.29537	9.5592	16.8456	9.3725	12.1223	12.5782	8.45296	8.45515	11.1075	0	0	0	0	1	1	1	1	0	0	0	0
AW011738	0.735554	0.00114827	0.197972	0.672156	3.29642	4.57274	4.28514	5.80863	6.6295	9.86302	7.27374	6.71905	4.55539	6.83131	2.36744	2.53581	4.88232	6.40777	9.02898	0	0	1	0	1	1	1	1	1	0	1	0
AW112010	-0.544723	0.000687603	-1.80277	9.82e-08	106.728	99.6191	95.9065	82.5135	80.8019	69.0025	64.2044	41.3385	31.537	57.0218	14.5248	21.843	35.5971	31.1897	31.5554	0	0	1	1	1	1	1	1	1	1	1	1
AW146154	0.163617	0.347019	0.19108	0.504805	5.51884	6.80647	7.2616	7.24702	7.36124	8.039	8.93928	8.7604	11.082	9.68087	6.63489	5.89836	7.15201	7.60133	12.5094	0	0	1	1	1	1	1	1	0	0	0	0
AW209491	-0.30436	0.0194543	-0.552108	0.012768	19.891	23.5312	24.0337	19.4358	18.9062	19.6905	20.3251	15.1399	19.0955	23.5681	21.7759	16.0584	19.1215	12.7094	14.5175	0	0	1	1	1	1	1	1	1	1	1	1
AW549877	0.296689	0.00339019	0.5034	3.12e-05	19.4004	20.4424	23.6549	27.2773	28.1418	28.9555	27.8099	33.7229	32.9361	33.9843	41.1581	34.6161	32.9122	33.3823	35.7288	0	0	1	1	1	1	1	1	1	1	1	1
AW551984	0.136042	0.877633	-0.0201681	0.988024	0.0316181	0.109365	0.0252932	0.0249933	0.130809	0.0225356	0.112376	0.0212607	0.0185601	0.170583	0.146962	0.0364838	0.0169646	0	0.10108	0	0	0	0	0	0	0	0	0	0	0	0
AW554918	0.608338	0.000313614	1.25585	4e-11	2.57056	3.04906	3.16641	4.20779	4.61156	5.17218	5.41706	5.96564	8.3593	7.67061	6.76704	9.98778	8.56832	7.79737	10.236	0	0	0	0	0	0	1	1	0	0	0	0
AY074887	-0.35973	0.406961	-0.338696	0.343443	3.20275	6.57766	5.76468	4.58871	5.10689	3.42411	3.84182	6.46083	4.34762	3.91482	4.3419	3.58014	4.29608	4.53957	6.71931	0	0	1	1	1	1	1	1	1	1	1	1
AY358078	0.679306	NA	1.2471	0.296257	0.191267	0	0	0.302383	0.197825	0.068162	0.407878	0.257225	0.224551	0.193482	0.0740845	0.496577	0.307871	0.123932	0	0	0	0	0	0	0	0	0	0	0	0	0
AY512915	0.112303	NA	-0.251001	NA	0	0.0237557	0	0.0217156	0.0378847	0	0	0	0	0	0	0.0158496	0.0294796	0	0	0	0	0	0	0	0	0	0	0	0	0	0
AY512931	0.0351833	0.943541	0.373103	0.2279	1.10843	1.31163	1.12004	1.15288	1.12632	1.70479	1.24407	2.07909	1.98622	1.49502	1.49137	1.61558	2.12849	1.28521	2.19141	0	0	1	0	1	0	1	0	1	0	1	0
AY761184	NA	NA	NA	NA	0	0	0	0	0	0	0	0	0	0	0	0	0	0	0	0	0	0	0	0	0	0	0	0	0	0	0
Aaas	0.906809	2.61e-07	1.40441	8.58e-08	8.44248	7.01044	7.91653	18.2971	15.6906	14.2662	15.4998	19.8128	25.3699	12.8575	26.5071	29.4509	33.1785	22.5334	24.711	0	0	1	1	1	1	1	1	1	1	1	1
Aacs	-1.1036	0.0223649	-2.89628	2.69e-17	68.8693	88.95	91.6921	49.8101	57.6587	19.8039	17.153	11.0148	9.84827	15.7983	8.32333	23.068	15.3808	10.1574	6.47558	0	0	1	0	1	0	1	1	1	1	1	0
Aadac	-0.476013	0.00280428	-0.957657	0.000285574	144.579	133.893	121.272	119.322	103.339	97.7377	91.7197	90.8292	75.2987	95.7549	85.6531	61.1746	44.0299	88.3632	93.1146	0	0	1	1	1	1	1	1	1	1	1	1
Aadacl2	0.14507	NA	0.920077	NA	0	0	0	0	0	0	0.0624643	0.0590888	0	0.118523	0	0	0	0	0.0702318	0	0	0	0	0	0	0	0	0	0	0	0
Aadacl3	NA	NA	0.256038	NA	0	0	0	0	0	0	0	0	0	0	0	0.0255664	0	0	0	0	0	0	0	1	0	1	1	0	0	0	0
Aadat	-0.649466	0.000183373	-1.42132	0.0356928	62.6386	46.2922	45.7758	34.871	33.3945	36.2533	36.9933	27.9742	24.0523	26.4679	14.1074	3.89469	2.52697	24.7692	44.7301	0	0	1	1	1	1	1	1	1	1	1	1
Aaed1	-0.39246	0.0526518	-0.749987	1.9e-06	63.8228	56.3087	50.9408	53.8592	51.9368	42.0059	38.8281	36.7299	38.5616	50.4089	40.0879	37.4028	40.1056	37.0697	35.4996	0	0	1	1	1	1	1	1	1	1	1	1
Aagab	-0.548885	2.1e-07	-0.980746	7.69e-17	43.2595	47.3526	43.8485	33.1336	34.238	32.8246	31.629	25.3668	26.1824	28.8476	24.1869	24.2763	30.0155	30.2586	22.076	0	0	1	0	1	1	1	1	1	1	1	1
Aak1	0.442831	7.95e-05	1.06369	3.91e-12	6.16075	6.11416	6.87106	8.46575	8.8072	10.1913	10.0673	16.0359	15.5296	10.725	16.0714	16.0528	17.8576	17.4621	14.6971	0	0	1	0	1	1	1	1	1	0	1	0
Aamdc	-0.624022	0.00364187	-0.868277	1.95e-07	32.544	32.4716	24.4068	20.9018	24.3819	18.1773	19.1296	16.8334	20.7569	21.5253	16.7265	18.3248	18.3009	17.9442	21.6334	0	0	1	1	1	1	1	1	1	1	1	1
Aamp	-0.605379	0.000140677	-0.647461	4.92e-07	108.398	98.6486	86.5916	78.8289	69.1854	65.7149	62.8652	70.4118	72.2833	72.4814	81.5944	76.2704	70.9712	67.1529	71.4188	0	0	1	0	1	1	1	1	1	1	1	0
Aanat	1.16424	0.022948	1.05622	0.0469937	0.633446	0.391261	0.506732	1.07298	1.37273	2.12843	1.28651	1.76463	0.5312	1.52568	0.981428	0.991974	1.69937	1.11406	1.51881	0	0	0	0	1	1	1	1	1	1	1	1
Aar2	-0.521564	1.18e-06	-0.617938	1.38e-07	24.6748	24.7027	24.7514	18.182	18.6241	19.3621	17.9271	18.7379	21.955	18.189	16.7331	17.3572	22.1141	19.0899	15.7393	0	0	0	0	0	0	0	0	0	0	0	0
Aard	-0.568305	0.151253	-1.53818	0.00108736	2.4876	3.94372	2.81914	1.55672	2.35849	1.92077	2.79977	0.836361	1.82531	1.95721	0.481769	0.538204	1.77962	1.14172	0.994082	0	0	0	0	1	0	1	0	0	0	0	0
Aars	-0.592496	5.5e-05	-1.14441	3.54e-18	69.503	58.348	57.7478	49.3629	43.374	41.6582	42.2372	32.1175	33.5548	31.6911	31.7343	36.8196	36.602	32.2073	26.3475	0	0	1	0	1	1	1	1	1	1	1	0
Aars2	-0.806095	3.64e-08	-1.23838	2.25e-19	17.4732	16.1303	15.4465	9.87324	11.3927	9.41638	9.41449	7.93582	8.98687	7.31786	8.05051	8.20862	9.83256	7.7957	6.34063	0	0	0	0	1	1	1	1	1	1	1	1
Aarsd1	-0.58395	9.62e-05	-0.549003	0.000121857	34.0653	33.8082	33.288	26.0993	25.4403	21.3663	23.6188	24.1045	27.257	22.9026	32.8853	26.3664	27.051	27.9814	25.7181	0	0	1	1	1	1	1	1	0	0	0	0
Aasdh	-0.0514457	0.825283	-0.520789	0.000274818	5.20696	6.70395	6.15549	5.00778	6.20331	7.27813	6.55953	4.94071	4.51689	5.50138	4.25779	5.69117	4.99778	4.53597	4.50836	0	0	0	0	1	1	1	1	1	1	1	0
Aasdhppt	-0.239268	0.119332	-0.460633	0.00173342	23.8547	23.7854	26.5601	24.1672	18.6975	23.248	24.0855	16.9898	22.4619	25.5756	18.9698	21.0375	19.5645	23.0904	19.2599	0	0	1	0	1	1	1	1	1	1	1	1
Aass	-0.62891	3.6e-09	-1.56692	0.000950264	82.7147	79.8837	76.3761	56.4313	57.8149	53.8688	53.8052	45.5921	24.9309	45.2925	26.4379	14.506	7.79848	32.8763	43.3277	0	0	1	1	1	1	1	1	1	1	1	1
Aatf	-0.0883964	0.601651	0.157317	0.289977	13.2248	14.6155	14.422	13.5947	15.3344	14.7517	13.4054	15.6718	18.346	15.6376	20.5817	18.3735	21.5736	17.0996	18.959	0	0	1	1	1	0	1	1	1	1	1	0
Aatk	-0.0905801	0.699134	-0.722324	0.0857112	2.30208	2.65426	2.87544	2.25073	2.6038	2.57633	3.12926	2.30838	1.78994	1.45717	0.422375	2.26023	2.19948	2.32905	1.80761	0	0	0	0	0	0	1	0	1	0	1	0
Abat	-0.512964	4.36e-05	-0.915046	7.78e-07	63.7546	62.4706	57.424	48.2345	49.667	45.2395	41.6439	41.8972	36.8446	39.6515	39.7791	31.7333	26.7468	43.4252	41.0401	0	0	1	1	1	1	1	1	1	1	1	1
Abca1	-0.197225	0.120279	-0.62268	1.19e-07	73.605	64.226	68.8708	69.2276	62.4619	65.5356	62.2723	54.3196	50.1137	56.3885	52.0194	42.8747	52.0456	55.1134	53.9949	0	0	1	0	1	1	1	1	1	1	1	1
Abca12	-0.129673	0.582665	-0.186624	0.360352	0.994121	1.25949	1.32235	1.13306	1.2753	1.06283	1.21611	1.42244	1.01105	1.27848	1.13727	1.17378	1.07919	1.15347	1.48744	0	0	0	0	0	0	1	0	0	0	0	0
Abca13	0.543592	0.475608	6.48772	1.2e-15	0.0142165	0	0.0113727	0.0112378	0.0294081	0.0303983	0.0101056	1.7016	2.65379	0.172575	0.357928	1.77987	1.73534	2.26146	3.27802	0	0	0	0	0	0	0	0	0	0	0	0
Abca14	0.249444	0.714359	1.00039	0.109689	0.0717372	0.165424	0.210419	0.132315	0.197859	0.204521	0.271965	0.643171	0.378995	0.161263	0.351962	0.137962	0.243773	0.480317	0.496899	0	0	1	1	1	0	1	1	1	0	1	0
Abca15	0.34283	NA	0.539787	NA	0	0	0	0.0204491	0.0178376	0.0184382	0	0	0	0	0.0200403	0	0.0138801	0	0	0	0	0	0	0	0	0	0	0	0	0	0
Abca16	0.263235	NA	0.526535	NA	0	0	0	0.0156883	0	0	0.0282154	0	0	0	0	0.0114504	0	0.0128597	0	0	0	0	0	0	0	0	0	0	0	0	0
Abca17	-0.00915818	0.9914	-0.275643	0.76859	0.0800689	0.138477	0.128104	0.042195	0.128822	0.13316	0.18972	0.161521	0.156671	0	0.0620272	0.138586	0.229125	0.0345872	0.0853245	0	0	1	0	1	0	1	1	1	1	1	0
Abca2	-0.543128	0.000719766	-1.81398	3.3e-06	46.5907	40.8733	41.0561	24.0593	34.1214	34.5044	34.0917	20.1049	9.44201	15.5582	6.95534	8.7101	8.42573	19.4968	21.7907	0	0	0	0	0	0	1	1	0	0	0	0
Abca3	-0.679565	0.00209044	-1.61223	1.27e-24	47.5475	49.2472	45.3106	19.3905	29.8813	39.5864	37.6598	18.6446	19.1219	15.0706	22.1855	14.7972	16.7863	20.0823	16.9124	0	0	1	1	1	1	1	1	1	1	1	1
Abca4	2.11162	0.000110694	3.90154	8.41e-12	0.0508012	0.0439297	0.0677316	0.200786	0.221849	0.627609	0.589819	0.694586	0.616297	0.822234	1.45611	2.01259	1.40829	0.998475	0.703765	0	0	1	0	1	1	1	1	1	0	1	0
Abca5	0.794848	0.0010901	1.87949	6.37e-16	2.99304	3.54953	3.89932	5.08916	4.56559	8.15868	8.78815	9.71796	15.0524	19.5916	17.7825	12.7221	17.2718	11.1216	16.8035	0	0	1	1	1	1	1	1	0	0	0	0
Abca6	-0.596983	3.71e-07	-1.11052	0.0600284	76.0422	78.1387	73.9078	58.4677	56.7632	48.939	52.004	62.1084	32.6606	56.2916	38.7292	6.59775	11.0916	47.4668	59.3886	0	0	1	1	1	1	1	1	1	1	1	1
Abca7	-0.0311168	0.854069	0.0811678	0.820505	7.52639	7.25318	7.31685	7.18147	7.55115	8.08312	8.29474	11.4733	7.03039	5.4768	5.24268	9.21707	12.3239	12.6237	9.52288	0	0	1	0	1	0	1	1	1	0	1	0
Abca8a	-1.13431	4.52e-13	-1.49346	8.45e-12	55.5159	59.2925	52.6082	29.4216	30.9804	26.7006	21.2003	22.7199	20.7703	19.6406	33.3081	24.695	21.3839	24.0072	16.2258	0	0	1	1	1	1	1	1	1	1	1	1
Abca8b	-0.300936	0.00344148	0.0453504	0.871549	32.1616	34.4228	32.2953	28.8281	26.6862	30.2532	29.5951	29.5427	43.1865	33.8422	61.0288	37.0849	36.5334	33.4216	41.1704	0	0	1	1	1	1	1	1	1	1	1	1
Abca9	1.01561	5.26e-05	1.20637	0.000601199	3.3468	3.7928	4.90371	5.83417	7.71261	12.7933	9.67889	10.1508	12.0875	7.10376	5.37639	14.3498	19.5545	11.4135	7.71487	0	0	1	1	1	1	1	1	1	0	1	0
Abcb10	-0.756015	0.000166954	-1.1643	1.95e-06	40.4948	24.9162	28.1114	20.7246	19.9125	19.6117	18.9595	12.3057	19.3901	19.3222	16.3387	20.2557	13.7538	15.7054	12.3961	0	0	1	0	1	0	1	1	1	1	1	1
Abcb11	-0.54924	1.94e-07	-2.17408	1.37e-05	98.8162	100.304	89.7989	71.8007	72.1102	71.0317	68.8034	35.917	16.1724	51.0374	18.2719	9.8939	8.08494	18.8715	29.0293	0	0	1	1	1	1	1	1	1	1	1	1
Abcb1a	1.86517	6.6e-12	1.65157	1.64e-06	2.19797	5.70199	7.22852	21.4713	21.3301	20.7138	20.1954	22.279	15.5465	27.9987	18.2253	15.139	13.0453	20.6418	14.7908	0	0	1	1	1	1	1	1	1	1	1	1
Abcb1b	1.47302	1.39e-06	2.83302	3.87e-10	0.926091	1.16249	0.740836	2.45592	2.16288	3.74747	3.7162	10.727	7.20742	4.02933	14.2789	3.94695	14.2336	6.54262	5.73026	0	0	0	0	1	1	1	1	1	0	0	0
Abcb4	-0.535489	0.000155795	-2.26973	1.12e-06	63.1625	76.2372	62.4632	55.4848	52.2398	45.6804	45.8174	24.0563	14.2859	24.2161	10.0943	5.77705	5.71056	15.5327	23.452	0	0	1	0	1	0	1	0	1	1	1	1
Abcb5	0.0838825	NA	0.318602	0.805256	0	0.0552705	0.0255651	0.050524	0.0440717	0.0455557	0	0.0859572	0.0187597	0	0.024757	0.036876	0.051441	0.0207072	0.102167	0	0	0	0	0	0	1	0	0	0	0	0
Abcb6	-0.81226	2.92e-06	-1.63332	9.05e-44	67.2864	57.6727	52.4934	42.0647	38.1482	32.5966	31.4565	22.112	21.9336	21.6272	23.4089	22.0489	21.6972	22.0751	22.8487	0	0	1	1	1	1	1	1	1	1	1	1
Abcb7	0.0074842	0.957735	-0.720701	0.000315073	13.6849	13.9893	15.0624	16.1394	14.2384	15.3274	16.0507	9.62107	8.11207	12.8216	10.0428	9.0868	7.57206	10.4189	12.2948	0	0	1	1	1	1	1	1	1	1	1	1
Abcb8	-0.718028	1.81e-05	-0.788702	6.82e-05	34.9088	33.9695	28.775	23.7676	23.2506	18.9786	18.8071	22.3598	24.0567	21.5087	24.2794	26.4129	21.0545	21.2434	14.2895	0	0	1	1	1	1	1	1	1	1	1	1
Abcb9	-0.490549	0.0427481	-1.02675	0.000290159	1.98422	1.82725	2.3088	1.36478	1.79462	1.43261	1.59363	1.38622	0.892478	1.54668	0.638805	0.921778	1.14759	1.43596	1.27692	0	0	0	0	1	1	1	1	1	0	1	0
Abcc1	2.24204	9.37e-26	1.91823	0.00145009	0.78744	1.06504	1.21139	5.01154	4.63605	5.32461	7.00394	4.0323	3.98234	2.49181	1.09489	7.78152	13.7692	3.6239	2.27533	0	0	0	0	1	0	1	1	0	0	0	0
Abcc10	0.0750735	0.809368	0.0290916	0.942942	4.56916	5.89833	6.20851	3.9056	6.2559	8.1494	6.99315	9.26135	4.87663	5.61728	5.92757	4.02361	4.44568	8.62682	9.67992	0	0	1	1	1	1	1	1	1	1	1	0
Abcc12	0.794843	0.076959	0.965582	0.226589	0.581177	0.205595	0.31699	0.709992	0.564675	0.809631	0.882578	2.91322	0.930428	0.694802	0.204646	0.167654	0.637833	0.547745	1.07678	0	0	1	0	1	0	1	0	1	0	1	0
Abcc2	-0.467355	5.8e-05	-1.15183	0.0288146	98.6519	98.1995	95.1161	81.712	79.268	71.9028	70.1991	72.8911	38.7486	58.5742	56.3381	7.12021	30.7156	58.2436	71.593	0	0	1	1	1	1	1	1	1	1	1	1
Abcc3	-0.374754	0.00232249	-0.794871	0.000799601	85.1508	89.9496	80.2099	76.2716	73.5169	67.7206	65.196	69.1343	39.396	66.7154	66.7738	40.6843	48.4918	57.3271	65.1846	0	0	1	0	1	1	1	1	1	1	1	1
Abcc4	1.37627	6.83e-12	3.39732	2.85e-08	1.39839	1.45518	1.7633	4.36536	5.27872	3.96987	4.06034	50.0595	18.073	8.16783	8.24404	4.93648	35.5949	12.0556	37.8101	0	0	1	1	1	0	1	1	1	0	1	1
Abcc5	1.80746	4.05e-15	3.49523	2.17e-31	2.20415	3.09417	3.20588	8.29303	8.21097	13.8125	14.4979	49.3047	40.8406	19.2563	26.699	28.5631	47.3745	40.9351	54.2442	0	0	1	0	1	1	1	1	0	0	1	0
Abcc6	-0.741874	4.78e-07	-1.63202	3e-08	65.013	68.1112	60.7097	39.273	50.2107	40.4123	35.8571	31.7024	25.5415	27.4429	21.1541	15.4458	12.565	30.6947	26.5094	0	0	1	1	1	1	1	1	1	1	1	1
Abcc8	NA	NA	3.57353	0.00668701	0	0	0	0	0	0	0	0.0184834	0.935865	0.0185374	1.08599	5.3286	0.943905	0.302783	0	0	0	0	0	0	0	0	0	0	0	0	0
Abcc9	-0.433844	0.0274532	-0.428707	0.209737	13.5159	16.1395	16.7549	8.73543	11.0424	14.6293	14.6975	11.3436	13.6039	22.4934	12.0682	5.94037	14.6208	14.4078	11.8611	0	0	0	0	1	0	0	0	0	0	0	0
Abcd1	0.0378561	0.876	-0.583328	0.0222063	15.2491	14.3295	13.4827	15.1515	20.3945	14.2336	13.9438	14.476	8.30011	10.3634	6.54655	11.9166	13.2354	13.9186	10.4896	0	0	0	0	0	0	1	1	1	0	1	0
Abcd2	-0.542229	0.416729	-2.89368	5.82e-15	13.0893	51.4908	58.1853	35.4263	41.3709	16.9689	9.23265	7.6823	5.40366	6.80331	5.00159	5.32556	3.96484	7.28832	6.67189	0	0	1	1	1	1	1	1	1	1	1	1
Abcd3	-0.435803	0.00149755	-1.32647	5.25e-20	118.304	109.34	103.057	98.8128	84.6348	83.9394	83.7733	50.0576	42.4685	56.4689	56.9369	51.4402	45.1917	53.8824	51.8097	0	0	1	1	1	1	1	1	1	1	1	1
Abcd4	-0.496721	0.0375646	-1.01454	3.11e-05	7.92076	12.1672	13.3023	6.02783	8.00578	9.85327	9.65205	7.21175	5.22716	6.23748	4.11607	6.21613	6.01845	6.69427	9.00426	0	0	1	1	1	1	1	1	1	1	1	1
Abce1	-0.0533757	0.725226	-0.202994	0.0659713	36.1202	34.5614	39.3899	42.4454	36.3377	36.6735	36.9099	33.2217	43.527	37.5559	38.9809	36.0418	36.028	35.9223	35.1287	0	0	1	1	1	1	1	1	1	1	1	1
Abcf1	-0.428178	0.0023127	-0.536597	0.000790035	65.5132	58.9915	57.1272	51.8568	51.6264	46.4412	43.9523	47.0651	48.8979	45.1087	61.5751	47.2918	53.976	44.2314	40.6261	0	0	0	0	1	0	1	1	1	0	1	1
Abcf2	-0.456956	0.00359492	-0.699455	3.33e-06	51.9674	45.2199	42.571	40.8215	36.8439	33.6335	34.856	34.2504	34.745	34.3871	32.9382	35.4651	38.2554	32.9335	24.6513	0	0	1	1	1	1	1	1	1	1	1	1
Abcf3	-0.54559	1.73e-06	-0.788686	1.31e-16	48.4006	45.3815	47.5569	36.3449	36.2743	33.3766	32.9248	31.4885	32.4028	34.0737	28.3103	27.3361	34.0177	32.6829	33.7587	0	0	0	0	1	1	1	1	1	1	1	1
Abcg1	1.1499	9.14e-12	0.98691	0.000118472	8.66292	6.81714	8.28393	22.0398	20.6532	18.0154	16.2734	18.0595	17.5565	12.4653	17.8383	20.3519	29.9915	18.6288	13.0108	0	0	0	0	1	0	1	0	0	0	0	0
Abcg2	-0.32072	0.282228	-0.902444	0.0271656	41.8155	23.2516	21.8717	27.8497	18.783	26.4365	27.2589	23.2174	21.3599	19.862	17.5204	5.65436	15.4518	17.4877	23.5789	0	0	1	1	1	1	1	1	1	1	1	1
Abcg3	2.55526	1.08e-56	1.36509	0.0122934	2.83456	2.55328	3.4328	17.9875	17.9706	22.0832	19.0297	6.72404	9.036	5.04449	1.79938	10.0167	22.5175	11.5812	7.58301	0	0	0	0	0	0	0	0	1	0	1	0
Abcg4	1.08907	NA	3.44501	0.00752559	0	0	0	0.0255365	0.066826	0.0690761	0.114819	0.173783	0.132745	0	0.025026	0.11183	0.121333	0.502374	0.103277	0	0	1	0	1	0	1	0	1	0	1	0
Abcg5	-0.819578	5.34e-09	-1.47974	0.131064	77.1764	68.1255	70.579	47.78	46.5739	42.1574	38.4019	53.9296	14.0984	31.7278	28.6975	0.641183	1.42447	25.9234	47.9637	0	0	1	1	1	1	1	1	1	1	1	1
Abcg8	-1.25501	6.98e-16	-2.15964	0.00704417	85.1251	70.0886	69.4718	36.0078	37.1552	31.9608	28.8472	30.379	9.52006	24.5708	24.1718	0.560547	1.48369	18.4744	24.4601	0	0	1	1	1	1	1	1	1	1	1	1
Abhd1	-1.35828	0.0010762	-2.84179	8.22e-18	4.85714	3.57459	4.05086	0.898595	0.926354	2.35703	2.05689	0.555925	0.6673	0.906017	0.560401	0.655858	0.831731	0.669616	0.33038	0	0	0	0	1	1	1	1	1	1	1	1
Abhd10	0.0906032	0.711252	0.410624	0.0116061	5.97979	7.60727	7.95734	9.40832	8.64292	7.33566	7.60214	9.3178	13.0958	9.81034	10.5565	11.677	10.2732	12.1082	12.04	0	0	0	0	1	1	1	1	1	1	1	1
Abhd11	-0.62529	0.000680729	-0.89096	9.92e-06	41.1935	34.5704	35.3841	29.0393	29.3353	22.3332	22.1774	25.4745	24.5378	29.511	25.3722	22.7144	20.2544	21.4844	16.1917	0	0	1	1	1	1	1	1	1	1	1	1
Abhd11os	0.0783459	0.880129	-0.994337	0.0163198	4.21267	4.45238	3.74441	5.92003	4.19575	4.83745	3.99269	3.14745	2.88503	2.68315	2.53823	3.10561	2.00916	1.06151	1.4964	0	0	1	0	1	0	1	0	1	0	1	0
Abhd12	-0.0650826	0.68697	-0.157442	0.467926	32.892	28.443	31.7563	31.8841	33.3356	31.8812	30.8889	37.4661	30.2935	30.6915	22.8996	38.7718	39.0618	35.0461	25.2685	0	0	1	0	1	1	1	1	1	1	1	1
Abhd13	-0.18541	0.226152	-0.510818	0.000221791	28.5105	23.8844	27.209	27.7819	23.0437	24.5886	25.2514	19.6246	26.0777	21.7556	19.0565	23.5919	25.0227	19.6269	18.9492	0	0	0	0	0	0	1	1	0	0	0	0
Abhd14a	0.0473395	0.84511	0.0341239	0.885404	12.3741	15.1659	12.7827	13.8634	17.2661	14.4446	14.3367	13.8896	14.5847	13.2731	16.0016	18.7193	19.1338	19.6973	12.6931	0	0	1	1	1	1	1	1	1	1	1	1
Abhd14b	-0.679115	0.000118685	-1.20467	3.15e-08	143.225	124.098	120.864	98.3152	98.8881	75.3468	73.7312	77.9636	60.4425	86.0489	54.5223	48.6398	51.079	72.1187	70.0294	0	0	1	1	1	1	1	1	1	1	1	1
Abhd15	-1.21606	4.98e-09	-2.50173	2.53e-10	66.8495	59.0756	58.1702	29.442	37.6048	21.3474	23.0737	21.6711	10.6486	14.1339	4.51488	7.30398	9.71253	11.6541	17.6449	0	0	0	0	1	1	1	1	1	1	1	1
Abhd16a	-0.537328	0.000148967	-0.640427	0.0019997	49.7102	47.3967	43.7888	37.4776	36.4064	33.5362	31.7614	31.9289	41.3249	35.0743	42.6828	36.4718	38.4277	32.2099	22.1615	0	0	1	0	1	1	1	1	1	1	1	1
Abhd16b	0.0184806	0.978945	0.37588	0.49605	0.70844	0.476478	0.692663	0.746674	0.814147	0.504936	0.671447	1.05861	0.785517	1.11478	0.731746	0.544975	1.22481	1.63213	0.503295	0	0	1	0	1	0	1	0	1	0	1	0
Abhd17a	-0.607143	0.000998932	-0.617276	0.000205559	66.7992	56.3625	55.1652	48.4622	45.377	39.205	34.2366	45.8254	46.9274	43.5916	52.6542	48.512	45.9847	43.8077	33.6013	0	0	0	0	1	0	1	1	1	1	1	1
Abhd17b	-0.461885	0.0747013	-0.80505	0.000618979	35.4075	21.2006	24.7737	27.7848	19.1827	19.1665	18.2713	14.6116	17.4518	19.6318	18.9126	22.6616	20.6595	18.0596	12.9531	0	0	1	0	1	1	1	1	1	1	1	1
Abhd17c	0.0521373	0.709161	-0.303062	0.0337132	46.2612	43.5129	46.4962	47.08	50.538	55.221	50.5911	42.8196	38.2234	42.9447	51.2653	41.9984	39.8281	45.6301	39.3185	0	0	1	0	1	1	1	1	1	1	1	1
Abhd2	-0.0151135	0.950021	-0.0478881	0.827986	31.4418	51.8695	46.9339	49.9256	51.2727	40.6548	42.1715	52.9908	41.2386	46.7773	52.9296	44.2572	40.863	53.1888	55.3012	0	0	1	1	1	1	1	1	1	1	1	1
Abhd3	-0.873202	6.38e-13	-2.30741	3.81e-12	56.2731	52.9513	50.7026	32.3084	29.9182	32.1394	30.685	15.5341	10.953	15.4297	11.3572	8.75742	4.966	14.6809	15.8596	0	0	0	0	1	1	1	0	1	1	1	1
Abhd4	0.109734	0.594141	-0.239908	0.328103	40.8925	33.0651	31.3221	47.0176	38.1169	40.1573	38.9174	43.6643	41.1787	34.6753	27.4895	25.4869	38.7267	26.1836	40.9014	0	0	1	1	1	1	1	1	1	1	1	1
Abhd5	0.141761	0.410948	-0.249645	0.192633	25.4537	20.8559	23.1271	31.0502	26.191	26.8489	26.3862	19.44	19.6685	19.7617	19.8096	24.1357	29.1268	28.4042	21.4421	0	0	1	1	0	0	1	1	1	1	1	1
Abhd6	-0.882354	4.3e-08	-2.0026	2.42e-07	39.3186	35.5686	35.4433	25.3968	20.7689	19.0213	20.1215	5.401	7.98499	9.78515	17.2618	13.3044	15.6745	8.73002	4.86641	0	0	1	0	1	1	1	1	1	1	1	1
Abhd8	0.0944358	0.735643	0.108243	0.711899	7.12284	5.54345	5.00824	6.69726	5.40253	7.58842	7.62142	8.31873	7.52613	7.63514	4.93704	6.98614	11.4854	6.53424	6.2321	0	0	1	1	1	1	1	1	1	1	1	1
Abi1	0.196289	0.0634776	0.28182	0.000809554	25.9184	26.3435	28.166	34.199	32.3061	32.8538	33.2195	36.5992	43.162	38.2927	36.4498	35.4283	41.5483	35.138	36.7767	0	0	0	0	1	1	1	1	1	1	1	1
Abi2	0.555903	5.18e-05	1.00389	8.65e-11	6.36155	8.11003	9.14896	11.5178	13.0304	12.3856	13.1338	14.9875	16.5984	16.8136	17.5383	22.1026	21.9228	17.776	19.141	0	0	1	1	1	1	1	1	0	0	0	0
Abi3	1.68909	1.87e-10	0.454184	0.353204	0.960041	1.33422	0.85028	3.46921	3.56993	4.88759	3.50965	2.95111	1.85168	1.29488	0.504665	1.12756	2.02364	1.95505	1.83602	0	0	1	0	1	0	1	0	1	0	1	0
Abi3bp	-0.450068	0.0367995	-1.65743	2.64e-05	2.65429	2.93493	3.37644	2.16695	2.6403	2.66717	1.8713	0.804628	1.59641	1.77535	0.589896	0.928871	0.618691	0.704858	1.56496	0	0	0	0	0	0	1	1	0	0	0	0
Abl1	0.229943	0.132875	0.384317	0.00414688	19.098	16.4173	18.1798	18.6181	24.6263	23.687	24.0913	31.0432	30.0572	23.6927	23.3425	24.5314	27.2918	29.6942	28.4091	0	0	1	1	1	1	1	1	1	1	1	1
Abl2	0.624255	1.41e-07	1.20149	2.33e-07	5.67279	7.17214	6.55143	9.64877	10.7275	11.191	11.5782	14.1444	17.515	12.4004	16.861	25.7994	22.3417	15.8182	14.3729	0	0	1	1	1	1	1	1	0	0	0	0
Ablim1	0.536428	0.000459013	0.524751	0.00375373	9.96257	12.2299	11.5795	14.2294	16.224	20.9542	19.4332	15.953	16.392	20.8871	20.1569	23.4986	19.3745	19.9734	14.2698	0	0	1	1	1	1	1	1	1	1	1	1
Ablim2	-0.519002	0.171471	-0.354392	0.49605	1.63546	2.63563	2.37873	0.881448	1.33273	1.93394	2.32509	2.62434	1.87643	3.93547	1.29574	0.750567	1.29631	1.5173	2.64392	0	0	1	0	1	0	1	1	0	0	0	0
Ablim3	-0.316772	0.178975	-2.37832	0.000482107	13.0165	23.2267	20.1883	13.2186	13.4522	19.5589	18.2657	3.6246	2.46303	12.3927	1.87434	0.547773	1.57755	2.14324	5.06694	0	0	1	0	1	1	1	1	1	1	1	1
Abo	NA	NA	0.803102	NA	0	0	0	0	0	0	0	0	0	0.0529656	0.0608417	0	0	0.0508893	0	0	0	0	0	0	0	0	0	0	0	0	0
Abr	1.29426	4.9e-24	1.28243	0.000130034	2.89759	3.43763	3.87268	8.25408	9.06393	9.36912	9.68315	12.4033	9.56246	6.75595	3.5997	10.428	12.2669	11.7687	11.4097	0	0	1	0	1	1	1	1	0	0	0	0
Abra	0.515412	0.384805	1.69405	0.000621755	0.555075	0.411423	0.444038	0.752183	0.546769	1.01732	0.845501	1.86623	2.56013	0.855626	1.53572	1.82999	2.9357	1.95245	1.14077	0	0	0	0	0	0	1	1	1	0	0	0
Abracl	0.494176	0.0204009	0.553435	0.00023288	14.8908	15.3424	15.8405	27.1731	21.2998	19.646	26.0119	23.328	30.1288	26.6012	22.9483	29.795	27.1988	22.8896	26.841	0	0	1	1	1	1	1	1	1	1	1	1
Abt1	-0.401416	0.0103568	-0.555956	0.00186297	13.0753	11.632	11.5634	10.7322	9.83731	9.94506	8.87088	7.80116	10.4362	10.7844	10.0805	10.8362	11.1373	7.84232	7.66844	0	0	1	0	1	1	1	1	1	0	1	0
Abtb1	-0.736203	1.47e-05	-0.980116	2.04e-12	50.6114	44.9866	39.8926	31.43	32.1819	26.1145	26.5201	30.4842	27.8335	24.609	26.9442	22.9827	27.7536	28.3153	24.5314	0	0	0	0	1	1	1	1	1	1	1	1
Abtb2	-0.113971	0.648065	-0.152858	0.66074	11.6178	14.6056	14.6641	9.69245	12.0902	17.4131	15.035	19.7673	11.8761	23.3394	11.4459	11.7256	9.47363	12.8906	12.7397	0	0	1	0	1	1	1	1	1	1	1	1
Acaa1a	-0.795786	3.87e-07	-1.28206	1.14e-27	78.9999	75.8741	64.4048	50.2596	47.732	41.4086	41.1284	36.7682	34.3371	36.018	32.0156	33.4274	34.4557	39.2408	33.7927	0	0	1	0	1	1	1	1	1	1	1	1
Acaa1b	-0.568826	0.00116307	-2.56647	2.36e-10	116.28	113.727	93.6222	93.6371	75.9066	75.3598	67.2436	30.5665	12.482	26.0264	20.2986	7.87273	11.6335	23.9755	29.4393	0	0	1	1	1	0	1	1	1	0	1	0
Acaa2	-0.583748	8.42e-06	-0.864406	8.55e-05	120.346	126.46	106.48	91.228	85.2295	80.5308	81.0437	84.744	74.3076	69.6643	92.8677	60.6194	50.7774	85.2208	80.6247	0	0	1	1	1	1	1	1	1	1	1	1
Acaca	0.00312213	0.989602	-1.16287	3.74e-28	42.7681	47.7031	46.9942	58.0205	54.3348	46.7896	38.4235	22.2104	22.5664	26.4913	25.5877	23.7408	21.5966	24.779	22.7908	0	0	1	1	1	1	1	1	1	0	1	0
Acacb	-1.54127	0.000806355	-5.69989	2.22e-27	35.6252	56.7488	44.299	14.0051	25.5506	8.15432	8.49395	1.63477	0.559654	0.91086	0.320047	0.724243	0.230195	0.617755	1.84146	0	0	0	0	1	0	1	0	1	0	1	0
Acad10	-0.622503	0.000277263	-1.36075	9.2e-06	11.0798	13.0444	11.3382	8.24644	10.0706	7.04238	7.48381	7.93409	3.49129	6.76045	5.75929	3.8742	3.2555	5.17459	5.86518	0	0	1	1	1	1	1	1	1	1	1	1
Acad11	-0.611425	1.44e-06	-1.39537	1.79e-08	93.6476	95.596	82.3257	69.6057	61.9827	61.4224	61.9997	47.3404	39.8817	42.6943	44.8403	21.8382	30.9674	44.9145	45.1944	0	0	1	1	1	1	1	1	1	1	1	1
Acad12	-0.395037	0.0496116	-1.13131	4.05e-06	3.93382	5.66953	4.46369	3.39629	4.2707	3.59921	4.00605	3.35808	2.55485	2.57766	3.00419	1.62574	2.41007	2.25969	1.96223	0	0	1	0	1	1	1	1	1	1	1	1
Acad8	-0.441049	0.00173671	-1.53917	7.99e-17	43.0096	40.8648	38.9752	35.9662	30.5315	33.7864	29.5664	16.5449	16.7359	20.6757	11.5726	14.1956	14.2494	17.208	19.6259	0	0	1	1	1	1	1	1	1	1	1	1
Acad9	-0.381822	0.000171339	-0.685	3.59e-06	29.9625	36.8143	34.9294	28.5112	28.6896	27.203	27.4732	25.65	23.488	27.5079	23.7475	22.2621	20.2418	23.0443	29.397	0	0	0	0	1	1	1	1	1	1	1	1
Acadl	-0.125764	0.53283	-0.319997	0.244918	40.5425	59.0696	39.0489	43.6061	46.8465	46.2132	45.8271	47.3729	37.3673	32.6702	59.2102	36.6413	32.9663	46.1273	50.2272	0	0	1	1	1	0	1	1	1	1	1	1
Acadm	-0.378842	0.00589813	-0.642346	0.000919733	103.522	104.122	92.5062	92.3073	75.6105	83.1222	80.4774	77.9617	70.9927	73.3378	92.5738	60.207	57.0072	78.8046	83.8876	0	0	1	1	1	1	1	1	1	1	1	1
Acads	-0.696673	1.33e-05	-1.34308	1.74e-13	119.717	105.562	96.1337	79.5424	74.6812	67.4379	62.2293	61.8329	45.4064	55.448	50.0826	47.1291	43.1762	51.3524	37.8105	0	0	1	1	1	1	1	1	1	1	1	1
Acadsb	-0.368767	0.006928	-1.07279	5.19e-06	56.1555	48.3863	48.1577	45.103	40.5184	43.884	40.6064	31.9839	26.1749	36.1575	24.4958	18.6485	21.4498	32.7475	32.7258	0	0	0	0	1	1	1	1	1	1	1	1
Acadvl	-0.645456	5.23e-05	-1.05608	7.86e-08	94.8517	84.3733	74.79	66.5334	56.9205	54.9146	54.3075	50.8939	44.4672	48.5974	55.9745	35.0385	39.2898	48.1187	55.9895	0	0	0	0	1	0	1	1	1	1	1	1
Acan	NA	NA	2.20368	0.120847	0	0	0	0	0	0	0	0.0251577	0.010981	0	0.0144916	0	0.0802964	0.0242421	0.0299019	0	0	0	0	0	0	1	0	0	0	0	0
Acap1	-0.0328641	0.932146	0.40597	0.216308	1.94905	3.86655	3.05719	2.96052	3.90001	3.10521	2.44492	5.80771	4.71106	3.47934	4.02634	2.42538	5.80295	5.05157	5.25355	0	0	1	1	1	1	1	1	1	0	1	0
Acap2	0.281932	0.00764432	0.217833	0.154908	16.5802	19.4753	20.9506	24.9749	23.5897	25.6988	25.3708	30.3027	24.3382	22.6668	25.6553	20.3074	28.8174	28.1019	25.0971	0	0	1	1	1	1	1	1	1	1	1	1
Acap3	0.0218075	0.921856	-0.244819	0.352525	5.12437	6.53467	6.22678	5.61457	6.55243	6.63435	7.30824	5.19044	6.3017	5.77428	3.36672	6.04395	8.64866	6.61968	4.89911	0	0	0	0	1	1	1	1	0	0	0	0
Acat1	-0.588844	8.79e-05	-0.988873	0.000857704	63.7502	73.0372	68.5602	57.6622	50.5268	44.3451	42.2831	40.9731	32.1212	44.8641	45.599	25.8347	22.9367	55.1298	49.2295	0	0	1	0	1	1	1	1	1	1	1	1
Acat2	-0.479356	0.0101976	-0.810265	8.47e-06	43.4466	42.1594	42.852	39.5633	36.8086	27.4034	27.7249	20.666	31.5897	27.427	34.7087	32.9351	28.4105	27.4715	23.4287	0	0	1	0	1	1	1	1	1	1	1	1
Acat3	-0.172287	0.315583	-0.692225	0.00189515	37.123	33.9222	29.5847	34.2264	30.3878	32.4113	31.5264	25.859	25.2519	27.733	27.0186	17.4907	17.8098	22.7808	29.0529	0	0	1	1	1	1	1	1	1	1	1	1
Acbd3	0.214145	0.099566	0.435739	0.000883838	17.1883	22.208	22.6053	24.6283	27.2286	25.9936	25.5234	28.2855	32.2776	33.1731	33.7092	37.7857	35.2263	28.7167	30.4024	0	0	1	0	1	0	1	1	1	0	1	0
Acbd4	-0.548857	6.15e-05	-0.19317	0.602156	43.8256	37.3849	37.4783	29.5803	29.7282	28.1086	29.0451	52.5983	37.98	42.6736	42.8172	18.0314	27.5875	48.1864	51.8055	0	0	1	1	1	1	1	1	1	1	1	1
Acbd5	-0.437674	0.00186916	-1.13516	5.28e-05	82.717	64.6135	72.9781	60.3695	55.3156	56.9167	61.3275	45.2614	43.8617	50.4154	41.573	19.2586	29.8174	37.4107	41.4249	0	0	1	1	1	1	1	1	1	1	1	1
Acbd6	-0.486293	0.00636145	-0.540877	0.00466352	20.2889	20.5309	21.0074	18.199	17.2143	14.2044	13.3993	13.933	15.4574	18.292	17.3336	22.1244	17.0624	13.4726	13.7429	0	0	1	0	1	0	1	0	1	1	1	0
Acbd7	0.688296	NA	3.47796	0.00693637	0	0	0	0.41288	0.180076	0.372279	0.185642	0.35122	0.766516	0.176123	1.6185	3.01349	3.22287	1.18453	0	0	0	0	0	0	0	1	1	0	0	0	0
Accs	0.515054	0.0625052	0.561007	0.136308	3.1936	4.02738	3.24667	4.62819	7.11087	5.31118	4.77673	8.18718	8.31889	4.62155	2.37092	4.75988	6.03303	7.02701	7.07234	0	0	0	0	1	1	1	1	1	1	1	1
Accsl	-0.229094	NA	0.154795	NA	0	0	0.0448878	0	0	0	0	0	0.0329387	0	0.0434689	0	0.0602142	0.0363582	0	0	0	0	0	1	0	1	1	1	0	1	0
Acd	-0.304203	0.0516111	-0.679298	0.000990161	9.07525	8.71596	9.51503	7.81483	8.49439	7.15644	8.23534	5.45322	6.61941	9.08922	5.05587	7.39714	7.85306	6.00544	5.30873	0	0	1	0	1	1	1	1	1	0	1	0
Ace	1.47941	6.5e-06	3.93179	2.86e-10	0.556971	0.389894	0.530423	1.48854	1.29844	2.13612	1.47054	16.4611	9.71503	23.3418	7.35554	1.22416	4.05571	10.2081	10.9379	0	0	0	0	1	0	0	0	1	1	1	1
Ace2	1.3357	0.00241936	4.03624	3.58e-10	0.26405	0.326191	0.573338	0.864719	1.84671	1.1292	1.01892	10.0445	8.90144	5.2913	17.2701	1.84987	10.2007	15.936	1.92948	0	0	1	1	0	0	1	1	1	0	1	0
Acer1	-0.160131	0.78581	-0.4621	0.283179	0.460174	0.8456	1.24241	0.95486	0.951906	0.573975	0.735993	0.657543	0.57402	0.892216	0.802089	0.696925	0.462948	0.745426	0.919461	0	0	0	0	1	0	1	0	1	0	1	0
Acer2	-0.510843	0.00066242	-0.269435	0.459526	14.1618	14.0944	12.5912	10.6577	11.1422	8.69853	10.5921	11.6583	12.4404	25.1763	14.0964	7.99771	9.78479	11.5187	12.1327	0	0	1	0	1	1	1	1	0	0	0	0
Acer3	0.813467	2e-08	0.181729	0.535344	12.0791	12.7918	16.5723	27.6768	22.6362	27.762	27.2172	20.161	20.1449	18.0105	10.1521	14.0907	16.1581	24.4664	22.4818	0	0	1	0	1	0	1	1	1	1	1	0
Ache	-0.354782	0.505009	-0.0736377	0.894158	0.400609	0.666196	0.394427	0.341031	0.339976	0.307496	0.591441	0.808138	0.542681	0.353295	0.381958	0.44448	0.264549	0.67889	0.837391	0	0	1	0	1	0	1	0	1	0	1	0
Acin1	0.129137	0.257969	0.219361	0.114883	25.9356	28.46	28.8934	32.4421	33.8657	34.4847	30.1734	34.4633	40.472	37.751	40.7933	38.5446	35.3326	30.4386	42.6035	0	0	1	0	1	1	1	1	1	1	1	1
Ackr1	0.184518	0.722489	-1.83181	0.0143622	3.74035	3.44309	4.43994	2.95666	2.49588	7.22376	6.68983	1.13585	0.991573	3.25478	0.654285	0.208837	0.194214	0.547257	2.12151	0	0	0	0	1	0	1	0	0	0	0	0
Ackr2	0.922402	0.000683526	-0.00392382	0.994489	2.60528	4.92297	4.55419	6.4452	7.68464	11.5884	8.1622	3.50371	4.55966	9.33798	5.60622	1.39176	3.70174	4.31403	4.62715	0	0	1	0	1	0	1	0	1	0	1	0
Ackr3	0.800529	0.038339	1.45599	0.015263	0.541761	0.74957	1.04013	1.49887	1.56895	1.66039	1.46339	1.38431	3.02119	1.9364	2.35025	2.43802	7.12169	2.14132	0.649487	0	0	0	0	0	0	0	0	0	0	0	0
Ackr4	-0.363705	0.234207	-1.43072	0.00562448	5.40713	12.9051	9.81887	6.15486	7.08388	8.17026	9.49365	4.87208	2.95186	2.99014	3.97932	0.935886	2.34996	5.53563	7.26018	0	0	0	0	1	1	1	0	0	0	0	0
Acly	-0.505866	0.000255514	-0.967846	5.23e-12	82.2864	85.5446	91.1865	70.3162	74.5648	57.9578	57.9751	42.8385	53.4802	52.1819	58.9788	58.8932	50.9643	49.9988	41.906	0	0	1	0	1	1	1	1	1	1	1	1
Acmsd	0.332169	0.0200944	-0.735989	0.121976	21.2947	19.5685	18.6851	25.5612	28.6554	28.1933	25.7891	17.5827	12.6783	18.9843	7.89574	3.32525	12.8254	14.1518	22.3531	0	0	1	1	1	1	1	1	1	1	1	1
Acnat1	-0.254848	0.0392499	-1.74846	1.31e-06	73.7627	76.5664	90.0498	67.0374	64.8315	75.813	81.3748	28.7735	13.9891	50.5288	33.2989	26.7319	17.2269	21.1265	23.3159	0	0	1	1	1	1	1	1	1	1	1	1
Acnat2	-0.371583	0.546442	-1.3361	0.164227	25.687	82.1497	83.2722	22.7681	36.0625	58.7664	80.161	54.366	17.1549	59.5798	10.2431	1.4577	2.80165	16.0436	40.1172	0	0	1	0	1	1	1	1	1	1	0	0
Aco1	-0.471469	5.6e-05	-0.99617	3.49e-10	69.391	67.0545	65.5252	56.0538	53.9812	48.7432	50.3605	33.5431	41.9676	45.4003	39.195	45.8581	39.0195	39.6379	29.1129	0	0	1	0	1	1	1	1	1	1	1	1
Aco2	-0.629582	5.47e-06	-0.729598	2.59e-07	92.3728	87.7351	78.2153	64.9186	62.6494	56.0883	55.7947	64.4897	58.3128	52.4233	68.3914	57.7207	56.1167	67.7682	58.2145	0	0	1	1	1	1	1	1	1	1	1	1
Acot1	-0.360418	0.308478	0.374016	0.311031	12.3216	33.6947	17.8586	22.5707	11.8819	19.8003	15.5457	24.7031	34.4296	18.7348	44.2037	40.3973	32.5677	33.8795	26.9996	0	0	1	1	1	1	1	1	1	1	1	1
Acot10	2.35329	2.28e-05	3.10354	7.57e-07	0.181809	0	0.29088	2.01202	1.50435	1.74937	1.22775	1.89492	1.49413	2.02306	1.61969	1.62586	2.24364	2.53278	1.16246	0	0	0	0	0	0	0	0	0	0	0	0
Acot11	-1.59968	2.18e-07	-3.20547	3.09e-18	10.776	9.63683	16.8284	1.80454	5.36543	4.54884	4.67626	1.81564	1.4121	1.98649	0.722597	0.608972	1.46193	1.845	2.07956	0	0	0	0	1	1	1	1	1	1	1	1
Acot12	-0.773715	4.86e-08	-2.62314	3.69e-05	64.6131	68.5539	64.1151	45.1707	46.3219	35.9602	37.2973	16.9168	8.85001	17.0589	11.9633	2.77604	1.05725	10.0063	19.6308	0	0	0	0	1	1	1	1	1	1	1	1
Acot13	-0.375415	0.0121843	-1.22475	1.59e-12	55.1956	58.4733	52.6267	46.8508	48.3108	42.3888	46.1844	26.4323	28.9332	38.1848	26.0338	24.0893	26.9924	22.9629	26.5335	0	0	1	1	1	1	1	1	1	1	1	1
Acot2	1.55814	1.04e-06	1.61591	5.83e-07	5.53033	19.294	13.4755	58.4889	38.659	41.0934	34.5671	51.1218	46.27	25.8928	46.6829	46.8336	48.8068	53.2977	47.7055	0	0	1	1	1	1	1	1	1	0	1	0
Acot3	-1.0127	0.143091	-1.49855	0.019182	5.38836	75.0182	60.8208	17.0375	31.2467	7.06656	5.93688	13.8046	14.1387	36.7382	19.0762	9.69943	6.36046	19.063	22.9969	0	0	1	0	1	1	1	1	1	1	1	1
Acot4	-0.71383	0.020382	-1.21908	0.000307095	27.5234	73.3762	57.9285	35.9126	45.332	28.055	24.3063	28.6097	23.7762	32.5028	20.344	19.2079	16.7023	25.8552	39.2881	0	0	1	0	1	0	1	1	1	1	1	1
Acot5	-0.0546183	NA	0.669578	0.659006	0	0	0.0736302	0	0	0.0656026	0	0.0618915	0.10806	0	0	0.106207	0.148155	0	0.0735629	0	0	0	0	1	0	1	0	1	1	1	1
Acot6	-0.297116	0.427258	0.136045	0.77748	0.852178	1.50586	1.39306	0.907932	1.20075	1.13555	1.07983	1.86856	1.45721	1.87402	1.03329	1.17571	0.89459	1.46445	3.02047	0	0	0	0	0	0	1	0	0	0	0	0
Acot7	-0.748196	2.84e-05	-1.30959	2.19e-06	15.4081	13.518	16.0356	10.0512	10.5727	9.06284	8.40058	6.28689	5.79565	12.6105	5.73635	6.17097	6.50139	6.97891	5.61929	0	0	1	0	0	0	1	1	1	1	1	1
Acot8	-0.8089	2.03e-07	-0.922468	1.28e-11	18.3903	22.5014	19.7171	11.4004	11.1547	13.4883	13.2894	12.2121	15.3642	11.1157	11.1134	12.019	14.2072	12.1138	10.7948	0	0	0	0	1	1	1	1	1	1	1	1
Acot9	2.25415	2.28e-33	2.05919	2.33e-23	4.95894	4.28818	4.31493	27.0268	21.7157	22.8809	24.7986	21.5281	20.4277	26.8127	16.4445	22.286	28.0542	23.4504	17.8697	0	0	1	1	1	1	1	1	0	0	0	0
Acox1	-0.572566	7.88e-05	-1.20277	2.08e-06	166.558	157.997	138.378	125.627	113.465	103.641	103.816	92.091	65.9087	88.7575	90.8712	47.8089	58.5368	77.8196	97.5892	0	0	1	1	1	1	1	1	1	1	1	1
Acox2	-0.264626	0.0416627	-0.473393	0.0587974	84.5339	76.3179	75.6621	73.4202	64.8871	74.7643	70.2937	73.7524	69.6897	70.1674	73.8469	44.8759	48.0665	57.0131	89.8277	0	0	1	1	1	1	1	1	1	1	1	1
Acox3	-0.408035	0.00209294	-0.96335	1.03e-06	25.189	24.1381	21.2401	18.6429	18.2453	19.6364	19.9497	17.7724	13.791	15.0067	9.49863	10.9344	16.2766	15.1246	14.0584	0	0	0	0	1	1	1	1	1	0	1	0
Acoxl	0.0218278	NA	1.20823	0.364531	0	0.0422304	0	0	0.0336738	0.0348076	0	0	0.086002	0.0329346	0.0756641	0.0281758	0.0786089	0.063287	0.0780626	0	0	0	0	0	0	0	0	0	0	0	0
Acp1	-0.507065	0.000817751	-0.731049	2.22e-10	44.419	43.9248	41.5019	38.061	33.5293	28.6294	30.5879	27.7099	31.3708	32.7055	33.5701	30.2072	28.7904	27.2355	31.0287	0	0	0	0	0	0	1	1	1	1	1	1
Acp2	0.0733351	0.461457	-0.392888	0.00369575	31.7996	35.0286	36.3441	37.8358	38.4079	40.1934	39.6163	33.2151	31.217	33.4741	24.4947	24.0811	33.5602	30.8194	32.783	0	0	1	1	1	1	1	1	1	1	1	1
Acp5	-0.564104	0.00052124	-1.16452	2.2e-10	112.312	90.4664	92.5428	80.1687	73.2691	69.8202	63.1187	65.638	51.9206	40.2908	49.6981	39.5073	54.2766	55.182	52.5174	0	0	1	1	1	1	1	1	1	1	1	1
Acp6	-0.700086	2.22e-06	-1.0516	2.12e-08	41.8878	36.1609	35.8254	25.1266	27.6651	23.7634	23.8002	25.174	19.2811	24.3901	21.6694	17.4019	17.7373	19.0401	25.4613	0	0	1	1	1	1	1	1	1	1	1	1
Acpp	-0.557153	0.226094	-1.50978	0.00140635	2.01434	1.36618	2.73305	1.13958	2.81873	0.760081	0.94054	1.38105	0.869441	0.745815	0.474256	0.307632	0.47682	0.754967	1.42052	0	0	0	0	1	0	0	0	0	0	0	0
Acr	0.789317	NA	1.38165	0.303062	0	0.0771528	0	0.0705271	0.123041	0.254367	0.253686	0.119989	0.104747	0	0.138234	0	0.143614	0.289055	0.213924	0	0	0	0	0	0	0	0	0	0	0	0
Acrv1	0.269318	0.726833	0.334734	0.649409	0.0767482	0.165918	0.122791	0.182003	0.18522	0.109404	0.218222	0.20643	0.0901041	0.103516	0.208092	0.177118	0.288254	0.174052	0.214688	0	0	0	0	0	0	1	0	0	0	0	0
Acsbg1	0.0970083	0.908403	1.14503	0.120382	0.151049	0.217696	0.201389	0.199001	0.13887	0.107659	0.465275	0.710982	0.945785	0.305597	0.0390045	0.493833	0.756421	0.554611	0.362168	0	0	0	0	0	0	1	0	0	0	0	0
Acsbg2	0.0533716	NA	-0.159009	0.894207	0.107147	0.0926544	0.0428569	0	0.073881	0.114553	0.190411	0.180121	0.094345	0.072259	0	0	0.11498	0.0694264	0.128453	0	0	1	0	0	0	1	0	0	0	0	0
Acsf2	-0.211162	0.181093	-1.74623	6.84e-08	63.8279	63.2648	49.7487	54.0891	55.9712	57.1095	52.9762	29.2048	17.8786	18.2679	18.0925	9.06184	16.5127	24.1891	27.908	0	0	1	1	1	1	1	1	1	1	1	1
Acsf3	-0.602027	4.16e-07	-1.37794	2.22e-21	20.0457	22.3887	20.262	14.9275	15.6305	14.3141	14.3025	8.94414	10.6453	11.7245	9.11412	8.69016	8.142	8.42441	8.9239	0	0	0	0	1	1	1	1	0	0	1	0
Acsl1	-0.639165	1.68e-05	-0.983644	8.01e-09	145.745	135.866	119.1	105.598	88.2038	89.1663	85.8866	76.9782	83.838	82.5407	97.19	70.6966	63.7571	80.5756	72.1756	0	0	1	1	1	1	1	1	1	1	1	1
Acsl4	-0.00331376	0.988445	-0.00196969	0.992812	36.151	37.1603	35.679	44.5908	43.8674	32.231	35.5797	53.6045	33.4319	46.5814	41.7576	34.8266	39.3897	42.7796	45.0226	0	0	1	1	1	1	1	1	1	1	1	0
Acsl5	-0.419334	0.00395372	-1.21713	2.11e-19	62.5216	68.8654	62.217	60.1824	52.4661	49.0496	45.5773	29.3691	28.5538	35.2263	37.1326	33.0272	31.4284	34.9084	27.8551	0	0	1	1	1	1	1	1	1	1	1	1
Acsl6	0.0324534	NA	0.258355	0.856651	0.0668038	0.0288839	0	0.0528068	0	0.023807	0.0712299	0	0.0588218	0	0	0.0385422	0.0537653	0.173143	0.0533916	0	0	0	0	0	0	0	0	0	0	0	0
Acsm1	-0.636846	3.96e-07	-2.00039	1.8e-05	106.918	102.366	93.7095	75.6194	68.6594	67.743	67.5618	42.8687	24.7341	40.3098	36.2564	9.38349	9.46289	27.6576	33.2373	0	0	1	1	1	1	1	1	1	1	1	1
Acsm2	-1.05493	0.0911337	-3.23579	3.31e-11	6.24158	2.9766	2.32234	0.606483	0.586223	2.29083	2.69742	0.501966	0.267792	0.615306	0.305211	0.2632	0.211393	0.483697	0.928085	0	0	1	0	1	1	1	1	1	1	1	1
Acsm3	-0.691883	3.11e-05	-1.27526	0.0902942	41.7351	34.3919	33.2633	26.5386	23.1759	20.9378	26.328	22.7564	6.80275	22.5893	7.18799	2.7322	2.1484	30.4601	35.8792	0	0	1	0	1	1	1	1	1	1	1	0
Acsm4	-0.154906	NA	0.841308	0.275777	0	0.224471	0.155742	0.205194	0.0447472	0.0925078	0.0922603	0.174549	0.266661	0.262589	0.35191	0.224647	0.348196	0.252295	0.414932	0	0	0	0	0	0	1	0	0	0	0	0
Acsm5	-0.61996	0.000232924	-2.50129	0.000907869	103.42	82.5448	78.4298	67.5671	65.7128	57.4215	56.0181	30.0769	9.71337	28.6304	7.85142	1.49169	1.38724	18.026	27.1939	0	0	1	1	1	1	1	1	1	1	1	1
Acss1	1.0091	0.00911033	2.7161	7.85e-05	0.583139	0.40341	0.497588	0.983377	1.01863	1.3023	1.29882	3.13694	3.7654	1.20601	0.903485	12.4931	7.9055	3.87922	2.05067	0	0	0	0	0	0	0	0	0	0	0	0
Acss2	-0.773017	6.77e-06	-1.83541	4.41e-16	31.3795	33.6115	40.9072	22.9163	27.4783	18.7302	18.753	9.95392	12.1568	15.4292	9.19672	9.606	8.02119	11.4435	14.9703	0	0	1	0	1	1	1	1	1	1	1	1
Acss3	-0.876062	0.00560823	-2.83165	6e-08	9.59135	27.4606	24.715	9.16126	16.343	10.6048	9.87719	3.20406	2.4542	6.75855	2.00043	1.98645	0.84121	2.52972	4.64364	0	0	1	0	1	1	1	1	1	1	1	1
Acta1	0.308079	NA	2.14764	0.0690231	0.0975019	0	0.0779977	0.0770729	0.0672301	0.0694938	0.277232	0.0655626	0.171704	0.263017	1.81277	0.450026	0.784718	0.379059	0	0	0	0	0	0	0	0	0	0	0	1	0
Acta2	0.761611	0.0956528	1.55527	0.000125782	2.3158	2.71776	1.49969	2.48437	2.47125	3.89064	8.46596	6.19174	7.02358	10.2629	6.02268	4.42183	15.5022	7.60983	4.71528	0	0	1	0	1	0	1	0	0	0	0	0
Actb	-0.237818	0.113289	-0.461489	0.00463976	186.54	163.099	154.195	168.972	147.903	149.351	149.056	149.506	129.126	141.413	162.385	131.606	120.367	138.985	162.271	0	0	1	0	1	1	1	1	1	1	1	1
Actbl2	0.622247	NA	1.50959	0.168394	0.0510487	0	0.0408369	0.0807055	0	0.218308	0.181436	0.274611	0.179797	0.137707	0.039546	0.0589046	0.13695	0.0992313	0.0815992	0	0	1	0	1	0	1	1	1	0	1	0
Actc1	0.124468	NA	1.86812	0.133272	0	0	0.0804106	0.0794572	0.13862	0	0	0.270363	0.354031	0.135577	0.155737	0	0.161799	0.390786	0.160674	0	0	0	0	0	0	1	0	1	0	1	0
Actg1	0.299623	0.0182045	0.397013	0.00152042	55.475	58.6883	66.0356	87.0618	82.1491	72.3487	77.3466	87.2546	85.4383	88.8031	108.18	91.8471	85.614	89.5282	97.4004	0	0	1	0	1	0	1	1	1	1	1	1
Actg2	1.5156	0.0247412	3.19032	0.00592844	0	0.0851454	0	0.389167	0.271574	0.561436	0.489942	0.132419	0.577993	8.49958	0.457664	0.624891	3.53965	0.1914	0.314781	0	0	0	0	0	0	0	0	0	0	0	0
Actl10	0.902146	0.172956	2.16449	0.00734944	0.186169	0.0804939	0.372321	0.515069	0.641844	0.59711	0.595512	1.18926	0.819626	0.125551	0.793212	2.52413	1.24861	2.29195	1.48792	0	0	1	0	0	0	1	1	1	0	1	0
Actl11	NA	NA	0.633468	NA	0	0	0	0	0	0	0	0	0	0	0	0	0.0375491	0.0226727	0	0	0	0	0	0	0	0	0	0	0	0	0
Actl6a	-0.0869248	0.607358	-0.112603	0.355566	23.133	22.9493	25.374	26.9242	23.8283	22.8605	23.0011	23.285	28.4915	28.0428	25.4515	26.1197	27.3368	23.4491	22.6286	0	0	0	0	1	1	1	1	0	0	0	0
Actl6b	-0.0760963	NA	0.39748	0.715905	0.0902585	0.0780499	0.144407	0.142694	0.0622356	0.0643312	0.128318	0.182076	0.158948	0.243477	0.209762	0.104149	0.145284	0.292416	0	0	0	1	0	1	0	1	0	1	0	1	0
Actl7a	0.595644	0.347445	0.961011	0.0828974	0.371596	0.642666	0.297262	0.514041	1.21707	0.662132	0.858469	0.874546	0.708926	1.19035	1.00753	1.44714	1.4455	0.601942	0.816724	0	0	0	0	0	0	1	0	0	0	0	0
Actl7b	0.103794	NA	1.25872	0.357757	0	0.0850255	0	0	0.135596	0.0700807	0	0.198349	0.057718	0	0	0.170185	0.158269	0.31855	0.0785844	0	0	0	0	0	0	1	0	0	0	0	0
Actl9	0.331117	0.68246	-0.496353	0.672113	0	0.17651	0.40822	0.161352	0.281492	0.290971	0.580384	0.205883	0	0.412969	0.0790631	0.0588831	0.164281	0.13226	0.163139	0	0	1	0	1	0	1	0	0	0	0	0
Actn1	0.881304	6.19e-06	0.173165	0.494409	13.6496	12.2185	11.852	18.1094	24.168	28.6483	31.0095	19.1638	15.9042	12.8826	11.0257	14.1871	19.3949	17.7331	22.4762	0	0	1	1	1	1	1	1	1	1	1	1
Actn2	0.215856	0.737581	0.292923	0.581783	0.190614	0.296696	0.365961	0.271217	0.499447	0.326062	0.379388	0.410156	0.44757	0.282806	0.265795	0.373912	0.347731	0.444632	0.731253	0	0	0	0	0	0	0	0	0	0	0	0
Actn3	0.0328254	0.9712	-0.0426637	0.960783	0.2922	0.168451	0.0389581	0.269473	0.268639	0.0347106	0.173089	0.163735	0.142937	0.197056	0.264086	0.112389	0.287429	0.189332	0.116767	0	0	0	0	1	1	1	1	0	0	0	0
Actn4	0.300644	0.00272547	0.386595	0.0314083	45.4246	47.9671	44.6965	58.1063	58.9522	65.0397	63.0675	75.2399	63.509	64.7045	89.805	63.1181	57.6364	73.7844	71.4374	0	0	1	1	1	1	1	1	1	1	1	1
Actr10	-0.0479271	0.7584	-0.12871	0.269251	13.2388	12.9805	12.8421	13.6786	13.01	13.6461	14.0048	13.6219	15.2163	14.8568	13.4321	12.9507	12.9761	13.0586	14.7466	0	0	0	0	0	0	1	1	0	0	0	0
Actr1a	-0.316826	0.027781	-0.498285	0.00355221	59.5161	50.7167	52.6651	51.3157	45.8866	43.473	47.341	40.2257	43.4015	45.6352	44.4081	53.6524	51.3721	47.28	32.4173	0	0	0	0	1	1	1	1	1	1	0	0
Actr1b	-0.41866	0.000860997	-0.598457	7.37e-08	65.1848	60.3816	59.0334	52.4842	47.8689	47.0354	51.0219	43.9223	48.9655	46.9087	45.6505	54.1029	51.0365	46.857	41.1297	0	0	0	0	1	1	1	1	1	1	0	0
Actr2	0.215498	0.071717	-0.0834163	0.644206	34.4695	36.8787	33.0445	42.2499	39.895	45.5352	47.0998	44.1605	36.372	32.6007	40.8215	32.6727	34.9525	38.5204	45.4615	0	0	1	1	1	0	1	1	1	1	1	1
Actr3	0.370814	0.00157411	0.231322	0.0397687	43.7724	43.5033	40.4202	61.5178	55.8201	58.7174	62.191	59.9752	60.1589	48.187	58.8413	61.4088	60.5273	59.8921	56.6683	0	0	1	0	1	1	1	1	1	1	1	1
Actr3b	-0.262285	0.734151	0.835023	0.256013	0.34128	0.236094	0.273011	0.161864	0.188258	0.243245	0.339632	0.321279	0.400671	1.473	1.00465	0.590701	0.40285	0.309587	0.381866	0	0	1	0	0	0	1	1	0	0	1	0
Actr5	-0.402842	0.0091759	-0.420967	0.00309527	10.1082	10.1922	9.21016	7.62012	8.6922	7.95565	7.71242	9.55259	9.66796	9.13306	6.7724	7.70082	9.40225	8.26927	7.89166	0	0	0	0	1	1	1	1	1	1	1	1
Actr6	-0.153683	0.410076	-0.12185	0.701141	12.2245	13.7636	14.7015	14.1381	13.2942	12.2215	12.8303	11.1991	17.9157	14.7176	20.8467	15.7151	9.24428	13.5559	12.0652	0	0	1	1	1	1	1	1	1	1	1	0
Actr8	-0.434342	0.00188685	-0.311688	0.168088	26.9427	28.1973	24.6096	21.7142	22.2569	20.2832	20.3694	21.6163	30.3939	24.4338	30.0064	21.9675	23.7165	17.0308	30.1679	0	0	1	1	1	1	1	1	1	1	1	1
Actrt1	NA	NA	NA	NA	0	0	0	0	0	0	0	0	0	0	0	0	0	0	0	0	0	0	0	0	0	0	0	0	0	0	0
Actrt2	NA	NA	NA	NA	0	0	0	0	0	0	0	0	0	0	0	0	0	0	0	0	0	0	0	0	0	0	0	0	0	0	0
Actrt3	0.254615	NA	0.546026	NA	0	0	0	0	0	0.0526346	0.104988	0	0	0.0498022	0	0	0	0.0478499	0	0	0	1	1	1	1	1	1	1	0	1	0
Acvr1	0.271142	0.13893	0.0927185	0.708882	9.65925	9.85474	11.0822	10.214	14.6936	14.7656	13.6118	14.2437	14.0757	11.8282	9.616	9.14145	11.0472	15.2351	16.0494	0	0	1	1	1	1	1	1	1	1	1	1
Acvr1b	-0.0735887	0.759533	0.273781	0.419725	14.1127	9.80728	11.5284	10.3806	12.2006	13.2192	12.7898	12.7008	15.0419	12.9679	22.5921	25.4846	17.4549	17.0179	10.2911	0	0	1	1	1	1	1	1	1	0	1	0
Acvr1c	-0.464233	0.484501	-1.72808	0.0153672	0.138964	0.0934632	0.0988137	0.0366158	0.0638794	0.11005	0.0987804	0.0311475	0.0362547	0.0833027	0.0239225	0	0.0331381	0.0300139	0.0493617	0	0	0	0	1	0	1	0	0	0	0	0
Acvr2a	0.0626554	0.617841	-0.106362	0.358781	20.4869	22.9215	25.0875	25.2979	24.5282	27.7114	25.2355	22.1278	27.2925	26.5251	25.0871	23.9966	22.4185	25.0073	24.418	0	0	1	0	1	1	1	1	1	1	1	1
Acvr2b	-0.0281501	0.929051	1.4333	3.47e-05	6.24264	6.10854	5.91379	5.32424	7.47618	5.79593	7.12335	11.8751	20.5405	10.1926	18.8986	29.0503	28.4706	23.0987	14.1145	0	0	0	0	0	0	1	1	1	0	1	0
Acvrl1	0.469883	0.00888797	0.213086	0.543105	5.07333	5.31575	7.08009	7.81578	8.09436	9.79218	9.29216	8.24221	7.30395	5.86882	5.2211	8.52472	14.584	8.01423	5.32741	0	0	1	0	1	0	1	1	1	0	1	0
Acy1	-1.09539	5.67e-10	-2.09759	2.43e-22	65.027	62.2259	62.5635	32.7246	39.6539	26.8621	26.582	19.565	16.1054	20.0831	14.0686	13.914	12.6254	23.9774	15.9192	0	0	1	0	1	1	1	1	1	1	1	1
Acy3	-1.03391	4.84e-07	-2.3151	8.37e-22	83.7959	73.0875	73.6934	42.5616	52.2262	31.9264	32.3556	20.9321	14.5018	25.2652	14.5111	15.1929	12.5268	21.9294	17.0685	0	0	0	0	1	0	1	1	1	1	1	1
Acyp1	-0.240957	0.306407	-0.563946	0.00351539	15.3161	15.9473	12.6273	13.0953	13.3627	12.8101	13.8868	10.5091	12.3852	12.0154	11.865	8.47587	14.0038	10.8355	11.9912	0	0	1	1	1	1	1	1	1	1	1	1
Acyp2	0.348866	0.562736	-0.26028	0.590182	2.91518	2.88098	1.83231	3.29197	1.2922	4.30396	5.92061	2.24027	3.66694	2.80852	1.29046	1.56176	3.23999	2.42858	2.32989	0	0	0	0	1	1	1	1	1	1	1	1
Ada	0.222968	0.521015	-0.00110659	0.998523	4.03865	4.16113	3.43698	4.00755	3.91051	6.61448	5.19191	4.21798	3.02647	2.02823	2.5961	7.58516	10.4197	3.5077	3.02178	0	0	0	0	0	0	1	0	0	0	0	0
Adad1	0.14507	NA	0.773233	NA	0	0	0	0	0	0	0.0500092	0.0473068	0	0.047445	0	0.0405896	0	0	0	0	0	0	0	0	0	0	0	0	0	0	0
Adad2	-0.229094	NA	-0.675446	NA	0	0	0.0579724	0	0	0	0	0	0	0	0	0	0.0388831	0	0	0	0	1	0	1	0	1	0	1	0	1	0
Adal	-0.105659	0.608916	-0.493327	0.00810064	9.55233	8.86231	10.7827	10.1266	7.60434	10.4607	10.789	7.24719	10.0539	9.52212	6.42909	5.97713	8.02414	8.2105	8.83643	0	0	1	1	1	1	1	1	1	1	1	1
Adam10	1.1767	5.18e-14	0.741756	3.57e-07	11.2957	12.6113	13.2498	25.1264	26.4523	34.374	36.5545	28.3758	23.1629	22.3193	19.9068	20.447	24.0632	27.4614	27.1324	0	0	1	0	1	1	1	1	1	1	1	1
Adam11	0.00763805	0.992642	0.513617	0.643816	9.03717	1.20774	1.40206	1.62356	2.07712	7.10483	6.87168	9.64925	2.99005	16.5846	2.99127	0.331797	0.94039	9.31582	13.767	0	0	1	0	1	0	1	0	1	0	1	0
Adam12	0.633713	0.0214707	0.590338	0.0644371	1.35606	1.64696	1.58454	1.89094	1.8911	3.44257	3.2384	1.83394	3.17515	1.85985	1.84133	2.92731	4.79885	2.75446	2.45987	0	0	1	0	1	0	1	0	0	0	0	0
Adam15	0.771239	1.68e-05	1.50651	0.00214095	2.78313	3.50339	3.29732	5.26329	5.75713	6.35273	6.41086	9.59411	11.1259	5.51195	3.7935	20.854	19.9987	11.5733	5.6876	0	0	1	0	1	0	1	1	1	0	1	0
Adam17	0.48012	1.34e-05	0.184344	0.419647	17.4457	20.3914	22.4583	29.4913	28.3745	32.0685	31.1457	21.3781	26.9025	21.2107	23.6687	36.1489	35.9288	23.2303	24.097	0	0	1	1	1	1	1	1	0	0	0	0
Adam18	-0.234811	NA	0.0593244	NA	0	0.0511738	0	0	0	0	0	0	0	0	0	0.0682854	0.0635042	0.0383448	0	0	0	0	0	0	0	0	0	0	0	0	0
Adam19	1.69526	4.23e-16	2.01338	1.46e-07	0.982868	1.24655	1.43273	3.62569	4.00604	4.88816	5.1856	6.74123	6.07725	3.74134	2.92717	4.72551	12.5394	5.9298	4.88779	0	0	1	0	1	0	1	1	1	0	1	0
Adam1a	-0.202323	0.613281	-0.0124132	0.974474	1.31044	1.87562	2.27735	1.21447	2.14991	1.96464	1.41333	2.8866	1.61806	2.65124	1.61026	2.24209	2.44878	1.31757	1.98634	0	0	0	0	0	0	0	0	0	0	0	0
Adam1b	0.00705061	NA	1.4377	0.272154	0.0484467	0	0	0.0382959	0.0334053	0	0	0.0651534	0.0853161	0	0	0.0838533	0.103976	0.0941734	0.15488	0	0	1	0	0	0	1	0	0	0	0	0
Adam2	-0.389209	NA	-0.758237	0.562048	0.164312	0.0473623	0	0.043295	0.0377659	0	0.0389331	0.0368292	0	0	0.127288	0.0315997	0.0587744	0.0354888	0.0437744	0	0	1	0	0	0	1	0	1	0	1	0
Adam20	-0.0647614	NA	-0.228652	NA	0	0.0466672	0	0	0	0	0.0383616	0.0362886	0.0316791	0	0	0	0	0.034968	0	0	0	0	0	0	0	0	0	0	0	0	0
Adam21	-0.282347	0.683815	0.59389	0.313452	0.479973	0.207525	0.307168	0.189704	0.36405	0.273678	0.272946	0.580942	0.901598	0.226582	0.520551	0.30461	0.669575	0.870799	0.652135	0	0	0	0	0	0	0	0	0	0	0	0
Adam22	0.836682	0.00636607	1.81607	3.05e-05	0.257929	0.412626	0.350766	0.530106	0.729181	0.735349	0.724215	1.31813	1.96829	0.87842	0.529498	2.28425	2.25578	1.21166	1.15441	0	0	0	0	0	0	0	0	0	0	0	0
Adam23	-0.335682	0.0915007	-1.06574	0.317389	10.5528	11.6792	11.5918	7.04485	8.33536	11.1699	11.8865	4.72183	2.62733	22.5451	4.40271	0.22718	0.267612	2.44934	6.34659	0	0	0	0	0	0	0	0	0	0	0	0
Adam24	NA	NA	0.572261	NA	0	0	0	0	0	0	0	0.0327356	0	0	0	0	0	0	0.0389089	0	0	1	0	1	0	1	0	1	0	1	0
Adam25	NA	NA	0.530622	NA	0	0	0	0	0	0	0	0.0358456	0.0312924	0	0	0	0	0	0	0	0	0	0	0	0	0	0	0	0	0	0
Adam26a	NA	NA	NA	NA	0	0	0	0	0	0	0	0	0	0	0	0	0	0	0	0	0	0	0	0	0	0	0	0	0	0	0
Adam26b	NA	NA	0.256038	NA	0	0	0	0	0	0	0	0	0	0	0	0.0335181	0	0	0	0	0	0	0	0	0	0	0	0	0	0	0
Adam28	-0.121157	0.840885	-0.309512	0.474962	0.18815	0.22778	0.210718	0.208219	0.220549	0.187744	0.200616	0.177123	0.220892	0.190329	0.276934	0.151973	0.161523	0.170677	0.225563	0	0	0	0	0	0	0	0	0	0	0	0
Adam29	0.145387	NA	0.306833	NA	0	0	0	0	0	0.0363183	0	0	0	0	0	0	0	0	0.0407252	0	0	0	0	0	0	0	0	0	0	0	0
Adam3	0.19259	NA	1.57318	NA	0	0	0	0	0	0.0353262	0.0352317	0.0333279	0.0581889	0	0	0.0285956	0	0.0321149	0.0792256	0	0	0	0	0	0	0	0	0	0	0	0
Adam30	0.192448	NA	2.05623	0.151652	0	0	0	0	0	0	0.0840967	0.0795523	0	0.0398924	0.0458245	0.0682565	0.126955	0.0766571	0	0	0	0	0	1	0	1	0	1	0	1	0
Adam32	1.21591	0.0725967	3.90411	1.35e-05	0.0966922	0.0836133	0	0.229299	0.200015	0.20675	0.515493	0.552654	2.52579	0.391249	1.38574	4.93707	1.73798	1.15906	0.386396	0	0	1	1	0	0	1	1	0	0	0	0
Adam33	2.26654	5.7e-11	2.84549	9.42e-07	0.567474	0.525767	0.713361	2.46716	2.65517	4.62244	4.75414	5.36942	6.61468	15.9913	1.88403	5.02795	3.06652	3.49311	3.17479	0	0	1	0	1	0	1	1	0	0	0	0
Adam34	NA	NA	NA	NA	0	0	0	0	0	0	0	0	0	0	0	0	0	0	0	0	0	0	0	0	0	0	0	0	0	0	0
Adam39	0.195526	NA	2.12517	0.137371	0	0	0	0.045246	0.0394678	0	0	0.115467	0.1008	0.231608	0.0443414	0	0	0.111264	0	0	0	0	0	0	0	0	0	0	0	0	0
Adam4	0.507655	0.206747	0.476888	0.35954	1.67904	3.62982	5.13282	3.36551	4.75502	5.98363	7.84316	6.00804	5.63209	2.99258	3.76276	3.3905	3.86095	7.30473	12.0775	0	0	0	0	1	0	1	0	1	0	1	0
Adam5	0.900534	NA	4.23099	0.000472772	0	0	0	0.0352974	0.0615793	0.0636527	0.126965	0.15013	1.17954	0.150569	0.20755	0.695588	0.263545	0.289332	0.107065	0	0	1	1	1	1	1	1	0	0	0	0
Adam6a	-0.0546183	NA	-0.548953	NA	0	0	0.0445834	0	0	0.0397226	0	0	0	0	0	0	0	0	0.0445427	0	0	0	0	0	0	0	0	0	0	0	0
Adam6b	0.19259	NA	0.684921	NA	0	0	0	0	0	0.0438506	0.0437333	0	0	0	0	0	0.0330104	0	0.098343	0	0	0	0	0	0	0	0	0	0	0	0
Adam7	0.188357	NA	1.00321	0.465306	0	0.066131	0	0	0.0263658	0	0.163084	0.154271	0.134675	0	0.17773	0	0.0410327	0.0247761	0.0305606	0	0	0	0	1	0	1	0	0	0	0	0
Adam8	1.38937	0.000434647	3.78023	5.6e-08	0.366239	0.633401	0.402843	1.23039	1.35736	1.50095	1.82235	4.30969	5.07905	2.28464	3.12087	26.0955	21.6156	6.40725	6.22007	0	0	1	0	1	0	1	0	1	0	1	0
Adam9	-0.121019	0.326722	-0.522812	1.06e-08	39.332	39.0972	37.8288	40.2515	36.3753	37.4275	39.7371	30.7976	30.9468	33.3371	26.7445	33.3101	34.857	31.6044	29.6382	0	0	1	1	1	1	1	1	1	1	1	0
Adamdec1	2.26969	1.11e-11	-0.241009	0.743344	5.38722	1.65303	2.96572	15.9807	14.6189	25.5981	23.9648	2.88242	4.52251	4.60972	1.21161	0.401049	3.07699	4.91695	4.86119	0	0	0	0	0	0	0	0	0	0	0	0
Adamts1	0.596944	0.000424725	1.4963	3.19e-09	11.0975	17.511	16.634	27.4475	24.81	22.5671	23.7469	42.2733	70.6507	52.099	62.2836	45.9408	51.8091	31.1349	41.3756	0	0	1	1	1	0	1	1	1	0	1	0
Adamts10	0.780771	3.45e-08	1.29124	3.67e-09	4.42789	3.91599	4.8624	7.42985	7.88268	8.96578	8.58412	12.248	13.256	11.4151	8.84048	14.6544	17.3	14.6061	8.86335	0	0	1	1	1	1	1	1	0	0	0	0
Adamts12	1.22526	0.00185136	2.60094	4.28e-17	0.326563	0.409468	0.300424	0.619538	0.60797	1.15214	1.46244	2.76682	2.18534	2.15826	1.47993	3.13702	3.80221	2.39105	2.14019	0	0	1	1	1	1	0	0	0	0	1	1
Adamts13	-1.25923	5.55e-11	-2.30162	3.7e-12	10.9252	15.914	14.0547	4.79051	5.17549	7.62835	6.42229	3.98162	3.05158	4.21823	2.39044	1.61992	1.86447	3.33236	4.51029	0	0	1	0	1	0	1	0	1	0	1	0
Adamts14	-0.424154	0.178502	1.26418	0.00864314	1.05033	1.51376	1.12029	0.830257	1.03992	0.921369	1.0912	6.32016	2.40297	1.7799	1.81508	1.94225	6.27131	3.07125	4.79994	0	0	0	0	1	0	1	0	1	0	1	0
Adamts15	0.572427	0.0595474	2.16384	1.52e-06	0.801364	1.1006	0.659915	1.37871	1.3814	1.22633	1.60839	2.66259	4.21985	7.61372	4.34557	7.69666	4.14795	4.94811	1.60118	0	0	1	0	1	0	1	0	1	0	1	0
Adamts16	0.71236	0.308003	5.08767	7.25e-11	0	0.113821	0.0877459	0.0867055	0.105886	0.265809	0.171534	1.13585	11.5641	0.473422	3.9427	5.4171	3.68418	2.38803	4.03262	0	0	0	0	0	0	1	0	0	0	0	0
Adamts17	-0.363237	0.556016	0.21016	0.71585	0.13411	0.193283	0.268207	0.123679	0.200357	0.15931	0.142995	0.165328	0.288655	0.180885	0.311674	0.515828	0.203877	0.260691	0.214369	0	0	1	0	1	1	1	1	1	0	1	0
Adamts18	-0.670055	0.260149	-0.755628	0.108576	0.124007	0.183828	0.155887	0.0700174	0.122151	0.0757586	0.100741	0.107209	0.10399	0.11947	0.0960647	0.112428	0.0855459	0.0803505	0.141586	0	0	0	0	0	0	0	0	0	0	0	0
Adamts19	-0.458322	NA	2.94374	0.00683832	0	0.030952	0.0143167	0	0	0	0	0.0722054	3.09915	0.0482776	0.998219	0.0206509	0.3841	0.231925	0.0572146	0	0	0	0	1	0	1	0	1	0	1	0
Adamts2	-0.0379637	0.918025	0.510168	0.268099	3.04177	3.47812	2.53384	1.88779	3.31074	3.88807	3.62749	8.89139	5.15006	5.56064	3.31061	1.59539	7.31053	3.81153	5.02287	0	0	0	0	0	0	1	0	0	0	0	0
Adamts20	0.194323	NA	0.264728	NA	0	0.0137735	0	0.0251814	0	0.0227051	0	0	0.0280497	0	0	0.00918957	0.0256384	0	0	0	0	0	0	0	0	0	0	0	0	0	0
Adamts3	-0.725875	0.167382	-1.09053	0.18767	0.200564	0.315337	0.364644	0.245018	0.176011	0.0779731	0.194411	0.220687	0.299685	0.282813	0.042374	0.0105195	0.0293488	0.14177	0.160297	0	0	0	0	0	0	1	0	0	0	0	0
Adamts4	2.76159	5.11e-10	3.91366	3.29e-19	0.17064	0.236094	0.191108	1.61864	1.10601	2.11624	3.4691	2.47844	3.80637	3.38329	3.01394	3.52451	7.45272	3.67081	3.21858	0	0	1	0	1	0	1	1	1	0	1	0
Adamts5	2.29038	1.02e-07	1.82725	0.00320607	1.68961	2.92213	2.06881	11.4616	6.90696	21.8364	19.8784	15.9754	9.12877	10.5458	5.42256	1.07428	4.31077	15.0924	17.1554	0	0	1	0	1	1	1	1	1	0	1	0
Adamts6	0.549468	0.114426	1.63295	0.000166214	0.818513	2.05262	2.24807	2.04888	2.40805	3.1892	3.37461	5.04522	10.7146	6.69756	8.36986	2.91213	3.63049	5.05607	7.71932	0	0	1	1	1	1	1	1	1	1	0	0
Adamts7	1.23186	0.000184156	0.150059	0.830295	6.81749	3.26783	5.12691	8.17442	9.91226	20.4738	16.8434	9.28867	4.60148	15.4288	2.47253	1.67939	4.05522	10.7044	4.75489	0	0	1	0	1	1	1	1	1	1	1	1
Adamts8	-0.0692454	0.9278	0.393348	0.5011	0.153877	0.432455	0.307739	0.121636	0.344832	0.466118	0.273453	0.620823	0.293564	0.415092	0.208607	0.399504	0.412812	0.822565	0.522677	0	0	0	0	1	0	1	1	0	0	0	0
Adamts9	1.09211	0.000368709	3.81989	3.16e-15	0.602301	1.40861	1.4345	1.87196	2.42575	3.13184	3.60025	10.5301	30.5666	6.03739	21.3675	32.6724	24.1932	29.0923	10.7982	0	0	0	0	1	0	1	0	0	0	0	0
Adamtsl1	1.98948	4.87e-08	3.0151	2.03e-23	0.427802	0.357605	0.752895	1.14977	2.20252	3.38454	3.37548	5.21632	4.22726	5.7701	3.83327	4.09719	3.68789	7.62287	5.09449	0	0	1	1	0	0	1	1	1	0	1	0
Adamtsl2	-0.449746	0.185515	1.01343	0.0578133	8.48061	9.22134	5.64227	3.45142	5.0081	8.46829	7.37127	26.819	23.6095	33.9756	12.9443	3.26998	14.1238	18.1989	18.1864	0	0	0	0	0	0	1	0	1	1	1	1
Adamtsl3	0.417865	0.561488	3.17337	5.1e-06	0.0383583	0.0995096	0.0460277	0.106125	0.105796	0.109359	0.0817995	1.61207	0.776828	0.866593	0.371439	0.121719	0.967312	0.608932	0.873727	0	0	0	0	0	0	0	0	0	0	0	0
Adamtsl4	-0.420058	0.0501767	0.147599	0.712999	3.4807	5.22931	5.17509	3.22387	3.75763	3.63356	4.17366	8.20359	4.35472	6.82864	3.2956	3.38753	5.94225	7.49498	8.12083	0	0	1	1	1	0	1	1	1	0	1	0
Adamtsl5	0.413379	0.454099	2.2623	0.000113558	0.33529	0.745555	0.996242	1.06016	1.58531	0.512091	1.02144	1.32054	4.27378	2.19656	5.23191	5.85859	7.27308	6.02098	1.2633	0	0	1	0	1	0	1	1	1	1	1	0
Adap1	2.12046	1.71e-13	3.27026	1.01e-19	1.7046	0.933552	1.13634	5.21012	5.79847	6.64168	8.03755	10.0103	17.6109	11.3807	17.2986	23.3736	17.3774	12.3704	8.76455	0	0	1	0	1	0	1	0	1	0	1	0
Adap2	-0.313045	0.0204586	-0.905192	4.73e-05	56.8808	51.9338	47.845	46.5715	46.3052	43.3715	45.196	41.8525	29.398	22.4602	27.838	30.0967	44.3941	36.6631	27.2527	0	0	1	1	1	1	1	1	1	1	1	0
Adar	0.359591	0.00138291	-0.060183	0.815827	17.9769	19.2266	18.5267	23.4461	28.0296	26.9286	24.6528	25.3275	22.2189	19.0667	12.1698	18.047	20.9668	21.6024	26.7568	0	0	0	0	1	1	1	1	0	0	0	0
Adarb1	-0.64917	1.58e-05	-0.794448	0.000314343	20.5	15.4679	18.6981	11.4135	13.5468	11.9422	13.0864	13.7847	12.3506	12.2745	8.08205	16.701	11.4478	12.9331	10.1618	0	0	1	0	1	0	1	1	1	0	1	0
Adarb2	0.37546	0.225428	0.0941212	0.719756	1.0539	0.759458	0.686955	1.32677	1.13041	1.12674	1.1376	0.984264	1.08837	0.973978	1.14905	0.990887	0.890092	1.0749	1.10748	0	0	0	0	0	0	0	0	0	0	0	0
Adat1	-0.440239	0.0176479	-0.17464	0.37186	4.00199	4.69662	5.13246	3.64051	3.17559	3.84846	3.9059	3.71619	5.70522	4.17686	5.33929	4.76446	4.66944	4.13661	5.45777	0	0	1	0	0	0	1	1	1	0	1	0
Adat2	0.0145616	0.973559	0.594504	0.16914	3.55791	3.40927	4.38467	3.87661	2.71849	5.00322	4.92148	3.16835	7.56388	4.60429	8.64112	11.7615	7.53278	6.2307	3.99639	0	0	1	1	1	1	1	1	1	1	1	1
Adat3	-0.189949	0.581095	0.468729	0.101488	3.26773	4.11015	4.35676	3.60063	3.4822	4.30522	3.30826	5.85947	7.84715	5.80981	6.52033	7.99825	5.04737	7.25026	4.03621	0	0	1	0	1	1	1	1	1	1	1	0
Adck1	-0.581616	3.16e-05	-1.60798	1.48e-17	14.8506	15.7337	15.5073	9.8572	11.4515	11.7562	10.9995	4.95483	6.222	7.798	4.47879	4.4802	6.02166	5.83959	6.93115	0	0	0	0	1	1	1	1	1	1	1	1
Adck2	0.0351083	0.899312	-0.223816	0.367148	5.5667	7.88633	5.84277	5.64867	7.1051	7.48503	8.22273	7.48637	5.51571	5.37824	5.4134	6.35503	5.12629	8.28832	7.57288	0	0	1	0	1	1	1	1	1	1	1	1
Adck5	-0.929213	3.83e-06	-1.00278	4.61e-07	46.7184	42.2257	28.7751	23.5722	21.3757	21.2099	21.8597	23.8116	20.9693	21.7025	26.4217	26.2729	23.0667	20.0869	20.2582	0	0	1	0	1	1	1	1	1	1	1	1
Adcy1	5.16157	1.39e-68	6.80978	6.19e-81	0.10043	0.279835	0.116047	8.45917	5.32448	9.52819	9.82791	15.7348	25.6906	18.9641	30.4285	32.6989	29.1999	22.4504	15.652	0	0	1	1	1	0	1	1	1	0	1	0
Adcy10	-1.50822	0.00807243	-0.871872	0.169065	0.087544	0.662397	0.560254	0.0865018	0.15091	0.0935946	0.140016	0.412067	0.167015	0.132837	0.237363	0.12627	0.246601	0.425432	0.384823	0	0	1	1	1	1	1	1	1	1	1	1
Adcy2	1.47007	0.0204925	4.80592	1.77e-09	0.0331798	0.0286918	0.10617	0.314734	0.388932	0.118243	0.377367	0.624706	2.88258	2.95365	6.68291	4.88145	2.29653	1.26844	0.689475	0	0	1	0	1	0	1	0	1	0	1	0
Adcy3	0.493749	0.206794	0.535839	0.126858	1.00433	1.60925	1.29966	1.1675	1.5276	2.44225	3.04464	2.26436	2.06344	1.37454	1.39587	2.18144	3.67701	1.89486	2.90385	0	0	0	0	0	0	0	0	0	0	0	0
Adcy4	1.07156	1.04e-06	-0.626295	0.0600364	4.27304	4.94998	5.28863	12.0133	12.6472	12.4409	7.67954	3.79491	4.47238	4.3769	1.84247	1.90713	3.65533	4.36205	4.60721	0	0	0	0	0	0	0	0	0	0	0	0
Adcy5	-0.534255	0.0613394	-0.579022	0.0817615	1.43586	2.149	1.78921	0.960395	1.52317	1.41702	1.33471	0.984074	2.04233	1.04281	1.19788	1.21076	2.10381	1.61025	0.904824	0	0	0	0	0	0	1	0	1	1	1	1
Adcy6	0.149198	0.244415	0.207049	0.0739422	21.482	23.324	19.8862	25.4026	24.8927	27.4079	25.693	29.0365	27.2794	27.8431	30.4645	28.0435	28.6049	32.5819	27.965	0	0	1	1	1	0	1	1	1	1	1	1
Adcy7	1.63396	5.27e-19	1.597	0.000123204	4.98843	3.87468	5.2089	12.4229	14.8088	18.6426	18.781	22.486	17.8805	10.0627	4.75356	20.7449	26.8719	19.5938	14.4834	0	0	0	0	0	0	1	0	0	0	0	0
Adcy8	0.155169	NA	1.99899	0.125399	0	0	0.0360492	0.0356218	0.0310727	0	0.0160165	0	1.17715	0.0455858	0.122184	0.610984	0.0362684	0.0145996	0.0180081	0	0	0	0	0	0	1	1	0	0	0	0
Adcy9	-0.770631	1.73e-05	-1.91323	2.9e-08	27.2644	31.1323	25.1328	13.9629	22.3326	16.4917	17.0227	12.1859	5.25569	11.6032	4.13646	7.48386	6.13508	8.99903	11.4664	0	0	1	0	1	0	1	1	1	1	1	1
Adcyap1	-0.0524341	NA	-1.23646	NA	0	0.0532252	0	0.0486544	0	0	0	0	0	0	0	0	0	0	0	0	0	0	0	0	0	0	0	0	0	0	0
Adcyap1r1	-0.836271	0.0203967	-0.851704	0.122855	1.16378	1.76113	1.53969	0.477659	1.28084	0.669959	0.986342	1.30927	0.840798	1.84135	0.589472	0.284069	0.396268	1.33413	0.858576	0	0	0	0	0	0	1	0	0	0	0	0
Add1	0.241366	0.016156	0.36769	0.0022091	27.4438	32.295	30.4706	37.6167	38.4058	37.3382	40.0492	49.4755	47.9525	48.2753	44.824	45.4728	43.8303	44.3681	36.4665	0	0	0	0	1	1	1	1	1	1	1	1
Add2	0.602152	NA	5.36266	1.41e-06	0	0	0	0	0	0.116701	0.0775924	0.293598	0.512608	0.515297	0.613064	0.251909	0.468542	1.36152	0.414395	0	0	0	0	0	0	0	0	0	0	0	0
Add3	0.175107	0.26811	0.123499	0.797599	10.2428	12.3072	13.3319	15.9696	14.7691	14.5202	12.9327	7.21092	12.9055	18.1849	18.5876	29.9393	13.1776	12.5219	8.09585	0	0	1	1	0	0	1	1	1	1	1	1
Adh1	-0.540488	0.00011171	-1.24975	0.0195926	138.359	138.211	126.936	110.197	105.729	89.7307	91.8731	102.825	54.2273	87.5155	64.6666	22.7209	13.0377	72.4799	88.6484	0	0	1	1	1	1	1	1	1	1	1	1
Adh4	-0.525028	0.00124599	-3.25558	4.72e-05	89.9875	80.5782	69.2603	54.7177	55.44	60.8742	68.5084	15.8256	7.1265	15.6564	1.64996	1.65891	0.285696	4.4852	15.2353	0	0	1	1	1	1	1	1	1	1	1	1
Adh5	-0.600221	0.000139066	-0.944473	9.15e-06	125.502	111.364	98.5011	88.6157	80.0012	74.25	74.3753	72.4399	69.498	74.7414	81.9724	51.7424	49.1465	64.7248	75.0284	0	0	1	0	1	1	1	1	1	1	1	1
Adh6-ps1	-0.155545	0.709594	-3.82298	2.12e-07	24.9482	12.4763	8.41586	16.355	11.3301	15.925	16.1673	1.68432	0.764593	1.48653	0.232852	0.173419	0.188156	0.746589	2.8828	0	0	1	1	1	1	1	1	1	1	1	1
Adh6a	0.199122	NA	0.934184	NA	0	0	0	0.164721	0	0	0	0	0	0	0.080714	0.0601126	0	0	0.166545	0	0	1	0	1	0	1	0	1	0	0	0
Adh7	-0.818823	1.33e-05	-2.33543	0.0220568	22.8499	31.789	30.7517	13.1748	19.9725	15.7592	19.6821	7.95354	2.09087	11.0587	2.29074	0.271417	0.072118	2.87403	12.3002	0	0	1	0	1	0	1	0	1	0	1	0
Adhfe1	-0.569804	0.000463498	-1.56482	0.000296895	39.0423	35.9471	34.6542	30.2165	28.7172	23.9192	22.8324	18.6961	10.158	21.0848	18.3157	9.17614	3.94342	15.37	14.3587	0	0	1	0	1	0	1	1	1	0	1	0
Adi1	-0.440603	0.000965914	-1.07898	3.39e-05	76.2413	67.155	69.1977	59.146	59.0698	52.7947	53.8987	43.6383	33.8352	48.0411	33.9898	29.4531	24.5264	42.9689	53.6009	0	0	1	1	1	1	1	1	1	1	1	1
Adig	0.102801	0.907715	-0.086582	0.937534	0.221076	0.382346	0.530557	0.174756	0.152438	1.10299	0.471447	0.594628	0.129774	0	0.342524	0.510196	0.474473	0.572987	0.706763	0	0	1	0	0	0	1	0	0	0	0	0
Adipoq	-0.687508	NA	-1.72363	0.182904	0	0.294208	0.272169	0	0	0.0808317	0	0	0.0665724	0.076482	0	0.130862	0.0608496	0	0	0	0	1	1	1	0	1	1	1	1	1	1
Adipor1	-0.394129	0.0158789	-0.493976	2.83e-05	82.1956	70.2736	68.8773	69.6287	61.2067	56.1103	54.8586	61.481	60.4759	58.9852	65.4515	61.6205	57.1064	62.4968	60.7389	0	0	1	1	1	1	1	1	1	1	1	1
Adipor2	-0.578381	6.41e-05	-1.02979	1.23e-07	115.098	99.0017	96.347	82.1756	77.6795	70.0338	68.5084	55.5019	54.9469	57.0535	78.4047	51.6568	46.7433	60.2228	65.5618	0	0	1	1	1	1	1	1	1	1	1	1
Adk	-0.519351	4.13e-07	-0.993442	0.000120342	73.5017	77.7219	72.3092	59.1283	54.8619	53.6225	56.2495	48.2066	45.4342	49.9139	45.6555	28.2786	28.2419	39.5902	60.1292	0	0	1	1	1	1	1	1	1	1	1	1
Adm	0.277642	0.437762	1.79561	0.00178132	3.43989	3.14958	3.72299	4.63855	3.2788	4.47085	5.82533	9.59242	7.12677	12.2132	36.3665	10.9155	25.8393	11.1444	4.36647	0	0	1	1	1	1	1	1	1	1	1	1
Adm2	-0.00356751	NA	5.03425	4.36e-06	0.133704	0	0	0	0	0.190593	0	0.539433	1.80516	0.450841	18.9545	18.8992	17.289	3.37871	0.961738	0	0	0	0	1	0	1	0	1	0	1	0
Adnp	0.380368	0.00616111	0.325057	0.0681029	25.0694	30.117	26.4958	31.4256	37.8701	41.989	42.2525	46.9029	38.8146	35.6123	38.0777	34.3633	32.0217	43.9189	47.3722	0	0	1	1	1	1	1	1	1	1	1	1
Adnp2	0.621297	1.2e-05	0.999919	6.28e-08	9.20792	9.86649	9.50104	15.3221	13.9634	18.3333	15.9602	21.1996	19.8776	20.5641	20.6757	30.2772	25.8123	22.7843	16.6916	0	0	1	1	1	1	1	1	0	0	0	0
Ado	0.129565	0.352063	-0.0237969	0.902378	16.3767	18.728	22.0273	23.2072	22.4326	21.2836	22.813	20.7137	20.4997	22.1733	23.2059	27.5474	20.424	20.9782	17.8871	0	0	1	0	1	1	1	1	1	1	1	1
Adora1	0.675824	0.0184597	-0.106319	0.867634	19.1493	9.89791	8.34513	23.326	23.7938	22.7361	19.3796	20.3458	5.28732	16.5946	23.9447	5.61462	6.47828	19.2142	10.5377	0	0	1	0	1	0	1	1	1	1	1	1
Adora2a	0.378518	0.173741	0.149131	0.716922	2.20553	2.05024	2.77883	2.96381	3.26966	3.65484	3.4099	2.48411	3.0101	5.13147	3.45984	1.65421	3.4022	3.03679	2.02713	0	0	0	0	0	0	0	0	1	0	1	0
Adora2b	0.942207	0.136933	2.02883	0.00252644	0.378851	0.0655213	0.242453	0.539051	0.47021	0.756066	0.700183	1.37564	0.84508	0.408789	0.880456	0.918021	2.56123	1.32558	1.21116	0	0	1	0	0	0	1	0	0	0	1	0
Adora3	0.984181	0.11203	2.17719	0.00105213	0.100194	0.0866413	0.280529	0.435604	0.379974	0.5713	0.356107	1.17902	1.47037	0.506772	0.194043	0.751482	1.26333	0.973812	1.04101	0	0	1	0	0	0	1	0	1	0	1	0
Adpgk	-0.0950894	0.50803	-0.461219	0.00451624	12.8226	11.8604	12.5289	13.1586	12.4886	11.8646	12.5816	10.8701	10.1345	10.3151	7.5564	10.1589	10.1602	12.9225	11.7854	0	0	0	0	0	0	1	1	1	0	0	0
Adprh	0.552085	0.00150326	1.26506	0.00242687	8.73803	8.92994	9.2495	13.4656	13.5108	15.7272	14.4303	15.0749	24.8176	13.5714	15.9997	46.7472	38.7383	34.3713	16.648	0	0	1	0	1	1	1	1	1	1	1	1
Adprhl1	0.393411	NA	1.60625	0.224308	0	0.0885138	0	0.161825	0	0.145912	0.145521	0.344144	0.180258	0	0.15859	0.354334	0.329524	0.0663238	0	0	0	1	0	1	0	1	1	1	0	1	0
Adprhl2	-0.59101	0.000305042	-0.436042	0.214149	35.645	35.8578	32.1096	28.4995	22.9584	24.0226	22.8693	17.9249	32.2553	29.3422	34.1011	43.075	42.1414	23.1624	15.4279	0	0	0	0	1	1	1	1	1	1	1	1
Adprm	-0.57284	0.000338482	-1.04085	8.23e-08	27.325	29.7465	30.4893	21.2503	24.7559	19.7278	18.2922	17.0658	15.5729	20.0379	19.3183	10.8672	16.7963	14.382	17.3864	0	0	1	0	1	1	1	1	1	1	1	1
Adra1a	-1.57585	2.12e-08	-2.42661	0.000561725	3.05485	4.39268	4.00777	0.965915	2.08233	1.05756	1.07955	1.3264	0.256176	0.871153	0.486825	0.181284	0.140492	0.418501	2.09274	0	0	1	0	1	1	1	1	1	1	1	0
Adra1b	-0.829555	5.8e-09	-2.72587	8.27e-10	56.2268	43.1913	50.4654	28.7707	32.7593	30.4761	28.7794	14.001	5.31099	13.9026	3.32841	4.69555	5.25343	12.0727	8.05651	0	0	1	1	1	1	1	1	1	1	1	1
Adra1d	-0.406703	NA	0.0224155	0.987089	0	0.151405	0.0933757	0	0.0804852	0	0.0414863	0.0392445	0.068519	0.0787183	0	0.336721	0.156572	0.0378162	0.0466452	0	0	1	0	0	0	1	0	0	0	1	1
Adra2a	0.0519588	NA	2.91642	0.00693614	0	0.0317867	0.0294056	0	0	0.0523992	0.052259	0.09887	0.129467	0.0247897	0.654949	0.657443	0.690301	0.238179	0.0881361	0	0	0	0	0	0	1	0	0	0	0	0
Adra2b	-0.0239287	0.939058	1.84331	3.3e-11	4.82773	5.27979	6.13376	3.78815	6.41293	5.56622	7.19149	25.6838	18.5664	27.291	16.4721	30.3315	13.2182	23.07	27.7469	0	0	0	0	0	0	0	0	1	0	0	0
Adra2c	0.429844	NA	-1.14837	NA	0.0436899	0	0.0349502	0.172679	0.0602506	0.0622793	0	0	0	0.029464	0	0	0.0234417	0	0	0	0	0	0	0	0	0	0	0	0	0	0
Adrb1	1.40379	3e-07	1.4377	0.0787414	1.51443	1.26108	1.39096	3.94606	4.83444	4.15769	3.66812	3.62076	2.43648	1.13479	0.521417	17.3131	8.72755	3.05287	2.28627	0	0	1	0	0	0	1	0	1	0	1	0
Adrb2	0.904491	0.00106151	2.29894	1.7e-10	3.0629	3.43755	6.41222	8.39674	7.32442	10.3115	9.728	23.6631	28.4995	10.9871	25.04	33.9513	39.6512	20.944	19.6878	0	0	1	1	1	0	1	1	1	0	1	0
Adrb3	0.485316	0.141487	-2.79513	1.16e-08	1.78695	1.21114	1.97038	1.98519	3.13033	2.44401	2.64345	0.487131	0.255152	0.162851	0.149654	0.0835924	0.181392	0.312935	0.463195	0	0	0	0	1	0	1	0	1	0	1	0
Adrm1	-0.594865	1.43e-06	-0.765735	2.94e-12	73.1355	69.4152	66.9529	52.8654	49.0131	48.294	48.7903	50.493	51.885	46.5524	40.447	47.6107	55.766	47.5784	42.3543	0	0	0	0	0	0	1	1	1	1	1	1
Adsl	-0.424055	0.0010666	-0.145766	0.471648	22.1273	26.5818	23.7957	19.0098	20.0539	18.8876	19.4963	22.1402	27.6891	21.088	26.482	30.8454	28.6501	27.6447	18.532	0	0	0	0	1	1	1	1	0	0	0	0
Adss	-0.060892	0.741696	0.123077	0.453904	24.7739	25.9918	26.6434	31.3393	26.5544	23.9059	24.7044	28.1064	35.4489	32.042	35.1393	38.9958	36.2864	28.884	26.5565	0	0	1	1	1	1	1	1	1	1	1	1
Adssl1	-0.40999	0.102444	-1.53236	4.99e-06	13.1457	11.3026	10.456	7.24427	11.8613	10.3868	8.00953	5.3037	3.57172	8.05478	2.50226	4.07389	3.58712	4.03987	5.82357	0	0	1	0	1	0	1	1	1	1	1	1
Adtrp	-0.800595	1.59e-07	-2.58542	4.36e-05	45.7385	56.22	49.7436	36.2413	32.2513	28.4084	27.0551	11.4601	3.80361	16.4877	16.1977	2.19905	1.46077	10.6197	7.18055	0	0	1	0	1	0	1	0	1	0	1	0
Aebp1	0.0397547	0.925129	2.0258	7.67e-06	1.60363	2.5964	1.41931	1.48339	2.56438	2.04276	2.23133	9.59014	6.32905	9.7102	7.85019	3.4646	19.808	5.8586	12.1076	0	0	0	0	1	0	1	0	1	0	1	0
Aebp2	0.666298	5.21e-09	1.14843	3.27e-09	8.28831	10.3566	11.0063	16.7232	16.8307	17.7666	16.4966	22.2652	25.7862	21.6315	35.1695	29.0381	23.6362	22.2604	23.7149	0	0	0	0	0	0	1	1	1	0	1	0
Aen	0.102	0.454375	0.419576	0.0329419	25.7487	25.4594	26.7938	31.6254	28.1171	31.4035	29.3142	44.4234	47.6326	24.7671	40.6486	37.7605	45.4644	41.1116	42.7571	0	0	1	1	0	0	1	1	1	0	1	0
Aes	-0.535868	9.33e-05	-0.940096	1.33e-09	119.983	103.674	104.794	87.7323	83.3012	77.2076	76.9357	73.9511	59.9233	66.7381	73.4621	65.4633	53.6391	70.3675	66.6929	0	0	0	0	1	0	1	1	1	1	1	1
Afap1	1.17804	0.00561708	2.42807	1.18e-06	0.907959	1.22337	1.23308	1.08493	1.96554	3.8979	5.29837	3.36504	9.65565	7.47598	2.86256	11.9388	15.9065	3.62566	5.53533	0	0	0	0	0	0	1	1	0	0	0	0
Afap1l1	0.30877	0.205493	1.41326	0.0275386	3.16146	4.36703	4.20413	4.70602	5.35069	6.55509	4.40701	4.41734	7.13403	5.26092	22.1373	26.6492	22.4261	11.4129	2.8877	0	0	1	0	0	0	1	0	1	0	1	0
Afap1l2	0.4869	0.199496	-0.138705	0.814165	0.386692	0.704602	0.541343	0.491257	0.75229	0.974487	1.16822	0.371459	0.705298	0.316663	0.235369	0.350586	1.0374	0.492168	1.10377	0	0	0	0	1	0	1	0	0	0	0	0
Aff1	0.187519	0.240972	-0.558172	0.031822	16.174	16.1411	13.9416	15.7337	19.2141	20.8217	20.4095	17.7469	9.42071	12.2182	8.62014	11.1671	10.3011	16.1363	11.6992	0	0	1	1	1	1	1	1	1	1	1	1
Aff2	-0.147633	0.802176	3.19988	8.43e-06	0.156265	0.354711	0.281263	0.200726	0.309777	0.278442	0.222157	1.02449	5.8248	0.750855	1.43752	9.02689	6.27779	2.0377	1.18647	0	0	0	0	0	0	0	0	0	0	0	0
Aff3	-0.404457	0.400766	0.84203	0.140865	0.275401	0.61522	0.826163	0.435396	0.601339	0.376223	0.375217	1.35803	1.17206	1.60964	0.586701	0.476674	0.615692	1.36809	2.51291	0	0	0	0	0	0	1	0	0	0	0	0
Aff4	-0.0629028	0.599923	0.0185778	0.91415	34.93	33.1893	34.6033	34.3015	32.948	37.1186	37.2668	38.8436	37.5892	40.6936	49.5652	34.9233	39.567	37.8539	43.5457	0	0	1	1	1	1	1	1	1	1	1	1
Afg3l1	-0.228668	0.096468	-0.517238	0.000336904	25.696	31.3309	24.8924	25.6141	25.4051	25.3218	24.0567	23.1274	27.2732	19.6218	21.3296	21.2041	20.3603	20.3211	24.2821	0	0	1	1	1	1	1	1	1	1	1	1
Afg3l2	-0.484467	0.000142123	-0.833038	1.53e-07	28.4356	29.6907	28.812	24.4616	23.3716	21.2632	19.9372	20.2691	14.6872	18.025	22.2689	18.3166	16.9369	20.3529	19.9349	0	0	0	0	0	0	1	1	1	1	1	1
Afm	-0.363853	0.00023501	-0.949523	0.0130275	60.7519	68.5667	72.4179	50.6543	56.0447	59.7772	58.467	56.2402	20.5993	51.0416	38.3236	37.8781	16.6951	49.55	46.7441	0	0	1	1	1	1	1	1	1	0	1	1
Afmid	-0.470325	0.00652834	-1.20955	3.14e-05	77.7049	68.444	75.9671	67.0375	61.2094	55.9722	45.0219	40.0903	32.2107	48.5886	39.1817	25.1552	20.3589	38.8988	49.7294	0	0	1	1	1	1	1	1	1	1	1	1
Afp	-0.783821	0.0236933	2.94712	4.5e-18	7.0329	8.28257	21.379	7.73012	6.88148	6.34936	8.0464	127.73	115.791	83.0687	160.229	88.2624	79.5667	116.485	120.501	0	0	1	1	1	1	1	1	1	0	1	0
Aftph	-0.157304	0.208862	-0.209208	0.0508487	30.4798	26.9929	29.0482	27.8419	26.332	29.0259	28.4796	29.6006	27.3143	30.2514	30.4676	27.2117	30.6125	26.5517	30.3795	0	0	0	0	1	1	1	1	1	1	1	1
Aga	-0.0892514	0.657892	-0.202283	0.423335	11.3075	10.9743	11.307	12.4566	11.6953	10.2028	10.9879	12.7803	16.8059	11.0329	7.64139	9.99395	13.2636	9.58712	9.66223	0	0	0	0	1	1	1	1	1	1	0	0
Agap1	0.489024	0.00584592	1.43264	1.46e-13	6.74632	7.29539	5.57163	9.08765	8.47968	10.5722	11.8386	21.9765	17.6967	16.3709	19.6518	26.4304	24.5954	22.3474	16.5948	0	0	1	0	1	0	1	1	1	0	1	0
Agap2	-0.464013	0.184426	1.01502	0.00540582	1.9099	1.43707	1.56753	1.7058	1.40244	0.795546	1.11078	3.46917	5.37269	1.53893	4.80372	4.85125	4.57812	3.96972	2.73571	0	0	1	0	1	0	1	0	1	1	1	1
Agap3	-0.570009	2.08e-05	-0.723599	0.000123305	25.2949	25.8269	23.5846	18.3063	19.7985	16.5061	17.4946	19.6235	17.7077	18.1248	15.524	18.7353	23.6134	14.8672	12.2596	0	0	1	0	1	0	1	0	1	0	1	0
Agbl1	-0.16211	NA	-0.130439	0.930921	0	0	0.0446012	0	0	0	0.0198161	0	0.0163642	0.0188	0.0215957	0.0160836	0.0149574	0.0180631	0.0222802	0	0	0	0	1	0	1	1	0	0	0	0
Agbl2	0.310653	0.704115	2.98099	3.85e-05	0.0243797	0.0843282	0.0195028	0.0385432	0.0840523	0.034753	0.12131	0.229509	0.74418	0.197297	0.377726	0.703289	0.797935	0.379126	0.370215	0	0	0	0	0	0	1	1	0	0	0	0
Agbl3	-0.300096	0.179357	0.902267	0.000507874	1.63846	1.74936	2.0998	1.77093	1.70617	1.40613	1.48555	3.92354	3.34664	3.8448	4.9346	2.80696	2.9513	5.12405	4.91732	0	0	0	0	1	1	1	1	0	0	0	0
Agbl4	NA	NA	0.256038	NA	0	0	0	0	0	0	0	0	0	0	0	0.0355741	0	0	0	0	0	0	0	0	0	0	0	1	1	1	1
Agbl5	0.33592	0.0173273	0.877623	1.84e-08	6.82116	6.15412	6.23879	7.99809	9.23429	8.83216	8.92167	13.7296	13.4671	15.1344	14.4082	16.2796	13.9686	11.5357	11.2305	0	0	1	0	1	1	1	1	1	1	1	1
Ager	0.757132	0.132242	5.53977	8.49e-40	1.02794	0.888894	1.13858	0.812559	1.74471	2.36704	3.26002	50.2987	83.0848	17.7573	64.1952	73.996	79.5487	72.9585	51.6317	0	0	1	0	1	0	1	1	1	0	1	1
Agfg1	0.427806	0.00158673	1.18726	2.95e-27	16.0036	15.415	18.7766	26.2145	23.2959	22.6545	25.1535	41.9089	43.7617	45.0593	50.7611	44.4989	44.8894	41.9103	41.6048	0	0	1	0	0	0	1	1	1	1	1	1
Agfg2	-0.371377	0.0326166	-0.861713	6.39e-05	27.911	23.0289	26.06	22.1935	25.0532	19.3931	18.6955	17.2133	13.815	21.1618	18.1035	15.0788	13.292	19.6367	12.5726	0	0	1	1	1	1	1	1	1	1	1	1
Aggf1	-0.248357	0.0212382	-0.64677	0.000474916	19.4343	20.717	21.5569	17.6955	19.136	19.0973	18.6647	13.1454	15.9759	20.5255	13.2142	16.2107	18.1812	12.5677	12.2238	0	0	0	0	1	1	1	1	1	1	0	0
Agk	-0.129821	0.571881	0.1066	0.633227	4.30634	6.63226	5.93428	6.21178	5.54854	5.10806	5.20611	4.92478	8.67224	6.67742	6.81811	7.99762	7.69062	6.9452	6.53179	0	0	0	0	1	1	1	1	0	0	1	1
Agl	0.503288	2.11e-08	-0.06387	0.800946	16.1178	18.8007	18.7988	28.3818	27.0537	26.8128	27.2689	21.1032	18.506	17.932	26.5539	15.9269	14.7473	20.7031	22.9708	0	0	1	1	1	1	1	1	1	1	1	1
Agmat	-1.01508	2e-13	-2.81105	5.94e-06	95.5352	92.5952	82.3155	48.1429	52.9051	47.3098	42.7974	21.6141	8.35361	26.0396	9.25106	3.3875	1.92222	16.9586	18.85	0	0	1	0	1	1	1	1	1	1	1	1
Agmo	-0.595786	2.82e-07	-1.54875	0.00637716	27.1504	28.1106	31.7984	20.8605	22.5973	19.6812	19.2995	13.8314	12.618	22.0343	7.09628	1.85071	4.29395	10.1996	15.5939	0	0	1	1	1	1	1	1	1	1	1	1
Ago1	0.264068	0.224883	-0.590088	0.000170673	14.0189	17.8205	13.4044	13.8482	19.1441	22.4504	23.2938	12.0036	10.2149	13.0539	9.39088	11.9461	10.9838	12.5422	13.0171	0	0	0	0	0	0	1	1	1	1	1	1
Ago2	0.533936	0.000714574	1.11421	0.000358693	9.27292	13.3594	13.1519	15.3202	20.6213	19.1705	19.6015	29.4336	22.1817	15.1118	47.3193	32.1601	32.5873	33.717	28.2543	0	0	1	0	0	0	1	0	1	0	1	0
Ago3	0.304048	0.0300548	-0.165302	0.455122	6.51013	8.04659	9.5666	10.1803	11.0027	10.7175	10.9152	6.97081	7.09265	9.85446	6.49589	8.74697	11.7414	7.97801	7.67739	0	0	0	0	1	1	1	1	1	1	1	1
Ago4	0.622702	0.000935947	-0.31037	0.262837	2.614	3.94647	3.58228	4.72539	5.33339	6.29181	6.30544	3.89002	3.23239	3.71354	1.80921	2.31165	3.52933	2.99876	3.81875	0	0	1	0	0	0	1	1	1	1	1	1
Agpat1	-0.436912	0.000505658	0.121238	0.618642	20.6511	20.7536	23.0685	16.6183	17.7031	16.4427	17.5008	28.5648	24.8272	23.2114	32.2358	31.8079	34.838	23.7079	18.2397	0	0	1	0	1	1	1	1	1	1	1	1
Agpat2	-0.527903	0.000121606	-0.860849	7.21e-06	97.7415	86.5796	82.9008	69.6351	65.2352	67.4318	63.7774	61.2579	55.6099	64.7327	57.5648	45.2578	42.7613	61.0584	67.602	0	0	1	1	1	0	1	1	1	1	1	1
Agpat3	-0.380368	0.00284092	-1.15105	1.51e-05	53.8459	65.7232	51.1613	46.1423	45.3893	48.3246	48.4857	40.4414	24.3554	34.5915	29.6631	22.8774	17.8057	33.2355	32.9157	0	0	1	1	1	1	1	1	1	1	1	1
Agpat4	0.19905	0.533796	2.6884	1.99e-09	2.26771	2.97309	3.21853	3.29602	3.27861	3.70184	3.79593	17.6589	28.2552	5.37728	24.7076	25.9137	39.7991	21.9931	15.7856	0	0	0	0	0	0	0	0	0	0	0	0
Agpat5	0.256209	0.162948	0.659287	0.0137613	4.8481	6.84013	7.11507	7.69344	8.54575	7.61239	8.49892	9.33875	16.2836	7.84191	9.82693	14.1537	14.962	11.4553	8.56523	0	0	0	0	0	0	1	1	0	0	0	0
Agps	0.749393	2.81e-10	1.134	1.87e-08	7.98639	9.35716	9.85663	17.1072	15.1294	15.6388	18.0977	18.3082	30.5363	18.103	21.5571	27.7906	29.4589	21.8552	18.5226	0	0	1	0	1	1	1	1	0	0	0	0
Agr2	NA	NA	0.232006	NA	0	0	0	0	0	0	0	0	0	0	0	0	0.0986404	0	0	0	0	0	0	0	0	0	0	0	0	0	0
Agr3	NA	NA	NA	NA	0	0	0	0	0	0	0	0	0	0	0	0	0	0	0	0	0	0	0	0	0	0	0	0	0	0	0
Agrn	0.786936	0.000876056	1.25346	6.03e-37	23.7228	22.8953	21.2349	28.1218	34.4605	50.9687	59.2335	60.4835	67.7805	63.5785	57.716	69.2629	60.0174	65.242	59.3132	0	0	1	0	1	0	1	1	1	1	1	1
Agrp	0.383033	0.447587	0.87155	0.0192167	1.24472	2.28726	2.36486	2.09084	3.43308	3.65957	2.32259	4.08029	5.75399	4.61685	3.49542	4.57813	4.34106	2.31875	4.84975	0	0	1	0	1	0	1	1	1	0	1	0
Agt	-0.524199	9.12e-05	-0.690592	3.54e-06	165.78	152.62	141.066	124.018	117.034	109.711	108.067	118.627	107.572	118.256	119.067	94.5502	92.8625	118.1	114.158	0	0	1	1	1	1	1	1	1	1	1	1
Agtpbp1	0.261538	0.087761	0.0104876	0.973343	5.56493	6.26086	5.89969	6.88001	6.89097	8.72876	8.1442	4.0398	6.77072	5.84366	7.53306	9.52089	8.98856	6.30081	6.43294	0	0	0	0	1	0	1	1	1	0	1	0
Agtr1a	-0.223037	0.102073	-0.458954	0.167833	55.4232	61.4157	64.6939	61.8959	57.9985	52.7136	50.2244	48.9089	59.107	69.968	66.5348	31.0585	27.1114	46.6137	56.0298	0	0	1	0	1	1	1	1	1	1	1	0
Agtr1b	0.14507	NA	0.768259	NA	0	0	0	0	0	0	0.0462591	0.0437593	0	0	0	0.0375459	0	0.0421668	0	0	0	0	0	0	0	0	0	0	0	0	0
Agtr2	NA	NA	NA	NA	0	0	0	0	0	0	0	0	0	0	0	0	0	0	0	0	0	0	0	0	0	0	0	0	0	0	0
Agtrap	0.625953	0.0019471	0.196696	0.712331	7.90673	7.1971	6.13088	10.4442	11.5733	15.1762	10.5999	7.32209	8.40733	6.85236	3.65358	18.0269	18.8301	7.41513	6.31929	0	0	0	0	1	0	1	1	0	0	0	0
Agxt	-0.767982	6.93e-06	-2.42955	7.21e-06	119.734	125.281	108.087	82.9251	85.735	65.8427	60.9527	28.5508	13.3542	39.8146	21.833	11.3716	4.05225	32.1069	36.9529	0	0	1	1	1	1	1	1	1	1	1	1
Agxt2	-0.536453	0.00016588	-1.68675	0.00172446	66.0704	60.0465	55.1198	47.6882	46.1908	42.7259	42.7204	29.4466	15.9091	33.1985	21.2916	5.60964	5.25794	26.6883	28.5137	0	0	1	1	1	1	1	1	1	1	1	1
Ahctf1	-0.0271001	0.844184	0.128065	0.494392	24.0186	27.8034	29.5871	29.7604	28.9063	29.2284	26.7097	27.6642	33.4228	34.7409	37.5783	44.2247	38.0684	30.5815	28.9829	0	0	1	1	1	1	1	1	1	1	1	1
Ahcy	-0.551347	0.000359605	-0.894513	0.000307244	172.932	160.62	141.946	129.44	124.853	106.012	105.025	119.094	95.9612	104.572	114.201	67.8261	65.4373	102.004	120.546	0	0	1	1	1	1	1	1	1	1	1	1
Ahcyl1	-0.00190241	0.99106	-0.259974	0.22382	34.2748	42.2065	38.4459	36.9407	40.4608	42.2355	45.3888	40.0294	29.0907	40.0087	42.2667	34.0903	28.0874	36.9626	45.4835	0	0	0	0	1	1	1	1	1	1	1	1
Ahcyl2	0.216518	0.264307	-0.317302	0.117755	7.66717	6.24008	5.91059	7.31899	7.42701	9.26545	9.3821	5.64617	5.12365	6.38728	5.2716	8.31135	7.01056	6.08532	5.68255	0	0	1	1	1	1	1	1	1	1	1	1
Ahdc1	0.643309	0.0442097	1.12661	0.000883844	5.67177	4.72158	6.33175	4.46667	8.78479	13.1382	12.4411	13.3911	10.6839	17.084	7.91861	26.5325	11.9343	14.9195	12.0599	0	0	1	0	1	1	1	1	1	0	1	0
Ahi1	-0.559308	0.263949	-0.14858	0.726201	0.757362	0.948503	1.48331	0.227084	0.612259	0.967926	1.11385	1.15902	1.1651	1.10957	1.84105	1.00952	1.21908	0.676875	0.667924	0	0	1	0	1	1	1	1	1	0	1	0
Ahnak	1.81527	5.66e-70	2.10091	9.1e-52	17.2568	21.1682	19.4932	78.3479	66.701	74.4181	75.8951	85.4384	89.213	96.8543	118.967	104.102	97.0688	95.93	83.8881	0	0	1	1	1	1	1	1	0	0	1	1
Ahr	-0.199055	0.161743	-0.424032	0.0367527	27.4151	33.515	40.8103	30.2348	33.1424	31.2131	32.1419	23.1543	34.9029	31.077	34.6738	29.3744	28.5867	21.0099	30.6509	0	0	1	1	1	1	1	1	1	0	1	1
Ahrr	1.00756	0.00475881	0.598247	0.0980378	0.242833	0.236235	0.522066	0.599856	0.868595	0.843755	0.765978	0.602121	0.561274	0.460587	0.38799	0.516625	0.912043	0.649046	0.655018	0	0	0	0	0	0	1	0	0	0	0	0
Ahsa1	-0.55516	8.12e-05	-0.751092	1.65e-13	83.5146	85.3071	75.5299	67.4387	56.7097	57.2612	56.8823	52.7408	59.5246	55.6075	61.0886	57.588	56.4522	53.4962	53.9731	0	0	1	1	1	1	1	1	1	1	1	1
Ahsa2	-0.336583	0.0316571	-0.273451	0.120271	12.4446	11.8676	12.7463	9.71454	9.30261	10.8869	12.2081	12.6954	11.72	12.5495	13.0642	9.64021	10.4213	10.5001	14.4388	0	0	1	1	1	1	1	1	0	0	0	0
Ahsg	-0.3949	0.00503165	-0.764117	0.0206764	203.609	195.33	173.419	174.36	153.335	147.215	150.527	159.156	116.794	150.16	152.516	59.6105	85.4946	144.95	168.26	0	0	1	0	1	0	1	1	1	1	1	1
Aicda	0.663818	NA	2.54038	0.0657848	0	0	0	0.0460765	0.120577	0.0415455	0.0414344	0.117586	0.0684333	0	0.0451554	0.0336299	0.0625504	0.226613	0.186347	0	0	0	0	1	0	1	0	0	0	0	0
Aida	0.661135	2.98e-06	0.721537	1.73e-08	10.3104	12.2546	12.3888	22.4044	19.748	18.4472	19.2122	20.5135	21.7683	21.1171	19.4913	25.8014	27.5917	21.6639	20.9908	1	0	0	0	0	0	0	0	1	0	1	0
Aif1	1.42617	7.04e-15	0.851528	0.071189	14.6581	10.6528	12.7239	40.5542	34.73	37.3443	37.466	32.1909	28.9257	13.3557	8.45605	39.3158	47.0215	30.3121	19.4423	0	0	1	0	1	0	1	0	0	0	0	0
Aif1l	-0.500923	0.427844	3.7396	7.41e-08	0.473147	0.613721	0.264949	0.411412	0.424121	0.236063	0.168165	2.16346	13.165	1.56352	9.96972	13.2122	19.2938	8.70677	2.42018	0	0	0	0	0	0	0	0	1	0	1	0
Aifm1	-0.293169	0.0284094	-0.848526	9.49e-10	40.4654	39.2834	39.2801	38.3617	35.5026	33.9091	31.6814	25.0601	22.4651	27.5147	29.0186	24.0346	22.403	28.2294	25.8958	0	0	1	0	1	1	1	1	1	1	1	1
Aifm2	-0.4876	0.00111114	-0.455843	0.0628181	28.9354	25.7534	26.9513	23.3825	21.7857	18.8139	19.4511	24.6327	27.5126	18.9702	30.1891	14.5783	19.8931	25.5119	22.9972	0	0	1	0	1	0	1	1	1	1	1	0
Aifm3	-0.493257	0.195682	-1.21315	0.000154185	5.89221	2.78688	3.09895	2.23876	1.99775	3.73559	3.88757	2.38599	2.15935	1.36114	1.79051	1.99086	1.4148	2.51009	2.10744	0	0	0	0	1	0	1	0	1	1	1	1
Aig1	0.0994366	0.492563	-0.0793379	0.749458	5.24196	5.15425	5.22537	5.78303	5.86647	6.00581	6.43084	5.45743	3.94941	7.41163	6.78065	5.5022	5.14323	6.08414	5.42942	0	0	1	1	0	0	1	1	0	0	0	0
Aim2	1.53652	3.38e-12	1.3867	5.71e-06	2.14785	2.00019	2.95177	7.35723	6.7974	8.71415	7.86873	8.25823	9.11662	4.86542	3.6264	7.9753	8.983	7.67221	7.92287	0	0	0	0	0	0	0	0	0	0	0	0
Aimp1	-0.261435	0.180985	-0.247839	0.0965612	36.8602	28.5362	29.3871	30.6137	26.6182	26.9819	29.3883	29.3074	35.7455	29.729	32.4134	30.75	30.6014	29.2898	30.0569	0	0	1	1	1	1	1	1	1	1	1	1
Aimp2	-0.164476	0.379137	0.0358582	0.904864	24.4068	23.6545	22.2598	24.5124	23.1706	21.1775	21.2047	23.8644	28.5157	23.5366	29.8681	39.3191	35.0477	26.663	17.245	0	0	1	1	1	1	1	1	1	1	1	1
Aip	0.194493	0.293543	0.0114798	0.96823	14.5098	17.373	15.6658	17.1644	20.9193	21.4067	18.8972	17.6713	14.2949	21.6233	18.0789	21.6602	24.4445	18.8033	12.0021	0	0	0	0	1	1	1	1	1	1	1	1
Aipl1	0.271914	NA	1.4427	NA	0	0	0	0.140695	0	0	0.06326	0.0598416	0.0522403	0	0	0.0513446	0.0477495	0.115327	0	0	0	0	0	0	0	0	0	0	0	0	0
Aire	0.19259	NA	3.69547	0.00446977	0	0	0	0	0	0.0441226	0.0440045	0	0.218034	0	1.05504	7.03605	1.26218	0.280782	0.098953	0	0	0	0	0	0	1	1	1	0	1	0
Airn	2.31075	6.05e-09	3.23194	5.79e-17	0.638575	2.26402	2.75851	7.11737	8.05775	17.6139	16.5682	11.9371	19.5297	13.3932	21.321	21.8106	29.4659	26.2741	29.0399	0	0	1	1	1	1	1	1	0	0	1	1
Ajap1	-0.434362	NA	0.633711	0.593994	0.091112	0.118182	0.036443	0.0360109	0.0314121	0.0974092	0	0.245064	0.320902	0.368669	0.105873	0	0	0.118072	0.145639	0	0	0	0	0	0	0	0	0	0	0	0
Ajuba	2.2176	1.86e-58	2.52618	5.12e-51	8.69264	9.79259	12.8549	57.6498	50.26	54.6522	50.8212	59.658	79.068	62.7096	78.5833	83.1645	68.4841	57.0476	72.9478	0	0	1	1	1	1	1	1	1	1	1	1
Ak1	0.339494	0.558921	2.66133	7.78e-09	0.531705	0.715221	0.661645	0.5137	0.570305	1.17902	1.38584	4.72736	5.96489	6.93247	2.92905	1.84059	8.68536	4.51703	4.43841	0	0	1	0	1	0	1	0	1	0	1	0
Ak2	-0.647525	0.00133067	-1.42554	5.08e-26	123.106	115.188	100.119	93.5518	88.0138	63.5902	62.5877	47.8369	46.0568	54.2452	49.0442	46.7028	43.3542	55.3436	48.259	0	0	1	0	1	1	1	1	1	0	1	0
Ak3	-0.36213	0.0137328	-0.938298	7.18e-06	132	113.487	111.486	110.927	99.2825	96.7249	92.3865	82.0323	66.9912	87.581	69.3255	54.7955	53.2479	83.2921	79.2761	0	0	1	1	1	1	1	1	1	1	1	1
Ak4	-1.34857	3.24e-12	-2.04435	5.44e-07	78.305	60.0127	61.0603	32.2008	31.9518	21.8963	24.3582	8.40866	10.2323	24.5878	33.3183	21.8783	20.1722	12.5924	13.7368	0	0	1	0	1	1	1	1	1	1	1	1
Ak5	0.497724	0.290599	2.19696	4.34e-07	0.405247	0.584054	0.612343	0.747456	0.900381	1.09116	0.67215	2.48276	3.17179	1.12354	2.93005	2.90958	5.60499	2.94674	2.73503	0	0	0	0	0	0	0	0	0	0	0	0
Ak7	0.178208	0.82348	1.19584	0.149293	0.624079	0.12698	0.411138	0.203131	0.101251	0.811121	0.913331	0.271535	0.603385	0.495143	0.597211	3.79121	2.04849	0.832533	0.440102	0	0	1	0	1	0	1	0	1	0	1	0
Ak8	0.357674	NA	1.37886	0.223763	0	0.0769562	0.0711915	0.140695	0.0613636	0.126859	0.12652	0.418891	0.261201	0.120033	0.068941	0.154034	0.334246	0.115327	0.0711264	0	0	0	0	0	0	1	1	0	0	0	0
Akap1	-0.602749	1.23e-07	-1.18052	6.54e-07	66.0002	69.3114	64.7869	49.9451	49.1295	47.3387	42.4908	39.1191	30.4758	43.7829	38.4407	22.0486	24.7401	34.4508	38.4086	0	0	1	1	1	1	1	1	1	1	1	1
Akap10	0.36282	0.0430014	0.411688	0.0106631	6.75034	8.86856	9.49265	9.52988	10.6809	13.8092	12.56	13.028	12.7079	9.79156	11.9265	12.162	14.1571	14.4262	15.2766	0	0	1	1	1	1	1	1	1	1	0	0
Akap11	-0.228944	0.14834	-0.224822	0.262537	28.4753	37.2883	30.7441	32.2563	32.0045	27.4556	26.2008	30.1231	37.4112	32.3726	26.5651	28.671	29.1236	27.6038	44.046	0	0	1	0	1	1	1	1	1	1	1	1
Akap12	0.688827	0.000226726	1.31263	0.00800168	7.21899	7.5667	9.57235	17.0847	14.8124	13.7519	11.1494	9.85554	25.2973	11.1678	25.6062	43.9088	49.2618	15.4359	13.8471	0	0	1	0	1	0	1	0	1	1	1	1
Akap13	0.0757875	0.631097	0.0924724	0.527489	28.9112	27.9932	26.2554	27.0827	31.0151	32.326	36.1756	39.3214	34.8263	34.5604	35.171	28.6925	31.7321	36.8116	34.3348	0	0	1	1	1	1	1	1	1	1	1	1
Akap14	0.131906	0.880554	1.04069	0.148606	0.0779689	0.134845	0.31186	0.123265	0.107523	0.444574	0.221692	0.419425	0.549223	0.210325	0.241601	0.584789	0.627511	0.454681	0.49852	0	0	0	0	0	0	1	0	0	0	0	0
Akap17b	-0.251067	0.199801	-0.159217	0.605805	5.51796	4.94831	7.30242	5.06186	5.51145	4.80687	5.98847	6.62682	3.7323	7.30468	6.40313	8.01786	4.49581	5.82654	6.55165	0	0	0	0	0	0	0	0	0	0	0	0
Akap2	1.02779	1.13e-14	0.876778	0.00471364	10.0445	12.5133	10.8244	21.9491	23.0201	29.023	24.7461	17.2985	29.0465	30.0197	17.5637	21.1169	41.3994	22.475	13.991	0	0	1	1	1	1	1	1	0	0	1	1
Akap3	-0.396049	NA	0.534982	0.686974	0	0.114958	0.035449	0.0350287	0	0	0.0314996	0	0.156075	0	0.137314	0.230098	0.166434	0.028713	0.0354166	0	0	0	0	1	0	1	0	0	0	0	0
Akap4	0.3726	NA	0.162448	NA	0	0.0403949	0	0.0369259	0	0	0.23244	0.0314113	0.0274214	0	0.0361877	0	0	0.0605363	0	0	0	1	1	0	0	1	1	0	0	1	1
Akap5	0.0478069	0.909582	0.239008	0.641653	1.02413	2.42185	3.05969	2.18082	2.36348	2.88997	2.1691	3.51351	2.13478	2.18474	2.65534	2.01377	1.62605	3.31793	6.09708	0	0	0	0	0	0	1	0	1	0	1	0
Akap6	1.02239	0.075447	2.62915	0.000481019	0.0265275	0.0802875	0.0848838	0.125816	0.173768	0.113444	0.28285	0.321079	0.724094	0.214678	0.123301	0.994819	1.38063	0.146103	0.519438	0	0	1	0	1	0	1	0	0	0	0	0
Akap7	0.229566	0.268582	0.317789	0.269366	4.16805	4.73256	5.62478	6.41758	6.94753	5.52818	5.6422	5.84911	7.85068	9.19037	8.81623	7.65334	4.93944	6.90439	4.72165	0	0	1	0	1	0	1	0	1	0	1	0
Akap8	-0.252876	0.0175241	0.00922304	0.932226	29.8339	30.6478	33.354	28.7916	29.9095	26.5599	27.7645	36.3701	39.6507	34.3963	39.8587	35.4442	37.6564	33.9927	35.2956	0	0	1	0	1	1	1	1	1	1	1	1
Akap8l	-0.26422	0.0335084	-0.200432	0.184219	25.5496	24.3818	25.1926	20.9164	21.7148	24.7648	22.5093	28.8183	26.9911	24.924	28.8992	21.7732	23.8329	22.1763	25.3083	0	0	1	0	1	1	1	1	1	1	1	1
Akap9	-0.0383996	0.763029	-0.0538905	0.778347	18.888	21.9754	21.0833	19.9436	20.6652	23.5982	22.5138	24.5831	23.6039	28.2282	26.1023	21.4093	19.1787	20.8482	20.4862	0	0	1	0	0	0	1	1	1	1	1	1
Akip1	0.103554	0.706181	-0.128471	0.535937	20.1036	16.7635	16.6565	23.9507	23.0703	17.2968	18.5775	19.7945	15.5099	18.3997	17.3536	20.4634	19.2617	23.9124	17.1003	0	0	0	0	1	1	1	1	1	1	1	1
Akirin1	-0.16214	0.302207	-0.622346	0.000178964	31.1275	26.3564	34.1443	31.223	28.4144	28.1526	29.7955	21.9616	24.5706	27.7509	17.0348	24.1493	27.4245	21.8881	19.7894	0	0	1	1	1	1	1	1	1	0	1	0
Akirin2	0.426249	0.0029671	0.158513	0.240998	25.2781	23.124	24.5778	38.8069	32.4499	35.628	34.666	29.4042	30.7744	35.7937	28.5233	35.3581	34.3216	30.7567	27.7385	0	0	1	1	1	1	1	1	1	0	1	0
Akna	1.21376	2.26e-11	1.09192	0.0121462	2.40365	2.80315	2.71665	5.19456	6.5991	8.01581	7.13223	10.8542	5.61797	4.13427	1.81079	6.31045	8.79107	7.7158	8.38924	0	0	0	0	1	1	0	0	0	0	0	0
Aknad1	-0.616553	0.369666	0.0871278	0.888657	0.0935459	0.145607	0.0897997	0.0443675	0.116104	0.0533394	0.0398975	0.125805	0.0988424	0.126173	0.144935	0.151119	0.0803071	0.145472	0.224294	0	0	0	0	1	0	1	0	1	0	1	0
Akp3	NA	NA	0.306833	NA	0	0	0	0	0	0	0	0	0	0	0.0515908	0	0	0	0	0	0	0	0	0	0	0	0	0	0	0	0
Akr1a1	-0.396073	0.00292989	-0.592258	6.98e-07	58.1276	53.0874	51.0463	47.7722	43.9218	42.7135	42.7592	42.3405	43.5355	40.9463	45.9453	41.5878	37.3475	41.9663	40.341	0	0	1	1	1	1	1	1	1	1	1	1
Akr1b10	1.58445	1.33e-08	1.49369	0.000190695	1.81274	1.38667	1.72899	5.67659	6.73039	4.9693	5.10468	5.954	8.67648	3.52641	3.5107	5.67173	9.46436	3.47853	4.06776	0	0	0	0	1	1	1	1	0	0	0	0
Akr1b3	NA	NA	NA	NA	0	0	0	0	0	0	0	0	0	0	0	0	0	0	0	0	0	1	1	1	1	1	1	1	1	1	0
Akr1b7	1.52138	0.00659378	2.94597	0.00064644	0.335866	1.54899	0.716479	3.45142	6.40728	0.957545	4.05868	9.10906	17.8756	9.13567	26.539	0.322961	1.32153	6.60129	9.93205	0	0	1	0	1	1	1	1	1	1	1	1
Akr1b8	-0.0716693	0.830912	0.420736	0.510929	7.17887	8.24624	8.48566	7.62277	5.8366	9.46971	9.74903	6.41232	9.81188	8.02075	19.506	5.19273	25.8704	22.5636	3.59668	0	0	1	0	0	0	1	0	1	0	1	0
Akr1c12	-0.714495	0.00186451	-1.72422	1.32e-07	44.606	34.1558	33.7764	30.3254	26.2178	21.8423	18.96	15.1116	16.1902	8.87911	18.2008	11.7217	14.4331	14.0468	5.62425	0	0	0	0	1	1	1	1	0	0	1	0
Akr1c13	-0.590231	0.00925201	-1.43417	7.3e-05	45.3637	37.9528	32.3881	33.797	27.7605	26.5936	21.3631	25.8518	15.0454	19.197	17.1317	9.55292	19.2893	18.1505	6.97928	0	0	1	0	1	1	1	1	1	0	1	0
Akr1c14	-0.380501	0.0190391	-0.943486	9.07e-07	148.978	118.696	116.891	116.137	95.1587	106.59	107.321	75.0457	89.1959	85.2849	97.0374	59.1477	70.6435	73.3513	70.7919	0	0	1	1	1	1	1	1	1	1	1	1
Akr1c18	2.79762	5.87e-06	5.6238	3.85e-20	0.119215	0.20618	0.858307	20.4494	15.6184	3.05891	7.71157	23.9688	53.1153	14.7127	33.247	16.7825	11.8974	41.6355	42.2092	0	0	1	1	1	0	1	1	0	0	0	0
Akr1c19	-0.317631	0.29653	-0.234717	0.346441	88.422	50.2936	50.5758	70.9626	57.1684	42.6562	47.1802	64.9792	72.0458	60.9964	70.7639	54.7142	54.8066	60.5005	64.3757	0	0	1	1	1	1	1	1	1	1	1	1
Akr1c20	-0.121099	0.302589	-1.67826	0.0217652	50.8958	59.2192	60.8774	58.2337	54.9321	56.5507	55.9961	23.7603	14.2721	57.9346	15.8213	2.52494	2.43511	14.7036	18.3307	0	0	1	1	1	1	1	1	1	0	1	0
Akr1c21	0.551745	0.364028	0.575044	0.300587	0.6934	0.899414	0.369796	1.00488	1.59373	0.906064	1.06794	1.16565	1.2211	1.40287	0.716211	0.600081	1.7362	1.19811	1.10837	0	0	0	0	0	0	0	0	0	0	0	0
Akr1c6	-0.560722	3.88e-06	-2.39345	3.72e-05	121.317	114.687	106.836	87.4462	80.7448	82.4376	83.1671	33.3219	27.0977	45.5529	11.4689	9.84652	4.24756	15.2552	39.4414	0	0	1	1	1	1	1	1	1	1	1	1
Akr1cl	-0.279405	NA	1.59138	0.233099	0.126272	0.0545961	0.0505064	0	0.087068	0.0899997	0	0	1.22303	0	0.0978196	1.42062	0.982392	0	0.0504602	0	0	0	0	0	0	0	0	0	0	0	0
Akr1d1	-0.219585	0.118369	-1.08336	0.139651	75.7357	82.9499	93.8808	85.7293	82.8124	71.0265	70.8733	54.9296	21.9705	86.6151	36.2128	7.61608	4.19413	57.0563	77.4108	0	0	1	0	1	1	1	1	1	1	1	0
Akr1e1	-0.142084	0.38478	-1.01362	0.000163529	36.3778	34.7723	32.4285	34.3651	37.0628	31.9741	31.5406	20.1833	21.9287	31.7386	12.574	15.1998	15.9299	20.6643	20.2737	0	0	1	1	1	1	1	1	0	0	1	0
Akr7a5	-0.760199	1.02e-05	-1.34292	6.78e-12	94.5316	75.0001	71.5522	55.8259	54.2502	45.4415	48.0922	39.9065	38.7691	46.4268	38.0933	38.9359	29.2952	32.4113	30.492	0	0	0	0	1	1	1	1	1	1	1	1
Akt1	-0.215025	0.109052	-0.451525	6.51e-05	46.0194	44.6006	45.5808	42.618	47.1318	39.1305	39.6904	41.108	38.7829	35.0282	31.0629	41.9537	44.8128	38.636	37.9424	0	0	0	0	1	0	1	1	1	1	1	0
Akt1s1	-0.686212	7.99e-05	-0.386505	0.016901	38.331	33.4062	33.2486	26.0815	25.6529	21.8026	19.6072	30.0705	34.1481	26.5089	34.9341	29.2697	35.8905	33.9434	24.8085	0	0	1	1	1	1	1	1	1	1	1	1
Akt2	-0.693602	5.5e-10	-1.09683	1.09e-34	54.352	55.6486	51.9526	37.6269	37.4772	33.9869	34.4659	30.6455	29.0318	26.9217	28.8328	31.1147	29.7286	31.2802	27.251	0	0	0	0	1	1	1	1	1	0	1	0
Akt3	0.955964	3.98e-09	0.742729	0.0368012	3.89505	4.69506	4.79186	8.42045	8.38277	11.0206	9.94231	7.02402	13.3722	7.56194	6.03478	5.75428	16.7507	7.07431	7.00434	0	0	0	0	0	0	1	0	0	0	0	0
Aktip	0.024309	0.90118	0.227014	0.310773	12.8955	14.5364	13.2172	15.2448	13.7743	14.5253	15.9187	14.594	26.0887	17.9367	18.2403	19.3307	22.178	14.9954	14.6315	0	0	0	0	1	1	1	1	1	1	0	0
Alad	-0.412161	0.00135072	-1.27796	2.24e-11	81.0673	84.276	83.0184	72.1213	71.013	65.0291	59.3804	36.9165	38.0815	55.6032	44.2894	34.9789	33.4304	40.0516	32.3562	0	0	1	1	1	1	1	1	1	1	1	1
Alas1	-0.885048	0.000233405	-1.81784	2.22e-09	128.603	122.342	110.902	80.8925	87.4983	41.3892	66.0161	57.8589	37.1233	43.1723	27.8004	25.2991	25.4698	39.6706	57.1981	0	0	0	0	0	0	1	1	1	1	1	0
Alas2	0.0383225	0.922366	-0.429898	0.259322	29.5114	18.3155	17.4518	35.6618	19.9108	21.0844	20.4759	18.4674	14.9198	27.1869	25.8151	11.2831	11.4401	21.6838	19.4672	0	0	1	0	1	0	1	0	1	0	1	0
Alb	-0.447338	1.37e-05	-0.681492	0.00476276	172.342	184.514	171.349	147.261	137.225	131.366	140.3	152.217	122.323	127.156	166.462	96.0387	82.6358	128.686	138.397	0	0	1	1	1	1	1	1	1	1	1	1
Alcam	0.0531325	0.771895	0.526839	3.77e-05	31.0873	35.3679	39.6963	33.4237	35.8848	42.3623	46.6535	59.332	65.0019	68.1675	58.1153	54.9271	50.3393	55.6391	61.4666	0	0	1	0	1	1	1	1	1	1	1	1
Aldh16a1	-0.247284	0.0788886	-0.670736	0.0211423	53.7056	48.4025	45.4272	47.5609	44.4082	43.0059	43.9251	46.2706	35.118	46.4347	28.6423	21.8748	23.9021	40.9543	43.3677	0	0	1	1	1	1	1	1	1	1	1	1
Aldh18a1	2.24736	3.69e-24	2.91009	5.07e-08	1.80814	1.10871	1.26235	8.23793	6.75519	6.93578	8.08567	6.58764	12.5824	5.03277	17.4963	29.0768	21.5904	9.71355	5.41264	0	0	1	0	0	0	1	1	0	0	0	0
Aldh1a1	-0.285482	0.0647139	-0.867701	0.000344852	116.823	102.567	92.9039	99.14	86.5265	87.6757	95.6524	86.2299	64.1365	76.9758	62.1087	46.1371	46.6697	78.369	68.9685	0	0	1	1	1	1	1	1	1	1	1	1
Aldh1a2	-0.260302	0.744944	3.20363	6.96e-05	0.123428	0.42693	0.148106	0.14635	0.170213	0.263917	0.175474	3.19534	3.84003	1.29019	0.669313	1.53104	11.788	0.919716	3.25535	0	0	0	0	0	0	0	0	0	0	0	0
Aldh1a3	-0.0152554	0.979959	0.194151	0.7623	0.425868	0.552396	0.624576	0.504958	0.80753	0.607069	0.353176	0.906819	1.02079	6.17482	1.12719	0.143327	0.380832	0.643865	0.765824	0	0	0	0	0	0	0	0	0	0	0	0
Aldh1a7	-0.0190398	0.928206	-1.04766	0.0320191	67.4184	62.3461	52.4129	70.8781	64.1181	61.056	63.3033	52.5853	28.0292	46.747	22.5407	17.2961	9.20707	47.3755	43.3122	0	0	1	1	1	1	1	1	1	1	1	1
Aldh1b1	-0.807875	2.99e-08	-0.773607	8.79e-09	106.156	105.863	105.847	63.9068	78.7216	55.1998	61.4375	66.6474	84.3331	59.6791	78.8506	78.6149	66.0436	67.722	74.1708	0	0	1	1	0	0	1	1	1	1	1	1
Aldh1l1	-0.605733	9.69e-07	-1.50045	0.0117552	125.093	119.308	113.458	89.5197	89.9676	78.0943	79.8309	73.5258	35.2932	69.2623	49.6001	12.2444	7.34259	53.7843	69.2459	0	0	1	0	1	0	1	1	1	1	1	1
Aldh1l2	0.346811	0.328109	2.36337	0.000167836	0.488054	0.489565	0.499743	0.679	0.578825	0.793115	0.693854	1.52275	1.99399	0.868926	6.94159	5.40635	5.98099	2.26425	1.07659	0	0	1	0	1	0	1	1	1	0	1	0
Aldh2	-0.542991	1.25e-05	-1.49611	1.08e-07	87.4998	88.4282	81.3569	67.8407	66.8487	59.7747	58.8199	50.1524	32.098	41.4005	32.0944	23.6768	20.2491	37.9662	41.602	0	0	1	1	1	1	1	1	1	1	1	1
Aldh3a1	NA	NA	1.57998	NA	0	0	0	0	0	0	0	0.0544014	0.0949823	0.0545604	0.125347	0	0	0.0524216	0	0	0	0	0	0	0	1	0	0	0	0	0
Aldh3a2	-0.482048	0.00207423	-1.07954	2.92e-08	88.0893	107.238	97.67	86.3528	81.6327	68.0649	63.315	57.1329	55.9792	63.8003	60.2203	35.7098	43.96	53.9838	56.2444	0	0	1	1	1	1	1	1	1	1	1	1
Aldh3b1	0.986689	0.000494021	1.19361	0.000113558	6.94025	3.23157	4.63678	12.7205	9.93909	10.5455	10.6257	16.821	12.8488	10.2867	10.4574	10.2964	19.9284	15.517	10.9718	0	0	0	0	1	1	1	1	1	1	1	1
Aldh3b2	-1.41868	0.00561759	-4.34592	1e-11	0.96983	1.28593	1.81026	0.153326	0.312071	0.552992	0.73535	0.130427	0.0759068	0.0436029	0	0	0.0346907	0.125681	0.103349	0	0	1	0	0	0	1	0	1	0	1	0
Aldh4a1	-0.789532	1.42e-08	-1.54657	1.53e-22	118.773	111.71	108.439	73.9047	79.255	67.023	60.331	42.3971	39.7741	57.4904	43.8434	50.0244	38.0084	45.1446	41.9714	0	0	1	0	1	1	1	1	1	1	1	1
Aldh5a1	-0.44109	0.000729255	-1.78661	1.22e-05	32.2393	33.7837	32.6979	23.8806	30.7772	25.1475	24.4998	9.43339	7.6106	14.0663	8.28025	20.9985	3.96937	9.77945	11.5881	0	0	1	1	1	1	1	1	1	1	1	1
Aldh6a1	-0.462068	0.000128983	-0.947841	0.00102822	114.199	106.59	102.883	89.6771	85.1946	84.4609	78.2966	72.5489	60.9061	75.1834	81.4774	41.7394	36.7326	65.1181	81.7233	0	0	1	1	1	1	1	1	1	1	1	1
Aldh7a1	-0.428441	0.000597045	-0.8207	5.42e-06	74.0312	69.7583	62.681	56.3103	55.0218	55.349	53.9901	50.7202	44.6108	45.9789	50.2108	39.1589	33.3237	48.1102	49.8476	0	0	1	1	1	1	1	1	1	1	1	1
Aldh8a1	-0.702558	6.43e-06	-2.19275	0.0153317	133.242	122.707	117.202	91.7835	91.2295	72.9459	71.9094	52.9863	16.8934	58.3923	9.7959	2.80323	1.40375	19.293	45.2549	0	0	1	1	1	1	1	1	1	1	1	1
Aldh9a1	-0.381504	0.0187837	-1.58077	1.04e-07	59.3305	73.6954	51.368	47.6011	56.0429	49.7748	49.7117	31.5713	16.8493	26.2755	22.5797	19.9464	12.9134	29.1441	28.8927	0	0	1	1	1	1	1	1	1	1	1	1
Aldoa	-0.388121	0.061268	-0.147391	0.535321	110.535	81.1437	79.6611	88.7076	75.9001	64.0421	69.098	87.6672	84.8951	95.2073	126.87	106.686	94.5304	89.1919	77.568	0	0	1	1	1	1	1	1	1	0	1	0
Aldoart1	-0.242786	0.757302	0.107907	0.869669	0.13618	0.412158	0.326815	0.215293	0.375598	0.194122	0.193603	0.320496	0.359725	0.413271	0.474726	0.353557	0.292268	0.441189	0.326516	0	0	0	0	0	0	0	0	0	0	0	0
Aldoart2	0.14507	NA	2.17783	0.124783	0	0	0	0	0	0	0.0630592	0.0596516	0.156223	0.0598259	0.0687222	0.153545	0.0475979	0.0574807	0.0709006	0	0	0	0	0	0	0	0	1	0	1	0
Aldob	-0.42257	0.00121042	-0.839321	0.000445062	176.564	173.035	162.763	154.443	135.755	129.567	128.915	125.653	103.855	123.174	128.632	86.3895	67.1361	118.484	129.108	0	0	1	1	1	1	1	1	1	1	1	1
Aldoc	-0.773483	0.0204586	-1.02833	0.0109913	59.7314	29.0802	26.0692	30.9501	25.3964	16.0933	21.8557	14.6446	25.8507	39.2562	20.9652	26.5623	17.2273	15.6161	14.3985	0	0	1	1	1	0	1	1	1	1	1	1
Alg1	-0.593056	0.000701588	-0.755507	1.15e-05	20.0848	17.5054	17.3372	12.1114	12.5352	15.1074	12.3019	14.7866	13.421	13.2773	9.10178	10.8092	13.8007	14.1456	11.611	0	0	0	0	1	1	1	1	0	0	0	0
Alg10b	0.105922	0.458512	0.0470068	0.775756	30.2533	27.7821	33.0484	38.0795	33.3458	35.8045	33.7634	32.7708	31.755	37.8218	38.9446	43.5606	39.4646	33.57	33.7073	0	0	0	0	0	0	1	1	1	0	1	0
Alg11	-0.462223	0.000250157	-0.445186	0.0262838	41.0487	36.239	40.2567	30.4794	30.4359	30.665	30.8271	27.3712	46.4277	31.2735	34.3273	34.3848	37.9211	32.0507	24.2966	0	0	1	0	1	1	1	1	1	1	1	1
Alg12	-0.331933	0.120111	-0.202039	0.343304	16.2013	15.0746	19.8554	11.4749	12.5565	17.783	16.3074	14.1188	14.3416	17.3942	17.7718	19.218	23.8183	17.2162	13.7773	0	0	1	0	1	1	1	1	1	0	1	1
Alg13	0.659384	7.68e-05	0.351937	0.180819	2.46402	3.26133	3.13771	5.0085	5.01034	4.80272	5.46903	3.43209	3.30608	3.83211	4.26561	6.25217	3.93922	4.56163	5.44577	0	0	0	0	1	1	1	1	0	0	0	0
Alg14	0.0108144	0.964267	-0.425415	0.000846926	26.1016	24.5626	27.8813	30.4635	23.397	29.766	30.232	22.92	23.2532	22.9869	23.5506	22.9431	24.7967	22.0858	18.4069	0	0	1	1	1	1	1	1	1	1	1	1
Alg2	0.195747	0.280756	0.288259	0.0463619	14.8181	15.1076	17.8175	16.5578	18.0067	20.1777	24.09	19.0363	21.8802	24.7054	25.2613	23.2729	25.6678	19.2918	21.5661	0	0	0	0	1	1	1	1	0	0	0	0
Alg3	-0.269519	0.155551	-0.864258	1.85e-07	18.7274	15.1768	20.9423	16.5087	15.685	15.7938	17.2152	12.1312	11.8565	12.4312	9.64642	9.61674	13.3099	13.7227	10.5008	0	0	1	0	1	1	1	1	1	1	0	0
Alg5	-0.216134	0.185934	-0.588807	8.55e-06	15.6512	19.452	18.0455	17.6813	15.7728	14.8587	17.2962	14.6572	14.1345	15.8539	12.6645	11.8814	12.5794	13.6722	14.0282	0	0	1	1	1	1	1	1	1	1	1	1
Alg6	0.452672	0.00647308	0.049299	0.875179	6.68539	9.00146	10.3372	12.4845	12.1277	13.3675	13.4274	7.05992	11.6415	11.5891	7.02118	15.5061	11.2185	9.41952	9.78982	0	0	1	1	1	1	1	1	1	0	0	0
Alg8	0.35621	0.11223	0.833738	0.00934456	4.32916	6.03804	6.08846	8.11369	6.74048	7.91302	7.74295	7.60625	10.7389	6.45124	9.46604	17.3227	14.4239	13.6635	11.8868	0	0	0	0	0	0	1	1	0	0	0	0
Alg9	-0.176732	0.246332	-0.691156	0.0238249	15.1049	15.4201	14.8944	13.2253	13.67	15.775	15.0618	7.30027	8.95909	11.3538	8.4916	17.5202	15.5055	10.365	7.50325	0	0	1	1	1	1	1	1	1	0	1	0
Alk	0.0316311	NA	-0.16714	NA	0	0.0163316	0	0.0149291	0.0130225	0	0	0	0	0	0	0.0217926	0	0	0.0150944	0	0	0	0	0	0	0	0	0	0	0	0
Alkbh1	-0.196928	0.312779	0.316988	0.159735	9.52743	14.4778	14.6512	11.6624	13.2345	11.4056	11.9011	15.3009	22.2079	14.2539	21.4612	19.4256	18.3881	15.2535	22.5481	0	0	1	1	1	1	1	1	0	0	0	0
Alkbh2	-0.150291	0.633431	-0.346536	0.157154	12.4953	7.74915	8.88511	9.27862	8.52881	10.3453	9.51015	10.6936	8.37213	9.27788	8.21314	9.32087	10.2258	6.54251	8.37262	0	0	0	0	1	1	1	1	1	0	1	0
Alkbh3	-0.227161	0.106982	-0.0903387	0.500065	17.9952	20.8529	20.5511	18.7269	19.3016	17.3172	17.4431	22.3267	25.8571	20.4306	19.8545	18.5622	21.5537	21.6712	22.8083	0	0	1	1	1	1	1	1	1	1	1	1
Alkbh4	-0.294479	0.195688	-0.121791	0.677877	7.77008	7.81857	8.81508	7.87301	8.08522	6.09188	6.37685	9.87961	9.95154	8.003	6.84008	10.6367	11.9386	6.91119	5.36325	0	0	0	0	1	1	1	1	0	0	0	0
Alkbh5	-0.415307	0.00154346	-0.583804	0.000156735	69.6398	63.9902	61.8681	56.5334	55.4379	48.4618	50.2113	51.334	40.7432	49.4666	61.3136	53.317	51.9105	46.716	49.6346	0	0	1	1	1	1	1	1	1	1	1	1
Alkbh6	-0.368455	0.0802677	-0.0942945	0.687302	27.944	20.4565	24.3648	21.8553	21.0013	19.39	18.3923	24.2583	30.9843	34.3999	23.251	22.8611	24.4336	22.5133	29.1874	0	0	1	0	1	1	1	1	1	1	1	1
Alkbh7	-0.741278	0.000420151	-0.87181	0.000283557	30.335	26.8779	22.8323	16.7735	20.0925	15.5501	15.6147	14.2685	20.7017	17.3335	19.9111	19.4846	19.2428	13.7492	10.7488	0	0	0	0	1	1	1	1	1	1	1	1
Alkbh8	0.421782	0.0632779	0.519276	0.0067241	3.71435	5.56487	6.28818	5.9405	7.62388	8.52703	8.1051	7.11532	9.38064	9.6119	7.26044	8.89586	7.73999	9.09518	10.0795	0	0	1	1	1	1	1	1	0	0	0	0
Allc	NA	NA	0.539787	NA	0	0	0	0	0	0	0	0	0	0	0.0741352	0	0.051347	0	0	0	0	0	0	0	0	1	0	0	0	0	0
Alms1	1.3377	5.57e-26	1.36457	1.61e-07	2.51899	3.04958	2.75397	7.36746	7.02485	8.21893	7.94824	6.08839	6.44046	7.48408	6.47213	12.216	7.55373	9.74779	10.9834	0	0	0	0	1	1	1	1	1	1	1	0
Alox12	0.402172	0.240772	0.442529	0.445422	0.805606	0.87837	0.98069	1.1075	1.20758	1.37307	1.46898	2.2375	1.11029	1.53539	0.651216	0.586041	0.714147	1.72485	2.79941	0	0	0	0	1	0	1	1	1	0	1	0
Alox12b	0.144294	NA	0.284965	NA	0	0	0	0	0.0410485	0	0	0	0	0.0401473	0	0	0	0	0	0	0	0	0	0	0	0	0	0	0	0	0
Alox12e	-0.351405	NA	-0.651708	0.614759	0.0605111	0.104652	0.14522	0.0478326	0.0834481	0.0431289	0.0860271	0.0406892	0.248645	0	0	0	0.0324672	0.0784167	0.145087	0	0	0	0	1	0	1	0	0	0	1	0
Alox15	0.106736	NA	1.31136	0.201062	0.0578791	0.0500502	0.138903	0.0915041	0.0798184	0.206265	0.0411426	0.0778386	0.135903	0.429364	0.17935	0.935007	0.18633	0.225017	0.0462587	0	0	0	0	0	0	1	0	0	0	0	0
Alox5	0.251074	0.694325	2.20047	0.000302829	0.934896	0.242532	0.56091	0.406457	0.612404	1.09946	0.996837	2.67175	4.17083	1.10335	0.94151	5.87929	6.22005	3.75576	2.68991	0	0	0	0	0	0	0	0	0	0	0	0
Alox5ap	2.38783	1.19e-15	2.50491	1.49e-07	5.39902	1.98068	5.23516	24.4429	20.9829	30.5517	30.0048	34.1041	29.484	19.5292	7.22428	43.4204	37.4833	36.9973	29.0286	0	0	0	0	0	0	0	0	0	0	0	0
Alox8	-0.113972	0.812702	-0.121676	0.735259	0.794994	0.824953	0.731359	0.659845	0.767437	0.821609	0.847666	0.935503	0.886673	0.750589	0.92379	0.619202	0.72514	0.746921	1.14369	0	0	0	0	0	0	1	0	0	0	0	0
Aloxe3	0.675222	NA	3.02495	0.0049596	0.0550513	0	0	0.0435167	0.0379593	0.15695	0.15653	0.407196	0.0969471	0.259882	0.298527	0.222331	0.472603	0.463718	0.131996	0	0	1	0	1	1	1	1	1	1	1	1
Alpi	NA	NA	0.859401	NA	0	0	0	0	0	0	0	0	0	0	0.231772	0.0345229	0	0	0	0	0	0	0	0	0	0	0	0	0	0	0
Alpk1	0.758425	0.000299397	0.64051	0.12046	3.86387	2.68492	2.88856	4.74507	6.37514	5.81935	6.42503	7.80994	5.94034	7.86378	1.74605	4.03386	6.98455	5.66291	6.5071	0	0	1	1	1	1	1	1	1	0	1	0
Alpk2	-0.318719	0.676031	2.05851	0.0157977	0.0771189	0.116703	0.0616921	0.0457205	0.0398817	0.109932	0.0685237	0.129642	0.316887	0.117018	0.253903	1.40154	1.30341	0.312309	0.13868	0	0	1	0	1	0	1	0	1	0	1	0
Alpk3	0.615874	0.390102	1.06589	0.155476	0.0216218	0.093486	0.0691864	0.0341831	0.104362	0.18493	0.199805	0.14539	0.0761534	0.0729076	0.167498	0.212068	0.359636	0.140099	0.103685	0	0	0	0	1	0	1	0	1	0	1	0
Alpl	-0.379477	0.0236738	-0.24104	0.572307	21.4911	18.2	17.1921	14.2666	15.4697	15.7926	17.2899	26.3631	12.1266	22.9572	21.854	17.0449	7.3894	24.3602	16.3331	0	0	1	0	1	0	1	0	1	0	1	0
Alppl2	NA	NA	1.19617	NA	0	0	0	0	0	0	0	0	0	0	0	0.0376511	0.0700296	0.0422849	0.0521572	0	0	0	0	0	0	0	0	0	0	0	0
Als2	-0.3865	0.00681978	-0.991579	4.1e-15	33.2989	37.3094	35.9627	23.4131	33.4806	31.5881	28.4776	20.0636	18.9046	20.4442	20.8339	25.9254	21.3352	20.2872	17.9649	0	0	1	1	1	1	1	1	1	1	1	1
Als2cl	0.531221	2.47e-06	0.671645	4.14e-08	19.5779	17.6699	20.1761	28.3091	28.1793	32.0257	31.2936	37.8754	30.3012	32.9177	37.1704	36.8798	35.8761	39.2698	33.5177	0	0	1	1	1	1	1	1	1	1	1	1
Als2cr11	-0.458322	NA	0.381608	0.76363	0	0.113394	0.0524499	0	0	0	0	0.0440879	0.192438	0.0442167	0.101584	0.113483	0.175896	0.0424834	0	0	0	1	0	1	0	1	0	1	0	1	0
Als2cr12	0.163866	0.851169	-0.247673	0.816672	0	0.382346	0.212223	0.0699022	0.365851	0.252113	0.377158	0.118926	0.259548	0.357819	0.137009	0.0510196	0.0474473	0.286494	0.282705	0	0	1	0	1	0	1	0	1	1	1	1
Alx1	NA	NA	0.533136	NA	0	0	0	0	0	0	0	0.037686	0	0	0	0.0323349	0	0	0	0	0	0	0	0	0	1	0	0	0	0	0
Alx3	NA	NA	0.252765	NA	0	0	0	0	0	0	0	0	0.04393	0	0	0	0	0	0	0	0	1	0	1	0	1	0	1	0	1	0
Alx4	0.162603	0.708829	0.0901849	0.820936	0.3787	0.413653	0.398612	0.488418	0.49476	0.483007	0.467547	0.723733	0.409501	0.443574	0.494094	0.310484	0.620266	0.387441	0.557546	0	0	0	0	0	0	1	0	0	0	0	0
Alyref	0.187435	0.465707	0.273134	0.107496	29.3758	24.762	34.4593	46.832	37.7023	29.4707	31.2344	36.3522	47.6743	40.7035	49.0511	42.513	39.9999	38.3082	37.0913	0	0	1	0	1	0	1	1	1	1	1	0
Alyref2	-0.18281	0.568851	-0.583123	0.0214769	8.67077	7.78267	8.9557	9.45684	9.61137	7.19701	5.69539	4.64959	6.57169	9.62243	4.93148	6.9656	7.71456	6.32942	5.61413	0	0	1	1	1	1	1	1	1	1	1	1
Amacr	-0.843082	6.14e-07	-1.8341	8.81e-22	72.4917	62.1702	57.5131	43.9637	40.5567	34.3422	34.0575	20.5781	22.5189	26.31	24.0434	20.5049	16.5655	18.8447	17.0864	0	0	1	1	1	1	1	1	1	1	1	1
Ambn	-0.064246	NA	-1.23646	NA	0	0.0636907	0	0	0	0.0524959	0	0	0	0	0	0	0	0	0	0	0	0	0	0	0	0	0	0	0	0	0
Ambp	-0.480694	0.000158083	-0.68255	9.31e-05	154.451	142.575	136.971	119.94	112.202	106.45	108.098	114.296	102.438	105.001	124.039	89.96	80.9859	106.025	114.476	0	0	1	1	1	1	1	1	1	1	1	1
Ambra1	0.0360174	0.873854	-0.129843	0.583811	11.3855	15.557	15.7587	12.2494	15.5419	18.1557	16.9251	20.3587	14.858	12.2571	11.0026	12.4181	16.8024	17.448	15.5413	0	0	0	0	1	1	1	1	1	1	1	0
Amd1	-0.529059	0.000855475	-0.31181	0.112499	66.9593	54.3941	60.3345	51.7573	45.2378	39.2991	44.1242	49.5715	58.8435	68.9557	66.3347	62.9183	47.9103	51.668	47.6587	0	0	1	1	1	1	1	1	1	1	1	1
Amdhd1	-0.69681	8.61e-06	-1.92223	1.37e-06	89.8572	88.3827	85.0861	63.4571	66.2965	55.1191	47.1362	31.0454	16.024	44.0966	33.4414	25.6383	9.44438	20.7165	27.2598	0	0	1	0	1	1	1	1	1	1	1	1
Amdhd2	-0.271105	0.203128	0.199233	0.470461	30.6394	22.461	22.2528	25.4489	22.8343	19.8677	21.6568	36.3258	40.1296	25.246	35.514	35.0555	46.1048	31.0108	21.588	0	0	1	0	1	1	1	1	1	0	1	1
Amelx	0.813058	0.147382	0.643528	0.361468	0.276948	1.07769	2.21547	2.95543	1.62318	2.46741	3.3467	2.1416	2.11343	3.54864	0.53636	1.75762	1.04017	3.23008	3.32017	0	0	1	0	0	0	1	0	0	0	1	0
Amer1	0.132911	0.422803	0.101794	0.661399	8.41489	6.62034	7.74792	8.22994	9.28367	9.39633	9.13662	10.1185	7.67096	9.9144	7.27292	11.4615	8.08273	11.3005	10.1409	0	0	1	1	1	1	1	1	0	0	0	0
Amer2	-1.41607	0.0242951	-0.87654	0.0845846	0.976705	0.844593	1.27479	0.121905	0.7798	0.036639	0.109623	0.65676	0.633687	0.277339	0.716804	1.03804	0.330979	0.3997	1.0682	0	0	1	0	1	0	1	0	1	0	1	0
Amer3	NA	NA	0.49033	NA	0	0	0	0	0	0	0	0	0.0188286	0	0	0	0.01721	0	0	0	0	0	0	0	0	0	0	0	0	0	0
Amfr	-0.524954	0.000198893	-0.997209	2.07e-10	108.76	99.2719	92.4433	83.81	75.3596	69.2327	71.3428	66.7212	62.6391	64.8154	59.357	49.686	46.9816	57.8932	58.6275	0	0	1	1	1	1	1	1	1	1	1	1
Amh	-0.479061	0.498491	1.06237	0.0430221	0.335664	0.290261	0.872684	0.331668	0.347174	0.478485	0.178952	0.620699	1.33001	1.13184	1.49517	1.64611	1.84603	1.0331	0.938954	0	0	1	0	1	0	1	0	1	1	1	1
Amhr2	-0.873153	0.177309	-1.76272	0.0226457	0.502332	0.620551	0.401846	0.226904	0.395853	0.204591	0.102022	0.289526	0.1685	0.0483954	0.166776	0.0828053	0.385037	0.0929964	0	0	0	1	0	1	0	1	1	1	0	1	0
Amigo1	-0.303428	0.0553599	-1.42145	1.75e-05	7.24845	9.14985	8.50888	6.03707	7.42998	7.73954	7.71883	3.97766	3.78215	6.16185	2.30201	1.93876	3.90405	2.4473	3.90651	0	0	0	0	1	0	1	0	1	0	0	0
Amigo2	-1.04595	0.000609885	-2.60574	2.41e-07	9.1292	16.9541	13.1802	7.83496	9.14248	4.58573	4.38805	2.95242	1.96494	5.65824	0.909275	1.15373	1.16625	2.70413	2.04992	0	0	1	1	1	1	1	1	1	1	1	1
Amigo3	-0.512184	0.00817035	-0.786178	0.00202012	9.12055	8.55204	10.9441	5.90664	8.06944	7.87122	6.75661	6.39149	4.32179	8.0405	4.29885	5.51565	7.25199	8.57972	6.80638	0	0	0	0	1	0	1	1	1	0	1	1
Ammecr1	1.27167	1.82e-10	1.29767	2.02e-05	1.54245	1.84511	2.03593	4.08455	4.27196	5.57015	5.3725	3.18069	5.08552	3.79677	3.84357	8.35032	6.66217	5.59683	5.32146	0	0	0	0	0	0	1	1	0	0	0	0
Ammecr1l	0.0245174	0.870479	-0.146436	0.438739	26.7517	32.4826	30.1302	28.7146	34.3315	33.687	33.956	33.2082	28.2041	25.7583	29.3539	29.1196	28.653	33.571	41.9943	0	0	1	1	1	1	1	1	1	1	1	1
Amn	-0.309015	0.706123	4.14736	1.32e-08	0.405692	0.0701633	0.25963	0	0.111894	0.346985	0.230704	2.72797	8.71612	0.820782	4.02276	6.60055	9.7953	13.932	6.93875	0	0	1	0	0	0	1	1	0	0	1	1
Amn1	-0.29767	0.399572	-0.34883	0.221354	26.8039	12.8	13.2013	15.3375	11.9995	15.1123	19.3376	16.4768	17.2019	16.2551	18.2074	16.6761	14.7572	13.7386	16.3066	0	0	0	0	1	1	1	1	1	1	1	1
Amot	1.82899	5.59e-29	2.64086	2.09e-48	8.27131	6.94214	7.71951	32.2907	23.2185	30.0112	34.672	47.4936	51.0049	43.6676	67.2322	68.2129	61.544	59.5446	49.4018	0	0	1	0	1	0	1	0	1	0	1	0
Amotl1	0.0168217	0.924469	0.297457	0.562107	9.43369	10.6861	10.9813	11.3012	12.0864	12.0985	9.70319	7.22304	19.5671	8.53107	13.5312	25.6421	27.1	12.285	6.07603	0	0	0	0	1	0	1	0	0	0	0	0
Amotl2	1.02529	1.29e-11	0.955759	1.32e-15	31.2508	28.1304	33.8649	64.3776	55.962	83.2943	72.6284	68.0841	63.252	75.3599	68.3448	76.9045	63.445	77.099	68.4248	0	0	1	1	1	1	1	1	1	1	1	1
Ampd1	0.53792	NA	1.54331	0.237014	0	0	0.0381861	0.0754667	0	0.102068	0.101795	0.128393	0	0.0321919	0.110937	0.0275405	0.153673	0.0618599	0.0763024	0	0	1	0	1	0	1	0	1	0	1	0
Ampd2	-0.31158	0.0146919	-0.214584	0.161274	22.7317	25.5415	29.2747	21.7457	24.5345	20.6651	22.5396	29.2807	24.329	20.9201	21.6194	29.2998	29.7148	25.0018	26.6731	0	0	1	1	1	1	1	1	1	1	1	1
Ampd3	0.790728	0.00127522	1.21301	0.00399645	1.50501	2.62944	2.53075	3.47191	4.08744	5.23208	4.12643	9.02543	4.75985	3.04489	3.56905	4.05801	11.7831	6.26898	6.5052	0	0	0	0	0	0	1	1	0	0	0	0
Amph	-0.0792029	0.923183	0.121542	0.853804	0.102153	0.11042	0.163437	0.141312	0.158484	0.0364046	0.163382	0.171726	0.104939	0.18945	0.118703	0.117874	0.10962	0.215119	0.265343	0	0	0	0	0	0	0	0	0	0	0	0
Amt	-0.419211	0.000621605	-1.03179	3.54e-07	75.6071	82.7968	71.3645	58.932	60.1312	66.966	60.7153	32.9007	47.2296	44.0906	43.9485	55.9714	46.5076	47.4183	29.4973	0	0	1	1	1	1	1	1	1	1	1	1
Amtn	NA	NA	NA	NA	0	0	0	0	0	0	0	0	0	0	0	0	0	0	0	0	0	1	0	1	0	1	0	1	0	1	0
Amy1	-0.690986	1.04e-06	-1.76837	0.00179282	68.0197	75.7288	65.7619	52.6768	47.5359	43.2882	41.9731	32.0218	22.9576	35.632	20.9703	4.02612	5.96606	24.5957	33.3412	0	0	1	1	1	1	1	1	1	1	1	1
Amy2a3	NA	NA	NA	NA	0	0	0	0	0	0	0	0	0	0	0	0	0	0	0	0	0	0	0	0	0	0	0	0	0	0	0
Amy2a4	NA	NA	NA	NA	0	0	0	0	0	0	0	0	0	0	0	0	0	0	0	0	0	0	0	0	0	0	0	0	0	0	0
Amy2a5	NA	NA	NA	NA	0	0	0	0	0	0	0	0	0	0	0	0	0	0	0	0	0	0	0	0	0	0	0	0	0	0	0
Amy2b	0.0436791	NA	-0.680855	NA	0.0988819	0.0855069	0	0.234491	0	0.0704775	0	0	0.11609	0.0666849	0.0766012	0	0	0	0	0	0	0	0	0	0	1	0	0	0	0	0
Amz1	1.83129	7.75e-10	2.25112	3.59e-07	0.669158	0.520781	0.64236	2.06292	2.60692	2.31315	3.16315	4.56707	3.02458	1.7374	1.52922	5.65589	5.58301	3.29523	3.04842	0	0	0	0	1	0	1	0	1	0	1	0
Amz2	-0.0353504	0.833854	0.131902	0.202229	9.90401	10.1215	9.69072	10.913	10.2154	9.91763	10.6475	11.4848	11.9959	12.6407	12.8084	13.0967	14.156	12.1629	12.6475	0	0	0	0	1	1	1	1	1	1	1	1
Anapc1	0.0940739	0.415903	0.230676	0.0376079	15.6785	17.958	17.9933	18.3512	18.8247	21.3508	20.7276	22.8903	27.8788	20.2317	21.435	23.1885	23.6145	25.6506	22.975	0	0	1	0	1	1	1	1	1	0	1	0
Anapc10	0.422133	0.113406	0.904337	0.00110964	2.81732	4.41828	4.2783	5.39771	4.31328	7.11319	5.60065	6.0044	12.9501	6.73041	9.46985	8.37516	9.8128	7.61137	6.22077	0	0	1	1	1	1	1	1	1	1	1	1
Anapc11	-0.115501	0.51202	0.00328622	0.988024	7.07596	7.74362	7.2595	7.36303	7.24968	7.57926	7.07589	6.85481	7.90839	7.81845	8.052	10.333	10.875	9.16977	7.63627	0	0	1	0	1	0	1	1	1	1	1	0
Anapc13	-0.393261	0.0914587	-0.763545	2.04e-06	58.2167	55.6725	44.3795	45.4776	49.1149	43.2022	34.3232	31.5474	38.3953	39.0298	31.5693	39.9103	38.9533	36.8341	32.2963	0	0	1	1	1	1	1	1	1	1	1	1
Anapc15	0.144167	0.447096	-0.296047	0.214611	12.6301	12.4731	11.2517	15.316	14.0528	13.503	14.9972	9.60262	12.0056	8.324	9.72858	15.319	14.6314	12.7405	9.57814	0	0	1	1	1	1	1	1	1	0	1	1
Anapc16	-0.39161	0.00453367	-0.258607	0.109644	43.7348	40.1828	40.7892	36.2334	33.7084	33.4946	32.9566	35.7708	38.3241	37.6478	44.142	50.2833	42.1934	40.2592	34.6181	0	0	0	0	1	1	1	1	1	1	1	0
Anapc2	0.47659	0.0051627	0.424627	0.0037102	16.8746	20.9414	16.5904	21.451	27.4456	29.9611	30.8271	29.6232	31.96	22.6153	26.9762	25.6895	29.1895	28.7121	32.1896	0	0	0	0	1	1	1	1	1	1	1	0
Anapc4	0.573225	0.00014472	0.649255	0.000316749	11.3163	13.4001	16.4333	23.0481	20.1047	21.9442	23.2624	26.427	28.3963	31.5232	21.995	22.1746	25.1895	25.2671	18.9441	0	0	0	0	1	1	1	1	1	1	1	1
Anapc5	-0.0879326	0.490231	-0.0378358	0.766243	29.824	31.1837	29.5905	32.6108	30.4466	29.5073	29.9852	36.1486	34.2136	34.5325	37.1055	34.9493	32.1597	34.1939	30.259	0	0	1	0	1	1	1	1	1	1	1	1
Anapc7	0.0578895	0.76663	-0.0419904	0.807577	7.62806	9.06669	7.63358	8.10182	8.7121	10.3699	9.27445	9.48622	9.14568	8.62015	8.64713	11.0449	9.43405	9.42724	7.41475	0	0	1	1	1	1	1	1	1	1	1	1
Ang	-0.827771	7.29e-07	-1.98171	3.38e-05	88.873	81.4004	75.1274	49.982	57.5022	40.1463	49.6981	38.9069	25.152	22.4664	5.77266	17.3867	13.8174	18.2484	43.2661	0	0	1	1	1	1	1	1	1	1	1	1
Ang2	0.254101	NA	NA	NA	0	0	0	0	0.219956	0.454725	0	0	0	0	0	0	0	0	0	0	0	0	0	0	0	0	0	0	0	0	0
Ang3	NA	NA	NA	NA	0	0	0	0	0	0	0	0	0	0	0	0	0	0	0	0	0	0	0	0	0	1	1	0	0	0	0
Ang4	0.2901	0.538254	NA	NA	0	0	0	0	0	16.3348	16.0052	0	0	0	0	0	0	0	0	0	0	0	0	0	0	0	0	0	0	0	0
Ang6	0.367467	0.480559	-1.31508	NA	0.314685	0	0	0	0	8.7473	8.7239	0	0	0	0	0	0	0	0	0	0	0	0	0	0	1	0	0	0	0	0
Angel1	-0.061519	0.89007	-1.45158	1.17e-06	3.2299	3.67171	2.14832	1.69254	3.55335	3.18154	4.07592	1.39097	1.08646	1.32161	1.06832	1.02596	1.16831	1.03465	2.11735	0	0	0	0	1	1	1	1	1	1	1	1
Angel2	-0.118824	0.408577	-0.0812172	0.567292	16.1048	16.131	17.36	17.3754	17.3859	15.0241	15.8016	15.5749	19.4732	19.8767	17.5579	21.1303	18.7667	16.3377	16.5987	0	0	1	1	1	1	1	1	1	1	0	0
Angpt1	0.444016	0.338889	3.60751	2.82e-16	0.47325	0.649965	1.69248	1.12228	1.74676	1.07144	1.74138	18.4009	15.2955	14.5309	6.64219	9.54033	8.18524	21.3388	19.468	0	0	1	1	1	1	1	1	0	0	0	0
Angpt2	0.597504	0.0322838	1.91453	0.000697703	1.75003	3.36835	3.43215	3.97157	4.67107	5.06977	5.25684	6.26342	14.2163	5.17766	13.9943	12.9955	39.2553	8.96176	6.3166	0	0	0	0	0	0	1	0	1	0	1	0
Angpt4	0.41768	NA	2.83155	0.00996846	0.0913204	0	0	0	0.125936	0.130176	0.194742	0.245624	0.214424	0.431098	0.636691	0.210748	0.587974	0.828398	0.218958	0	0	0	0	0	0	1	0	1	0	1	0
Angptl1	0.610877	0.120279	0.614382	0.0701961	0.763177	1.62449	1.83154	1.6242	2.30732	2.71975	3.00459	2.5659	3.65287	2.33585	2.18294	2.20156	1.73242	2.62467	2.90901	0	0	1	1	1	0	1	1	1	1	1	1
Angptl2	-1.01519	1.48e-09	-1.44272	5.27e-11	15.216	15.2752	16.9816	8.15682	10.6275	7.04307	7.4749	6.64465	7.05828	9.03777	4.65738	4.71734	9.11424	6.75697	5.95822	0	0	0	0	1	0	1	1	1	0	1	0
Angptl3	-0.378418	0.00378576	-0.843726	0.00357292	66.0233	58.9981	60.4133	56.1536	51.2875	48.5739	48.93	38.9292	36.5041	56.1819	45.2608	27.9881	22.3188	42.4107	48.2136	0	0	1	1	1	1	1	1	1	1	1	0
Angptl4	-0.565584	0.0050695	-0.987785	0.00144264	99.412	114.028	87.2199	95.2396	65.611	61.5405	66.8558	59.639	35.3842	38.9678	94.985	54.4325	72.9182	59.8948	49.5261	0	0	1	1	1	1	1	1	1	1	1	1
Angptl6	-1.30273	3.42e-05	-2.18221	0.000110988	24.3885	26.9608	25.7987	12.5699	16.0157	8.15015	5.46123	2.52299	2.46471	4.57875	7.61261	12.7823	13.3253	3.41521	2.57037	0	0	1	0	1	0	1	1	1	0	1	0
Angptl7	0.674672	0.0393441	-0.225994	0.585683	1.82951	2.22658	1.84297	2.46387	4.20498	4.10509	3.17895	2.46041	1.86945	1.91924	0.839864	1.36828	1.85417	2.41477	2.92439	0	0	1	0	0	0	1	0	0	0	0	0
Ank	-0.292577	0.176817	-0.302459	0.299435	13.0116	20.1257	17.8746	11.7241	18.2642	13.4969	15.9383	18.384	10.2749	11.0731	17.2796	15.014	22.357	19.7223	13.4943	0	0	1	0	1	0	1	1	1	0	1	0
Ank1	0.852597	0.161067	2.92778	3.08e-05	0.0301089	0.0650907	0.0843007	0.178503	0.0830435	0.171679	0.139116	0.708608	0.530227	0.588848	0.419841	0.165026	0.201936	1.61926	0.770045	0	0	0	0	0	0	1	0	0	0	0	0
Ank2	2.3384	3.78e-22	3.26079	8.63e-31	1.11485	1.90781	1.85878	5.93693	8.69058	11.551	11.7954	13.5648	16.1885	17.4269	25.7093	23.2029	11.5479	21.0096	18.8521	0	0	1	0	1	0	1	0	1	0	1	0
Ank3	0.922921	3.29e-08	1.66828	7.36e-11	3.06598	3.15027	3.16718	4.82733	6.18305	6.92772	8.01494	12.4609	10.6749	8.97453	15.9184	11.6701	6.87904	13.8802	12.585	0	0	1	1	1	1	1	1	1	1	1	1
Ankar	-0.066018	NA	-0.0689072	NA	0	0.0264206	0	0	0.0210673	0	0	0	0.0179351	0	0	0	0.0327867	0	0.0244191	0	0	0	0	1	0	1	0	1	0	1	0
Ankdd1b	0.807283	0.0477948	0.480931	0.172672	0.41958	0.653088	0.637731	0.862337	1.01259	1.25602	1.46144	0.846408	0.738894	1.13184	0.78009	1.16196	1.01306	0.76123	1.03956	0	0	0	0	1	0	1	1	1	0	1	0
Ankef1	-0.174865	NA	-0.959567	NA	0.0314049	0.027157	0	0	0.0216545	0.0223836	0	0	0.018435	0	0	0	0.0168502	0	0.0250997	0	0	0	0	0	0	0	0	0	0	0	0
Ankfn1	-0.129468	NA	-1.77225	NA	0.125253	0	0	0	0	0	0.0890347	0	0	0	0	0	0	0	0	0	0	1	0	0	0	1	0	0	0	0	0
Ankfy1	0.238705	0.00618189	0.0781353	0.306873	17.2987	18.2152	18.0749	22.8149	22.3419	23.0562	22.7864	21.4656	22.6524	20.0207	21.0084	22.049	25.1103	21.1672	22.1104	0	0	0	0	1	1	1	1	1	0	1	0
Ankhd1	0.155802	0.16554	0.38653	0.0115331	18.3089	22.3738	23.4342	24.0617	27.0257	25.8843	25.6008	28.1996	30.3496	31.0563	39.4334	31.1507	31.2819	29.9951	37.5039	0	0	1	1	1	1	1	1	1	1	1	0
Ankib1	0.351697	0.000597045	-0.0481488	0.782906	19.7962	18.5721	20.4557	27.498	25.6909	27.1056	27.8625	26.4234	20.4318	25.1135	19.1503	18.6552	22.0815	24.4366	20.2315	0	0	1	1	1	1	1	1	1	1	1	0
Ankk1	NA	NA	0.707792	NA	0	0	0	0	0	0	0	0.0342388	0	0	0	0	0.0819607	0	0	0	0	0	0	0	0	0	0	0	0	0	0
Ankle1	2.43962	1.34e-10	2.94769	1.56e-07	0.228115	0.789037	1.0949	6.49149	5.89842	3.8208	3.93219	4.29491	6.46095	1.57684	6.5826	13.9506	7.52727	8.79454	6.33548	0	0	0	0	1	1	1	1	1	1	1	0
Ankle2	-0.13998	0.199071	-0.346755	0.00276362	28.6395	28.2773	28.4098	27.6114	28.8803	27.8095	27.0559	26.8075	25.272	28.3179	23.605	28.7896	29.3657	23.8885	22.2107	0	0	0	0	1	1	1	1	1	1	1	1
Ankmy1	0.0912061	NA	1.7126	0.0643861	0	0.0744432	0.0344334	0.0680502	0.0296798	0.0613584	0.0305971	0.23155	0.202137	0.0870848	0.266759	0.12417	0.115475	0.167342	0.172009	0	0	1	0	1	0	1	1	1	0	1	0
Ankmy2	0.0225712	0.909791	-0.150839	0.430038	4.58824	6.02193	5.86894	5.54161	6.35955	6.19188	5.96009	4.77665	6.74021	6.76968	4.83541	5.1734	5.59845	5.20646	6.88737	0	0	1	1	1	1	1	1	1	1	1	1
Ankra2	0.0314094	0.875895	-0.106296	0.660812	6.21579	6.77721	6.62085	7.7707	6.94138	7.07879	7.03584	5.29271	8.15017	8.99884	7.17047	7.62062	8.24706	5.53786	5.48083	0	0	1	1	1	1	1	1	1	1	1	1
Ankrd1	4.01951	1.12e-23	6.53006	3.31e-105	0.474969	0.821448	0.569936	11.0758	7.8601	22.9637	24.7029	71.8607	68.4949	78.5304	81.6227	70.3804	75.5188	67.9631	58.5232	0	0	1	1	1	1	1	1	0	0	1	0
Ankrd10	0.4219	0.0263271	1.09015	5.47e-10	9.34078	8.561	12.4836	12.1366	13.1707	16.4048	17.1561	21.7953	32.2093	24.9332	24.9795	28.6237	25.8542	22.5424	19.9153	0	0	1	0	1	1	1	1	1	1	1	1
Ankrd11	0.190163	0.0936854	0.424667	0.000119293	17.7979	19.6365	20.0485	20.5938	25.2346	25.3251	23.2358	34.3705	31.0613	26.3111	25.1162	31.0018	29.6598	30.1382	31.6329	0	0	1	1	1	1	1	1	1	1	1	1
Ankrd12	0.278311	0.1782	0.73585	0.0014923	5.30713	5.77826	6.99017	8.81695	9.53395	6.69515	6.47628	8.70991	12.2124	11.8205	15.5194	10.6463	16.0234	8.85087	9.72593	0	0	0	0	0	0	1	1	1	1	0	0
Ankrd13a	0.250981	0.0255264	0.112245	0.614749	16.6548	18.2253	18.1305	22.9034	22.8791	22.4257	22.5793	24.2455	20.7626	22.3768	16.8591	26.9446	27.269	23.975	15.5067	0	0	0	0	1	1	1	1	1	0	1	0
Ankrd13b	0.626089	0.0440847	1.22832	0.0108941	1.64721	2.15244	2.489	2.6331	2.59971	4.17436	4.91777	8.54102	3.82475	10.8864	4.96242	1.75287	3.84948	5.85837	6.93357	0	0	1	1	1	1	1	1	1	1	1	1
Ankrd13c	0.0464959	0.846332	-0.554993	0.00792138	14.2142	15.5693	15.3716	12.1099	17.7145	18.6862	18.6736	14.0891	11.0634	11.6806	10.3996	9.47649	10.5643	10.7792	17.0827	0	0	1	1	1	1	1	1	1	1	1	1
Ankrd13d	1.74544	4.41e-06	1.40011	0.00679111	0.587334	0.959347	0.783074	1.96027	3.32985	3.30243	4.26776	3.33503	2.75817	1.14426	0.707765	2.07081	3.7816	3.42508	2.66002	0	0	0	0	0	0	1	0	0	0	0	0
Ankrd16	-0.110217	0.452362	0.65659	0.000681233	10.6207	11.5531	12.7892	11.8663	11.1531	11.5821	11.9246	21.6267	29.476	18.501	22.6185	15.4163	20.0958	20.5478	22.8856	0	0	1	0	1	1	1	1	1	1	0	0
Ankrd17	0.0249153	0.835596	-0.00343023	0.982158	25.6859	28.0742	27.9135	29.6591	31.6531	29.2201	28.9061	35.8551	29.8599	29.983	35.531	30.6951	29.0228	30.5613	30.6343	0	0	1	1	1	1	1	1	1	1	1	0
Ankrd2	-0.780762	0.265866	-1.63862	0.0288146	0.76211	0.43935	0.609658	0.301215	0.437913	0.0905315	0.270868	0	0.149122	0.17132	0.295193	0.219848	0.340758	0.164604	0.30455	0	0	0	0	1	0	1	1	1	0	1	1
Ankrd22	-1.71301	0.0101965	-0.951334	0.381689	0.159316	1.2399	0.446063	0	0	0.170327	0	0.374948	0.561121	0.322323	0.123418	0	0	0.412917	0.827646	0	0	0	0	0	0	0	0	0	0	0	0
Ankrd23	1.68498	0.00127324	2.03981	1.98e-22	4.52587	3.74596	4.39635	10.7328	8.33675	39.1242	21.1413	16.6078	19.3183	14.9122	21.9881	26.2983	23.1734	19.8157	20.8248	0	0	1	1	1	1	1	1	1	1	1	1
Ankrd24	-0.121915	0.601651	-0.176694	0.349118	2.69009	3.90869	3.83548	2.76295	3.84858	3.32601	3.79842	3.82696	3.25491	4.1837	3.51577	3.50528	3.01438	3.27267	3.96361	0	0	1	1	1	1	1	1	1	1	1	0
Ankrd26	0.354019	0.0802758	0.205315	0.280068	3.54248	4.35202	5.6286	5.42668	5.59279	7.20896	6.72078	5.50335	5.37795	6.78808	6.24556	6.41336	5.34821	5.52469	6.99026	0	0	0	0	1	1	1	1	1	1	1	1
Ankrd27	0.574375	1.33e-06	0.41961	0.0123411	19.7182	19.2221	17.4663	30.9506	29.2737	31.5864	29.5769	30.0841	30.9159	31.2374	31.9052	24.7057	22.885	32.0052	30.6395	0	0	1	0	1	0	1	1	1	0	1	0
Ankrd28	0.157667	0.13064	0.321659	0.152015	22.5627	22.0151	24.8309	27.0339	27.1214	29.0103	28.2403	32.6625	38.6518	27.8398	38.8121	29.407	25.6528	29.7679	45.9762	0	0	1	1	1	1	1	1	1	1	1	1
Ankrd29	0.0496012	0.92847	3.01865	1.61e-10	0.772409	0.742145	0.789535	0.746253	0.562185	1.19281	0.945597	3.60685	6.19664	5.1801	4.98637	5.54572	8.08148	11.7336	17.0795	0	0	0	0	0	0	0	0	0	0	0	0
Ankrd33	NA	NA	0.492955	NA	0	0	0	0	0	0	0	0	0	0	0	0.0480399	0.0446762	0	0	0	0	1	0	1	1	1	1	1	0	1	0
Ankrd33b	-0.733073	1.27e-05	-1.56089	3.9e-05	30.3188	23.9253	23.8297	13.793	18.9779	16.5364	18.0797	6.12585	6.97939	10.6838	8.07798	22.1736	8.35358	9.97351	8.16711	0	0	1	0	1	0	1	1	1	1	1	1
Ankrd34a	0.109688	0.901664	0.445506	0.577512	0.0540295	0.233606	0.0864429	0.085418	0.186274	0.0770183	0.268843	0.254315	0.253727	0.255058	0.167421	0.187032	0.231915	0.105026	0.172728	0	0	1	0	1	0	1	0	1	0	1	0
Ankrd34b	0.291518	0.722904	0.997486	0.276768	0.0320606	0.027724	0.102589	0.0506863	0.13264	0.091404	0.0683696	0.064675	0.0564598	0.0864853	0.273201	0.240464	0.223627	0.083095	0.0768714	0	0	0	0	0	0	0	0	0	0	0	0
Ankrd34c	NA	NA	0.623289	NA	0	0	0	0	0	0	0	0	0.0330315	0	0	0	0.060384	0	0	0	0	0	0	0	0	0	0	0	0	0	0
Ankrd35	0.955586	0.0890793	3.79681	2.37e-08	0.103292	0.238189	0.24789	0.326601	0.830933	0.368105	0.440544	4.32944	9.82267	4.66717	2.18715	0.456888	2.05059	4.35036	3.52232	0	0	0	0	0	0	1	1	0	0	0	0
Ankrd36	NA	NA	1.93033	0.182855	0	0	0	0	0	0	0	0	0.0329651	0.0568081	0	0	0.0602626	0.0181937	0.0448828	0	0	0	0	0	0	0	0	1	1	0	0
Ankrd37	0.132036	0.810247	1.50866	0.0302775	3.94433	3.67318	2.18444	3.71749	5.43944	2.16253	4.3135	1.83618	12.5564	10.5377	22.5642	21.0936	16.6864	5.79955	2.66743	0	0	1	1	1	1	1	1	1	1	1	1
Ankrd39	0.79538	0.00758397	1.49009	1.03e-12	5.68588	4.67695	5.65787	8.55062	6.69365	15.123	10.9915	14.6405	17.0547	13.8884	16.7056	24.0433	18.4905	19.8586	15.6835	0	0	1	0	1	1	1	1	1	1	1	1
Ankrd40	0.133109	0.366618	0.0994024	0.434022	33.4913	27.6768	30.7421	36.6293	33.9228	37.3409	37.5314	40.9211	35.9629	41.3412	36.1271	35.6033	40.9797	39.9371	35.195	0	0	1	0	1	1	1	1	1	1	1	0
Ankrd42	0.248593	0.548943	0.0888043	0.82311	1.04182	1.45146	1.08807	1.00655	1.13741	1.75325	2.32456	1.49839	2.07252	1.97117	1.14335	0.884917	1.36642	0.975076	1.94287	0	0	1	0	1	1	1	1	0	0	0	0
Ankrd44	0.69254	3.06e-05	1.13237	0.0026314	2.59844	3.64954	3.87927	5.25931	5.90005	6.7475	5.78827	9.03677	6.6939	4.46462	3.93614	10.7138	14.013	9.9197	11.2171	0	0	0	0	0	0	1	0	1	0	1	0
Ankrd45	0.238945	NA	0.220815	0.876509	0.0375289	0	0.0300217	0.0296657	0.0517544	0.0267485	0.0533539	0.0252354	0.0440598	0	0.0290726	0.0216521	0.0805444	0.0486339	0	0	0	0	0	0	0	1	0	0	0	0	0
Ankrd46	-0.499076	3.27e-07	-0.745863	0.000132758	36.4731	43.2175	40.9078	31.0489	30.4112	29.9687	30.9256	31.5183	24.0891	31.5852	24.4875	20.1797	24.3265	31.0257	34.831	0	0	1	1	1	1	1	1	1	1	1	0
Ankrd49	0.17434	0.434017	0.341113	0.137984	9.74908	12.0434	12.0166	16.789	14.3362	11.3446	12.375	10.1008	18.2196	16.6379	16.9542	21.81	18.0945	16.1469	14.8282	0	0	0	0	1	1	1	1	1	1	1	1
Ankrd50	0.39993	0.0144873	0.538715	0.00184327	8.39735	8.21412	8.48007	10.2197	10.4051	14.3259	12.9578	12.6349	14.8612	13.8773	13.4773	16.1774	19.093	12.7542	10.6319	0	0	1	0	1	1	1	1	0	0	0	0
Ankrd52	0.495048	0.00855573	0.0879207	0.800591	10.7347	12.5822	9.95748	12.1987	17.3762	19.3875	19.2031	17.6978	10.4326	10.1099	13.8466	12.6704	8.42568	17.4273	18.8938	0	0	1	0	0	0	1	0	1	0	1	0
Ankrd53	0.594148	0.362586	1.01922	0.0965612	0.160875	0.347787	0.450429	0.445088	0.443711	0.859971	0.686136	0.811323	0.472178	0.650955	0.934693	0.603306	0.820016	1.51147	0.514305	0	0	1	0	1	0	1	1	1	0	1	0
Ankrd54	-0.433564	0.00563668	-0.121061	0.628002	8.74017	9.21788	8.52738	7.19946	7.0404	7.36478	6.47412	9.17267	6.9047	9.53	9.08043	12.9128	11.3513	9.39458	7.14861	0	0	1	1	1	1	1	1	1	1	1	1
Ankrd55	-2.8612	3.7e-06	-3.68594	1.86e-10	2.55906	22.3939	11.1981	0.155606	0.301631	0.93536	0.839572	1.52958	0.796035	1.40129	0.576092	0.29024	0.774546	0.595232	1.57329	0	0	1	1	1	1	1	1	1	1	1	1
Ankrd6	0.361574	0.45411	3.01159	5.18e-41	0.771806	0.768532	0.76709	0.536143	0.661194	1.46693	1.76226	6.57376	6.384	6.46678	5.58037	9.3241	9.51201	7.56202	7.25266	0	0	1	1	1	1	1	1	1	1	1	1
Ankrd60	0.0152208	NA	-0.047743	NA	0	0.103532	0	0	0.165108	0	0	0.0805066	0	0	0	0	0.128478	0	0.0956885	0	0	0	0	0	0	0	0	0	0	0	0
Ankrd61	-0.0302995	0.950021	0.0569861	0.896694	1.77452	3.14975	2.98852	1.77185	3.09115	3.39493	2.85474	5.02413	2.08333	2.45642	2.74935	2.42479	2.85635	4.41767	3.5083	0	0	1	0	1	0	1	0	1	0	1	0
Ankrd63	0.527627	NA	0.775818	0.549436	0	0.0497105	0	0	0.0198191	0.143405	0.102158	0.0193276	0.033745	0.0581521	0	0.0165832	0.0616883	0.0372483	0.0918893	0	0	1	0	0	0	1	0	1	0	1	0
Ankrd7	-0.0563928	NA	0.8213	0.580921	0	0	0.0938461	0	0.0808907	0	0	0.236653	0	0	0.181759	0.135367	0.125889	0.0760135	0	0	0	0	0	1	0	1	0	0	0	0	0
Ankrd9	-1.35498	0.000217501	-2.00503	1.61e-10	9.43701	5.80305	9.31073	4.47584	4.3742	1.64417	2.12425	2.64403	2.52361	2.75783	1.1372	1.36116	3.00992	2.7856	2.47221	0	0	0	0	1	0	1	1	1	1	1	1
Anks1	-0.290007	0.0848171	-0.386027	0.0237681	17.6523	16.9645	17.4841	11.4615	15.7817	17.2286	16.809	15.8221	14.6578	11.9571	18.7105	15.2037	18.5772	15.8138	12.9106	0	0	1	1	1	1	1	1	1	1	1	1
Anks1b	0.577195	NA	4.02067	2.25e-05	0	0.0229458	0	0.0419506	0.0182966	0.00945634	0.0377241	0.151664	0.623054	0.0536848	0.277506	0.183711	0.462713	0.111757	0.254491	0	0	0	0	0	0	0	0	0	0	0	0
Anks3	-0.160104	0.283508	-0.0502386	0.73335	19.5346	18.2018	21.5627	18.0751	18.0639	21.3344	18.7657	23.6915	23.7044	24.2032	17.3227	20.6769	25.2688	22.1424	20.6958	0	0	1	0	1	1	1	1	1	1	1	1
Anks4b	-0.390587	0.00499149	-0.904098	4.7e-07	94.9134	88.265	98.2261	77.6383	88.6525	74.0753	67.419	48.9194	58.705	77.3301	63.1829	54.8393	45.9771	58.2884	57.1545	0	0	1	1	1	1	1	1	1	1	1	1
Anks6	1.3707	0.00146571	1.07435	0.078934	0.211697	0.488167	0.705623	0.920379	1.21642	2.08725	1.78071	1.35233	0.952726	3.14086	0.437323	0.93639	1.06013	0.800157	0.789575	0	0	1	0	1	0	1	0	1	0	1	0
Ankub1	0.165244	0.80462	-0.20825	0.6744	0.47659	0.82425	0.698964	0.690677	1.31448	0.566144	0.734018	0.854588	0.606154	0.589246	0.615335	0.504105	0.639284	0.772018	0.825293	0	0	1	0	1	0	1	0	1	0	1	0
Ankzf1	-0.657199	8.55e-05	-0.573616	1.86e-05	29.547	24.9135	22.4581	18.5274	18.4018	15.8409	17.092	18.4115	19.3027	20.8319	19.8351	21.7462	22.0367	18.4994	20.1523	0	0	1	0	1	1	1	1	1	1	1	0
Anln	3.28773	4.02e-48	3.66776	9.32e-14	0.412382	0.780067	0.845342	8.53655	7.25088	8.72583	6.90702	6.70709	9.90985	2.85059	9.98316	21.071	15.1012	14.9467	7.64232	0	0	0	0	1	1	1	1	0	0	0	0
Ano1	-0.499468	0.0929156	-0.274355	0.708882	1.50608	2.08921	1.70681	1.41374	1.60099	1.14054	1.13749	1.13931	3.7021	1.52352	0.437519	0.796515	4.37712	0.813223	0.8777	0	0	1	0	0	0	1	0	0	0	0	0
Ano10	0.288626	0.084396	0.434408	0.0161297	11.7588	10.4588	11.0864	12.8803	13.3493	15.8342	16.7172	20.8969	15.1117	15.9734	15.5183	18.2931	20.4823	20.1364	13.56	0	0	1	0	1	1	1	1	1	0	1	0
Ano2	-0.53454	NA	-0.278489	0.83609	0.0529444	0.045783	0	0	0	0.0188679	0	0.0178005	0.0310789	0	0.0410146	0	0.0142036	0.0343054	0.105787	0	0	0	0	0	0	0	0	0	0	0	0
Ano3	-0.262778	NA	3.39108	0.00235772	0.0413741	0.0357777	0	0	0	0	0.0294102	0.61206	1.6758	0.139511	0.352565	0	1.08776	0.107234	1.68644	0	0	0	0	0	0	0	0	0	0	0	0
Ano4	0.182841	0.830875	0.602871	0.434679	0.0483377	0.104499	0.0580024	0.0191049	0.0499952	0.103357	0.206161	0.0812586	0.255373	0.0814961	0.131061	0.0418324	0.129678	0.156603	0.154532	0	0	0	0	0	0	0	0	0	0	0	0
Ano5	0.223384	0.7402	-1.58039	0.023845	0.107202	0.108152	0.128636	0.0847408	0.135518	0.203754	0.177808	0.0480569	0.0419526	0.0843453	0	0.0412332	0.0575192	0.011577	0.0428396	0	0	0	0	0	0	0	0	0	0	0	0
Ano6	1.95456	7.19e-55	2.37574	7.36e-46	6.19251	5.60989	6.88381	26.2976	23.9373	26.3483	29.1171	32.645	37.3893	29.9382	43.5276	42.9348	44.0422	40.7846	31.4737	0	0	1	1	1	1	1	1	0	0	1	1
Ano7	0.620975	NA	4.44466	0.000178915	0	0	0	0.0343318	0.11979	0.0619115	0	0.350455	0.15297	0.14645	0.134582	0.526214	0.559279	0.506552	0.902512	0	0	0	0	0	0	0	0	1	0	1	0
Ano8	0.533088	0.000442327	0.331495	0.322838	5.43681	5.63664	5.51839	7.32452	8.76741	9.10429	9.51627	7.03652	13.435	7.47104	5.27601	6.72882	12.8918	5.9092	6.72814	0	0	1	1	1	1	1	1	1	0	1	0
Ano9	-1.11648	0.0697805	0.506549	0.465547	0.324715	0.36102	0.333976	0.110005	0.095957	0.165313	0.131897	0.0623846	0.653524	0.71952	0.718708	0.990241	0.672012	0.4208	0.333671	0	0	0	0	1	0	1	0	1	0	1	0
Anp32a	-0.127223	0.36598	-0.387455	0.0166372	39.4614	49.277	42.3755	43.8293	42.8437	45.1444	40.5545	32.6513	37.9266	47.7218	42.4867	41.2509	35.8505	34.4533	37.6861	0	0	1	1	1	1	1	1	1	1	1	1
Anp32b	1.0547	3.64e-10	0.984055	1.15e-05	8.72631	11.4047	12.5335	22.1048	24.8202	27.7056	24.3185	22.1376	20.4898	20.731	34.0307	25.8596	22.8252	24.2875	30.0372	0	0	0	0	0	0	1	0	0	0	0	0
Anp32e	0.495294	0.00947574	0.171439	0.547982	7.58603	11.6744	12.9256	14.0937	15.6037	18.023	17.792	10.5191	11.8497	13.2957	15.1732	19.9055	14.1655	10.4695	16.305	0	0	0	0	1	1	1	1	0	0	0	0
Anpep	-0.316552	0.0158689	-1.24752	0.0230487	60.0121	57.8063	55.368	42.9981	55.7508	50.0425	51.3271	43.1614	16.1388	45.356	15.0576	7.18484	12.7489	29.6426	48.6722	0	0	1	1	1	1	1	1	1	1	1	1
Antxr1	-0.0278001	0.936593	0.8023	0.0616547	0.851183	1.04955	1.09703	0.76006	1.15209	1.02236	1.28854	2.89358	2.22068	1.92406	1.0135	0.982173	3.98345	1.50138	2.01568	0	0	1	0	1	1	1	0	1	0	0	0
Antxr2	-0.0437238	0.798707	-0.972555	0.000629377	35.2001	29.9557	33.2243	30.887	32.8756	35.8144	38.0221	23.0432	18.7387	27.5066	9.60892	22.608	21.7845	17.0155	14.7363	0	0	0	0	1	1	1	1	1	1	1	1
Antxrl	-0.234811	NA	0.480053	0.758269	0	0.0519438	0	0	0	0	0	0.0403918	0	0.0810196	0	0	0.0322299	0.0389218	0.0960176	0	0	0	0	0	0	0	0	0	0	0	0
Anxa1	0.744198	0.0289328	2.58348	1.54e-05	1.38337	2.57454	1.73213	2.61494	2.32246	4.26546	5.04501	8.31123	16.6118	5.51645	4.03037	32.9662	32.1263	10.5614	7.88361	0	0	0	0	1	1	1	0	0	0	0	0
Anxa10	0.0152208	NA	0.151188	NA	0	0.0574246	0	0	0.0915787	0	0	0	0	0.0447841	0.0514437	0.0383132	0.0356306	0.0430285	0	0	0	0	0	0	0	0	0	0	0	0	0
Anxa11	-0.112526	0.546668	-0.600312	0.044814	8.17714	7.92486	7.18945	7.20427	8.85029	7.795	7.12629	6.75823	6.40504	7.47797	4.86372	3.31558	4.64552	5.3312	8.76109	0	0	1	1	1	1	1	1	1	1	1	1
Anxa13	0.102218	0.874553	2.49374	2.58e-05	1.01656	2.05113	2.16855	1.24999	1.40189	1.85161	3.69332	5.69632	22.8747	20.9475	15.75	8.73231	17.0296	6.58681	2.70821	0	0	1	0	0	0	1	0	0	0	0	0
Anxa2	1.65169	1.77e-19	2.05905	1.05e-26	6.53504	10.5549	8.72736	30.9094	23.7966	31.5653	33.3236	34.5008	43.6242	37.9526	53.5957	44.9327	43.1776	43.2888	34.0142	0	0	1	1	1	1	1	1	1	0	1	0
Anxa3	1.741	7.72e-20	3.12011	3.29e-19	4.30239	3.72044	3.18361	13.7313	11.9406	15.4858	14.2975	40.2855	50.4794	18.497	46.5363	41.4535	53.9887	45.5796	19.7719	0	0	1	0	0	0	1	1	0	0	0	0
Anxa4	0.473029	0.00165142	0.766169	4.61e-05	24.3025	19.6476	23.9156	37.5673	30.5886	32.8558	35.1809	46.5865	43.975	44.7716	58.392	38.8366	37.504	49.0403	39.2782	0	0	1	1	1	1	1	1	1	1	1	1
Anxa5	1.35905	8.26e-29	1.15158	3.16e-13	30.1659	27.8387	28.8671	86.5359	74.2545	77.7373	85.0805	77.702	73.8298	79.8431	83.1098	65.7332	59.4773	74.1911	85.8739	0	0	1	0	1	1	1	1	0	0	1	0
Anxa6	-0.284151	0.00671247	-0.31163	0.00912493	46.0905	49.9181	50.3801	42.6965	46.547	42.5962	40.7121	48.3456	46.0849	44.1512	49.2786	46.1044	46.5687	48.3463	36.3303	0	0	1	1	1	1	1	1	1	1	1	1
Anxa7	0.07353	0.751943	-0.0993926	0.62601	37.5778	27.2853	28.1462	40.9468	34.4847	33.1557	32.9887	32.5749	38.0454	31.0376	37.7627	30.9493	33.5202	27.8601	39.0037	0	0	1	1	1	1	1	1	1	1	1	0
Anxa8	-0.113017	NA	1.87045	0.0283291	0.0747967	0.129359	0.119669	0.177375	0.103149	0	0.106336	0.10059	0.570784	0.554863	1.33269	0.517843	5.09677	0.484647	0.358678	0	0	0	0	0	0	0	0	0	0	1	0
Anxa9	0.465621	0.286997	0.745745	0.0744918	0.777401	3.11679	2.7137	2.84912	4.14212	2.97192	3.56682	5.56009	4.31451	3.6699	2.18993	5.78996	3.67818	4.21292	5.14003	0	0	1	0	1	1	1	0	1	0	1	0
Aoah	2.76636	9.41e-24	3.0905	1.52e-08	0.672193	0.470553	0.640153	5.41474	5.62816	4.63131	3.70879	8.3297	7.21526	3.04372	1.41341	7.64557	14.3579	7.01027	3.78624	0	0	0	0	0	0	0	0	0	0	0	0
Aoc1	-1.48843	0.0220896	1.82513	0.0150034	0.145795	0.756446	0.738659	0.0768316	0.201059	0	0.172727	4.80377	3.50891	3.1791	1.76945	0.112154	3.05082	2.10979	1.47597	0	0	1	1	1	1	1	1	1	1	1	1
Aoc2	-0.210835	0.445011	0.657733	0.0187595	3.52745	5.57637	5.82001	3.96471	4.14246	5.26404	5.05406	8.1165	6.72962	6.02153	9.09451	11.8611	11.6516	11.321	8.28153	0	0	1	0	1	1	1	1	1	0	0	0
Aoc3	-0.053421	0.943185	1.68715	0.0202123	0.151212	0.183063	0.241928	0.215154	0.187677	0.280217	0.107487	0.284701	0.86988	0.265137	0.327992	1.29117	2.19058	0.842614	0.314219	0	0	1	1	1	0	1	1	1	0	1	0
Aox1	-0.464521	0.115168	-1.87457	0.00186536	54.8104	29.2817	29.3838	29.6907	20.2707	36.0886	32.0257	21.8476	9.86378	8.96672	3.53217	2.92495	5.98775	12.9951	24.6425	0	0	1	1	1	1	1	1	1	1	1	1
Aox2	0.598061	NA	1.51211	0.142982	0	0.0505952	0.0234026	0.115626	0.0605156	0.0417021	0.0623858	0.0983577	0.085864	0.118374	0.0906511	0.168783	0.204055	0.0189556	0.0233812	0	0	0	0	0	0	1	0	0	0	0	0
Aox3	-0.538984	0.01827	-3.05701	1.07e-08	118.405	75.0261	74.5138	70.315	51.1703	70.8738	72.5308	21.2358	8.46997	12.327	6.44963	2.56424	5.44113	18.4147	16.9354	0	0	1	0	1	0	1	1	1	1	1	1
Aox4	0.105034	NA	1.9511	0.1369	0	0.0243003	0	0	0.0193767	0.0400582	0	0.0755843	0	0.0189513	0.152386	0.178343	0.1357	0.0364167	0	0	0	0	0	0	0	0	0	0	0	0	0
Ap1ar	0.0629049	0.702688	-0.261216	0.12713	21.9811	19.9178	23.9909	25.9247	24.9922	24.3337	23.7283	25.1192	18.737	25.8234	17.0282	19.8998	21.2353	22.4625	20.0443	0	0	1	1	1	1	1	1	1	1	1	1
Ap1b1	-0.215003	0.0619196	-0.341985	0.00441821	37.9091	37.2054	35.0539	32.252	32.9973	35.2861	36.0952	34.5079	31.9153	31.33	36.112	31.7164	39.7595	35.3316	29.3584	0	0	1	0	1	1	1	1	1	1	1	1
Ap1g1	-0.0517663	0.682255	-0.047488	0.725304	35.7681	37	34.7016	35.0383	37.9598	38.0294	38.1799	37.5752	50.6271	36.9137	39.1647	40.1576	41.5988	39.044	37.9793	0	0	1	0	1	1	1	1	1	1	1	1
Ap1g2	0.218726	0.331823	0.256053	0.21597	5.51723	7.82265	7.99214	7.07228	8.67101	9.88407	10.1756	9.65916	11.2624	7.77673	11.4745	8.80383	9.89422	8.30924	11.7588	0	0	1	0	1	1	1	1	1	0	1	0
Ap1m1	-0.0578165	0.764364	0.0670938	0.659422	17.3583	23.6229	22.4224	20.1321	22.1231	24.3891	20.784	26.358	31.195	25.9073	24.5794	22.1229	26.8338	24.2464	24.6194	0	0	0	0	1	1	1	1	1	1	1	1
Ap1m2	-0.360989	0.652641	3.36942	0.000237824	0.160783	0.625657	0.12862	0.317737	0.388024	0.0572984	0.0571451	0.702742	4.67187	2.54811	14.5105	10.8533	8.49737	0.937616	0.449758	0	0	0	0	0	0	1	0	1	1	1	1
Ap1s1	-0.0218865	0.91516	-0.174044	0.296353	36.3251	35.3854	35.5356	43.1576	35.6846	34.4686	38.5762	41.1267	33.0767	36.8934	38.3111	39.0114	41.5634	37.4322	27.2831	0	0	0	0	1	1	1	1	1	0	1	1
Ap1s2	2.15069	1.6e-19	2.96583	9.73e-24	1.61216	1.74945	1.92185	7.12148	6.62615	11.1075	11.0553	15.8144	19.9105	9.01753	10.2605	22.2683	21.9133	14.6449	18.1651	0	0	0	0	0	0	1	1	0	0	0	0
Ap1s3	0.141719	0.586796	0.712171	0.00338014	5.44112	6.38555	5.44085	5.29954	6.13017	7.75625	8.32256	8.1995	13.546	7.10952	11.0646	14.1826	11.4692	10.199	12.386	0	0	1	0	1	1	1	1	0	0	0	0
Ap2a1	-0.228365	0.0451785	-0.300167	0.0211444	30.2098	29.8312	28.8867	25.3726	28.3164	27.6437	27.8214	31.5816	26.9235	28.7293	23.9207	24.2378	28.1969	32.1909	28.483	0	0	0	0	1	1	1	1	0	0	0	0
Ap2a2	-0.0304598	0.813443	-0.0274347	0.837679	47.0363	47.6791	45.7122	48.7684	46.7607	52.4043	50.0339	53.7803	51.7193	49.3762	59.1092	51.4409	53.6758	60.188	48.178	0	0	1	0	1	1	1	1	1	1	1	1
Ap2b1	0.196733	0.0749636	0.188299	0.135444	23.7974	24.2884	22.0067	28.9852	28.5557	28.9181	29.3386	27.871	30.7963	29.6411	35.4868	30.8643	35.421	29.6705	28.4524	0	0	1	1	1	1	1	1	1	0	1	0
Ap2m1	-0.409684	0.00796714	-0.608037	1.69e-07	115.06	94.4892	95.9124	92.1905	81.8263	76.2787	80.1422	79.2012	76.0989	76.5843	79.6345	72.1214	77.7811	76.5836	85.3167	0	0	1	0	1	1	1	1	1	1	1	1
Ap2s1	-0.48694	0.00501174	-0.754683	1.64e-10	81.591	66.9211	71.5725	64.9109	56.6213	50.6659	52.6461	48.3884	50.567	49.5925	47.0657	52.5284	51.3869	57.405	47.718	0	0	0	0	1	1	1	1	1	1	0	0
Ap3b1	0.00025953	0.998234	-0.192775	0.161353	19.0812	21.0385	20.1298	19.4791	22.2638	22.9392	21.9884	18.5565	21.8101	21.3297	23.9092	17.7264	22.5273	18.8271	18.7503	0	0	0	0	1	1	1	1	1	1	1	1
Ap3b2	NA	NA	4.02108	0.00105157	0	0	0	0	0	0	0	0.0327813	0.21463	0.0164386	0.113298	0.29533	0.261573	0.284295	0.11689	0	0	1	0	1	0	1	1	0	0	0	0
Ap3d1	-0.244055	0.0174682	-0.328122	0.0148985	39.8483	43.6796	42.0144	34.7681	39.2288	40.9708	37.3756	36.8257	40.0029	35.8974	42.311	45.316	39.1475	38.9307	31.2813	0	0	1	0	1	1	1	1	1	0	1	0
Ap3m1	-0.611621	2.24e-05	-1.11706	2.81e-10	48.9842	51.3163	64.5006	40.8179	43.0964	33.54	36.2341	24.8894	36.689	27.9653	29.0411	26.8764	28.9428	22.5512	37.307	0	0	1	1	1	1	1	1	1	1	1	1
Ap3m2	0.451174	0.0643062	0.567995	0.113139	1.93162	1.9885	1.71691	2.5933	2.45239	2.77535	3.37817	2.61835	3.23965	2.97751	2.01891	4.13934	6.18553	2.88065	2.20543	0	0	0	0	1	1	1	1	0	0	1	0
Ap3s1	0.457321	0.0203866	0.219361	0.134436	19.7631	15.5001	19.3393	25.5042	21.9936	29.2858	32.0171	24.2295	22.9325	26.8419	23.1429	23.2817	24.0189	24.5985	28.2845	0	0	1	0	1	1	1	1	1	1	1	0
Ap3s2	-0.00675271	0.970659	-0.254066	0.0630421	12.1569	13.4893	12.7485	12.1597	12.6319	15.099	15.1099	12.1729	11.0788	10.9097	12.0658	11.7222	14.3243	15.1615	12.429	0	0	1	0	1	1	1	1	1	1	1	0
Ap4b1	-0.448847	0.00700044	-0.328574	0.00943046	25.0152	28.7314	23.5832	23.3795	21.0559	18.6165	17.9865	21.2117	26.6345	21.0146	23.8792	24.2941	28.1576	23.7374	22.2953	0	0	1	1	1	1	1	1	1	1	1	1
Ap4e1	0.459085	0.00370559	0.570404	4.26e-05	3.26209	3.67662	4.20264	4.62604	5.13042	6.01723	6.34852	5.75899	7.53761	5.94885	6.14254	5.23731	7.29608	6.19855	7.24537	0	0	0	0	1	1	1	1	0	0	0	0
Ap4m1	-0.124367	0.566665	-0.187772	0.27222	15.9587	16.9685	15.6323	16.1549	13.5865	19.383	14.8746	16.9178	18.2101	18.0105	14.9489	17.757	17.9553	16.5659	11.7135	0	0	1	1	1	1	1	1	1	1	1	1
Ap4s1	-0.111208	0.600642	-0.318024	0.0405129	18.9612	19.2658	20.2875	20.2343	22.1445	16.9775	18.3642	16.3359	17.8782	21.3387	14.5051	17.8452	20.1564	16.5092	21.0266	0	0	1	0	1	1	1	1	1	1	1	1
Ap5b1	0.163927	0.384457	0.0752776	0.81321	5.78275	6.193	6.26286	6.78637	8.12808	7.48232	7.01963	8.67426	7.07631	6.53971	3.68717	8.16118	10.5015	8.73327	6.43489	0	0	0	0	1	1	1	1	1	1	1	1
Ap5m1	0.032967	0.841717	0.0391297	0.86198	8.67328	8.46212	9.01483	10.3247	9.06302	9.45629	9.63601	9.28153	13.1092	10.9898	9.73531	9.41372	9.94839	7.6222	13.3535	0	0	0	0	1	1	1	1	0	0	1	0
Ap5s1	-0.465684	0.00854008	-0.869716	6.99e-08	28.8443	29.2322	28.6592	26.8671	23.0559	19.9038	19.9159	17.2337	20.9222	20.4435	15.1575	15.6346	20.208	22.5586	14.9038	0	0	1	1	1	1	1	1	1	1	1	1
Ap5z1	-0.336181	0.0244651	-0.62435	0.00092114	9.60836	11.4582	9.76745	7.7597	8.99308	9.04866	9.2217	9.30649	6.92301	7.32191	5.53548	8.72551	9.65931	7.95639	6.54264	0	0	0	0	1	1	1	1	1	1	1	1
Apaf1	1.68122	3.84e-31	2.23459	7.97e-18	2.45688	3.19416	3.15821	9.13459	9.3934	11.1951	11.6108	13.1596	23.4335	9.75853	15.1081	21.4285	18.6826	12.8453	16.1829	0	0	0	0	1	1	1	1	0	0	0	0
Apba1	0.983852	0.00484692	1.53121	0.00259486	0.35447	0.323552	0.283562	0.7472	0.814721	0.659687	0.657922	1.60227	0.947909	0.717152	0.259343	1.2157	1.997	1.35256	0.944342	0	0	0	0	0	0	1	1	0	0	0	0
Apba2	0.364796	0.535291	-0.748612	0.29471	0.210485	0.400432	0.303084	0.366044	0.49346	0.510075	0.418938	0.367992	0.197691	0.283898	0.260892	0.0242877	0.0903485	0.245492	0.168226	0	0	0	0	1	0	1	0	1	0	1	0
Apba3	-0.889225	4.32e-11	-0.917148	1.32e-06	64.3893	58.6043	59.8904	38.0033	38.1339	32.3284	32.6661	34.3343	35.3449	42.4843	40.8908	50.1188	34.3345	31.7958	30.1563	0	0	1	0	1	1	1	1	1	1	1	1
Apbb1	0.358124	0.337829	2.45257	5.77e-11	2.08234	2.15203	2.84404	2.32855	2.55648	3.22175	5.19877	9.69907	22.7478	11.3372	11.2919	19.8084	25.2069	17.3429	7.63129	0	0	1	0	1	0	1	1	1	0	1	0
Apbb1ip	2.63787	8.26e-19	2.14915	7.27e-06	0.428052	0.487929	0.700415	2.67616	3.23327	5.71353	4.79925	4.05583	2.96957	1.45649	0.708419	2.86252	3.02748	4.10993	4.19865	0	0	0	0	0	0	0	0	0	0	0	0
Apbb2	0.856638	7.02e-11	0.909725	1.44e-11	11.0211	10.9525	11.1604	19.8446	18.7702	23.9025	24.4835	29.618	25.7004	22.0935	21.2638	24.1037	22.3145	26.5925	21.7263	0	0	1	1	1	1	1	1	1	1	1	1
Apbb3	-0.659525	0.000102994	-0.588793	2.67e-05	44.2504	39.7862	42.5974	29.3095	34.9906	24.9806	25.1542	34.3047	31.9331	35.5913	26.0504	35.7967	39.4619	29.9435	28.3903	0	0	1	1	1	1	1	1	1	1	1	1
Apc	0.283369	0.000776815	0.328962	0.00843152	18.8195	19.908	20.2143	24.0823	26.1542	27.1119	25.9181	28.3968	24.0414	27.2776	29.9446	31.5076	26.9771	29.9603	31.2219	0	0	1	1	1	1	1	1	1	1	1	1
Apc2	0.165259	0.617898	0.763195	0.00701654	0.474053	0.614897	0.669219	0.584134	0.836408	0.705569	0.723504	0.993796	1.15402	0.893269	1.0477	1.60884	1.63833	1.14735	0.813472	0	0	1	0	1	1	1	1	1	1	1	1
Apcdd1	-0.360792	0.644141	0.934329	0.226937	0.164087	0.177365	0.0984475	0.162134	0.141428	0.058476	0.0583196	0.248256	0.529765	0.663951	0.127114	0.165671	0.660305	0.159481	0.196715	0	0	0	0	0	0	1	0	0	0	0	0
Apcs	-0.433423	0.00316804	-0.888209	1.63e-06	172.236	151.027	147.324	127.057	111.321	120.939	141.71	110.565	89.6855	113.473	103.068	84.1336	73.9001	101.941	110.42	0	0	1	1	1	1	1	1	1	1	1	1
Apeh	-0.713198	2.16e-10	-1.20856	2.31e-23	73.8071	66.688	66.1969	44.1607	46.2101	44.9725	45.6762	37.4543	32.5995	37.4148	33.7413	30.6073	32.0186	37.8797	35.7374	0	0	1	1	1	1	1	1	1	1	1	1
Apex1	-0.301572	0.18291	-0.27211	0.188852	16.6249	17.0271	16.9778	17.9882	15.2844	12.4376	12.991	12.7647	19.7257	15.0284	18.5419	17.8228	18.2198	11.9181	15.9257	0	0	1	0	1	1	1	1	1	1	1	0
Apex2	0.452977	0.00259271	0.616092	0.00290387	4.14474	4.45978	5.143	6.53402	6.80377	6.26076	7.56647	8.50359	6.78754	6.54324	9.23111	7.89398	6.62103	9.59795	10.0884	0	0	1	0	0	0	1	1	1	0	1	0
Aph1a	-0.545719	5.37e-05	-0.810794	6.7e-13	49.7242	42.8281	46.3545	35.4531	36.7643	31.1246	33.1411	31.4826	31.9919	31.4418	24.4087	33.4317	31.3022	30.4963	31.36	0	0	1	1	1	1	1	1	1	1	1	1
Aph1b	-0.0611404	0.779371	0.0372325	0.85293	6.44512	5.39849	8.06739	6.6531	7.24996	6.5393	6.95299	6.8152	8.086	9.59644	6.99001	7.11616	7.51294	8.25401	8.92863	0	0	1	1	1	1	1	1	1	1	1	1
Api5	-0.0429588	0.752956	-0.36795	2.38e-05	28.5989	29.1061	30.9339	33.0572	28.579	30.2307	31.7896	26.219	28.0574	30.4272	24.2876	24.3994	27.4687	26.213	25.9298	0	0	1	0	1	0	1	1	1	0	1	0
Apip	-0.600235	0.0064037	-1.09398	3.54e-05	23.5891	20.2676	16.693	13.6264	13.3459	14.3342	15.5857	7.62591	16.51	11.6253	7.61411	10.2072	13.6303	10.7776	9.90997	0	0	1	1	1	1	1	1	1	1	1	1
Aplf	0.297334	0.229613	0.366893	0.149578	2.72791	5.01272	4.80771	5.49195	5.55473	5.86328	5.36282	4.09854	6.98072	5.31781	6.37274	7.10694	7.66133	5.74456	6.88134	0	0	0	0	1	1	1	1	0	0	0	0
Apln	1.92497	0.00337658	6.24441	6.36e-09	0	0.0383803	0	0.421012	0.275434	0.22144	0.220847	0.984877	11.2813	1.4068	9.62722	12.4962	43.1035	5.92427	0.638511	0	0	0	0	1	0	1	0	0	0	0	0
Aplnr	0.885782	0.16071	3.01286	4.76e-06	0.130488	0.197466	0.104385	0.103148	0.292419	0.441772	0.626101	1.82068	1.83835	0.483999	0.328528	1.18573	1.64531	2.5365	2.78976	0	0	1	0	1	0	1	1	1	0	1	0
Aplp1	-0.0738395	0.911386	2.84088	5.44e-07	0.876676	0.473809	0.745138	0.476431	0.491149	0.663898	1.2074	2.46852	7.076	2.58659	7.21583	13.6564	9.26059	6.81653	2.53991	0	0	0	0	0	0	1	0	0	0	0	0
Aplp2	-0.148963	0.306326	-0.340436	0.0430221	91.5979	80.1426	83.475	91.3973	80.3212	81.3057	78.2717	74.2116	72.2911	78.7765	96.6854	72.6101	67.3715	88.1048	74.6472	0	0	1	0	1	0	1	1	1	1	1	1
Apmap	-0.495896	0.000142475	-0.796746	3.52e-08	42.774	44.5661	41.5218	36.4761	31.7333	32.1466	30.6231	25.713	30.1449	34.6734	21.8849	25.35	31.7951	31.2097	29.5334	0	0	0	0	1	1	1	1	1	1	0	0
Apoa1	-0.474766	0.00204777	-0.803061	0.00180272	238.872	206.193	192.677	185.122	161.187	157.313	155.481	154.71	129.562	161.475	169.334	97.0605	94.146	143.013	179.69	0	0	1	0	1	1	1	1	1	1	1	1
Apoa2	-0.568219	9.57e-05	-1.00797	3.21e-06	225	216.133	192.22	170.226	153.664	142.4	146.023	131.64	108.937	135.642	133.791	97.0116	90.6507	112.253	163.323	0	0	1	1	1	1	1	1	1	1	1	1
Apoa4	-0.923831	2.91e-06	-3.11155	9.44e-07	144.668	182.102	158.599	102.954	108.138	62.7634	87.2164	25.8845	10.2398	36.5931	29.8205	3.24186	3.91483	11.7376	29.2912	0	0	1	0	1	0	1	0	1	1	1	1
Apoa5	-0.594524	5.99e-05	-2.12021	0.00049269	211.683	196.725	175.166	156.422	141.714	128.713	127.358	88.5348	51.4564	69.4211	16.7472	16.9491	9.02524	43.4815	88.994	0	0	1	0	1	0	1	1	1	1	1	1
Apob	-0.401864	0.00315392	-0.719389	0.00180632	218.696	196.846	179.69	175.725	155.244	156.827	160.549	154.798	127.44	151.456	163.356	101.319	100.412	143.664	175.696	0	0	1	1	1	1	1	1	1	1	1	1
Apobec1	0.608597	0.0068555	0.381716	0.214713	25.785	16.0028	15.3962	32.7679	29.4339	32.8432	33.0184	36.6679	29.4393	28.7045	14.6706	29.6463	35.3485	33.255	27.0667	0	0	1	1	1	1	1	1	1	1	1	1
Apobec2	0.477906	0.433323	0.476496	0.38483	0.458851	0.694375	0.734126	0.8161	1.02827	1.30817	0.978505	1.46558	0.808052	0.773611	1.24411	0.728013	1.29253	0.743284	1.28355	0	0	0	0	1	0	1	0	0	0	0	0
Apobec3	1.10085	2.38e-08	2.16949	9.75e-10	3.17659	3.17612	3.97054	8.9455	8.59024	7.4998	7.40918	25.799	25.1151	17.3054	7.15175	11.569	18.5619	20.1325	22.8097	0	0	1	0	1	0	1	0	0	0	0	0
Apobec4	0.142073	NA	0.839715	0.572645	0	0	0.0713734	0	0.0615203	0.0635917	0.0634216	0	0.104747	0	0	0.205903	0.143614	0.057811	0.0713081	0	0	1	0	1	0	1	0	0	0	0	0
Apobr	2.03695	4.73e-18	1.79561	3.07e-07	1.08701	1.04069	1.39752	5.21693	4.55069	6.25344	6.01594	4.72497	4.46662	3.24646	2.31572	6.24908	7.95701	4.7291	5.2747	0	0	1	0	1	1	1	1	1	0	1	0
Apoc1	-0.479369	0.000937901	-0.725045	0.000544741	131.699	129.995	119.222	108.605	97.7681	90.3639	94.9041	95.5171	85.6625	89.34	109.841	69.8628	64.5546	93.5498	104.017	0	0	1	1	1	1	1	1	1	1	1	1
Apoc2	-0.491665	0.00302871	-0.514055	0.11588	81.3051	85.6675	68.8496	68.178	58.5873	56.514	56.8834	80.6528	52.7791	64.9577	82.5612	35.8153	41.0696	69.2932	81.9585	0	0	1	0	1	0	1	1	1	1	1	1
Apoc3	-0.590706	2.19e-06	-1.83284	0.000630101	171.717	177.312	167.016	132.155	126.126	114.788	117.893	84.09	51.6521	83.4366	37.8005	19.5374	11.4453	50.1036	86.7349	0	0	1	0	1	0	1	1	1	1	1	1
Apod	0.0513015	0.950875	0.388655	0.575542	0.225113	0.389327	0.180082	0.415209	0.362183	0.160448	0.266698	0.504572	0.484527	0.455441	0.116259	0.519512	0.362352	0.388967	0.419806	0	0	0	0	0	0	1	0	0	0	0	0
Apoe	-0.460906	0.000894165	-0.706282	6.65e-05	222.592	207.357	187.535	177.896	157.642	155.467	153.463	153.281	132.5	150.038	172.003	127.65	118.233	146.4	172.368	0	0	1	1	1	1	1	1	1	1	1	1
Apof	-0.502886	0.000594693	-1.10556	0.000580717	147.539	131.338	120.226	112.162	99.7851	97.2627	95.3043	79.8829	66.8037	82.8503	89.5623	51.4991	31.5015	79.8371	86.2683	0	0	1	1	1	1	1	1	1	1	1	1
Apoh	-0.432456	0.000889427	-0.618306	0.0468009	124.876	125.202	111.017	103.647	91.9543	91.188	97.4759	110.428	85.4058	88.2671	119.737	53.2195	53.9179	101.219	111.951	0	0	1	1	1	1	1	1	1	1	1	1
Apol10a	0.0627249	0.91744	0.375848	0.402916	2.16513	1.2349	0.994991	0.983194	0.952926	2.19986	2.58692	1.7037	3.40725	1.70868	2.67649	2.44517	1.21113	2.9849	1.73044	0	0	0	0	0	0	1	1	0	0	0	0
Apol10b	0.923242	0.128636	2.49046	1.26e-06	0.844231	0.608365	0.225117	0.611732	0.58212	2.20631	2.35043	3.12225	5.28611	1.56569	5.23202	5.60136	2.71783	4.74085	2.86762	0	0	1	0	0	0	1	0	1	0	1	0
Apol11a	NA	NA	0.91407	NA	0	0	0	0	0	0	0	0.0829958	0	0	0	0	0	0.159951	0.0986471	0	0	0	0	0	0	0	0	0	0	0	0
Apol11b	-0.205573	0.799722	2.21118	0.0127762	0.271697	0.234947	0.217347	0.21477	0.281013	0.19365	0.144849	0.867804	1.23604	3.75621	2.4731	0.0391886	0.328002	1.80448	2.28006	0	0	1	0	0	0	1	0	1	0	1	0
Apol6	0.50721	0.445822	1.27629	0.0185341	0.124787	0.143878	0.19965	0.328805	0.229451	0.237177	0.295678	0.39158	0.366257	0.336621	0.51557	0.551965	0.691863	0.350377	0.465424	0	0	0	0	0	0	0	0	1	0	1	0
Apol7a	-0.879724	1.49e-06	-2.9156	1.82e-07	104.673	99.0512	96.2106	58.1778	75.7596	48.1687	49.6176	14.6897	8.4006	22.5716	31.4938	6.63895	2.97736	8.705	15.3591	0	0	0	0	1	1	1	1	1	1	1	1
Apol7b	-0.0428028	NA	0.139634	NA	0	0	0.0501889	0.0495938	0	0	0	0	0	0.0846213	0	0	0.0673253	0.040652	0	0	0	0	0	0	0	0	0	0	0	0	0
Apol7c	0.95886	0.143964	-0.0200295	0.987551	0.341781	0.236441	0.0546823	0.324204	1.1312	0.487205	0.485901	0.0459644	0.240755	0.138296	0.105907	1.10426	6.41838	0.0442916	0.0546323	0	0	0	0	1	0	1	0	1	0	1	0
Apol7e	0.0363421	0.965866	0.796207	0.247487	0.376435	0.108506	0.250945	0.347157	0.389343	0.178868	0.178389	0.80156	0.626086	0.465417	0.194409	0.180986	0.605927	0.650432	0.551573	0	0	0	0	0	0	0	0	1	0	1	0
Apol8	-0.0524255	NA	2.21827	0.0139384	0	0.24068	0	0.0550027	0.0479785	0.198376	0	0.467885	0.367607	0.281551	0.161709	0.401449	0.858682	0.991885	0.889789	0	0	1	0	1	0	1	1	1	0	1	0
Apol9a	0.296037	0.197056	-1.20397	0.131874	51.5179	33.4121	33.6094	58.9792	52.427	51.47	48.9962	39.8382	9.33318	33.9045	6.05524	1.84488	2.71653	27.1078	27.7574	0	0	0	0	1	0	1	1	1	0	1	1
Apol9b	-0.280199	0.140692	-1.91674	0.0141411	90.0516	73.0988	66.0113	75.7538	69.764	65.7446	60.3382	40.4668	11.3127	37.6903	8.00753	1.76889	2.20905	31.6153	33.6056	0	0	1	0	1	0	1	1	1	1	1	1
Apold1	0.157838	0.607786	1.19227	0.0106342	2.89311	2.57536	3.40349	3.90124	3.81373	2.57756	3.99208	2.77505	9.69022	9.09548	9.19557	8.5913	15.2718	7.00217	3.16235	0	0	0	0	1	0	1	0	0	0	0	0
Apom	-0.608859	0.000357113	-0.734306	0.000177087	145.778	146.675	125.683	115.234	102.808	86.2139	87.5112	102.229	92.1117	82.1016	126.252	77.0032	85.7661	106.106	106.515	0	0	1	1	1	1	1	1	1	1	1	0
Apon	-0.420919	0.00166322	-2.00139	0.00232896	168.39	142.402	142.649	127.374	120.873	117.064	121.907	65.1504	26.7139	78.968	40.0037	7.02481	5.23562	46.8887	50.1059	0	0	1	1	1	1	1	1	1	1	1	1
Apoo	-0.214983	0.227743	-1.22602	8.57e-08	21.0522	20.3125	20.2978	20.5826	17.9541	17.9268	19.7691	9.61119	9.56109	13.5249	6.78093	10.4839	7.72852	12.6357	10.9809	0	0	0	0	1	1	1	1	0	0	0	0
Apool	-0.00392315	0.985765	-0.850759	7.29e-05	9.41307	9.16086	8.52711	10.9408	9.47577	8.81301	9.65205	5.62384	5.42931	8.13969	4.03985	5.96067	4.8042	6.12047	6.39604	0	0	1	0	1	1	1	1	0	0	0	0
Apopt1	-0.35524	0.0195907	-0.516385	0.00015659	8.33729	8.58427	7.82819	6.84176	7.06418	6.59701	7.23228	7.05525	6.24202	6.8138	6.13026	5.87003	6.69108	6.84427	8.07514	0	0	0	0	1	1	1	1	1	0	1	0
App	0.518046	1.43e-05	0.816763	1.14e-06	34.878	39.7339	39.2546	57.5093	50.9111	64.9955	61.7448	87.1225	71.6582	74.8024	92.342	60.5122	67.0837	84.5451	83.2607	0	0	1	0	1	1	1	1	1	1	1	0
Appbp2	-0.00125097	0.994188	0.346572	0.0246444	15.6858	21.9036	20.0769	20.0685	21.5114	20.3724	20.7722	25.4313	31.1018	22.4888	30.6485	29.9652	29.5503	26.7644	31.2022	0	0	1	1	1	1	1	1	0	0	0	0
Appbp2os	-0.182055	0.7109	0.235793	0.465966	3.92963	6.22985	4.36604	2.76114	4.96757	5.60164	4.81073	4.55076	7.94542	5.74188	7.77957	6.42368	6.79386	6.22408	7.85169	0	0	1	1	1	1	1	1	0	0	0	0
Appl1	0.982528	5.04e-09	0.826284	0.00201699	8.0079	9.55966	8.47198	16.3465	15.0661	22.7773	20.8278	13.418	18.1376	24.396	15.3432	15.94	15.3722	13.5076	27.7983	0	0	1	0	1	1	1	1	1	0	1	0
Appl2	-0.0195471	0.914677	0.221931	0.365796	16.7474	18.7078	18.3691	16.6137	18.4176	21.5062	19.8299	19.3645	20.4695	22.5886	35.4666	28.8502	24.6919	21.2727	21.4995	0	0	1	0	1	1	1	1	1	1	1	1
Aprt	-0.092737	0.710669	0.360702	0.0383149	64.1245	53.7645	44.5064	64.7439	55.3683	47.9936	51.453	76.9043	92.1179	75.0402	92.775	85.3099	77.6133	76.4096	74.1706	0	0	1	0	1	0	1	1	1	0	1	0
Aptx	-0.201198	0.23872	-0.471278	0.0483901	4.60054	5.89372	5.58853	4.464	5.30378	5.37827	4.914	3.40451	4.98676	3.61144	4.2239	6.09497	5.838	4.43197	3.26835	0	0	1	1	1	1	1	1	1	1	1	1
Aqp1	-0.465039	0.0011361	-1.36714	6.89e-06	100.234	93.8991	92.6563	86.0754	71.9763	73.4617	66.3921	38.0911	47.1599	68.9965	47.2166	22.1972	46.827	42.5435	28.4836	0	0	1	0	1	0	1	0	1	0	1	0
Aqp11	-1.21995	1.25e-06	-2.19696	2.87e-14	65.6326	61.9643	58.3372	33.7519	37.1663	21.0921	18.7818	16.843	18.488	16.7497	18.4217	9.75624	8.0524	19.5171	15.6268	0	0	1	0	1	1	1	1	1	1	1	1
Aqp12	0.14507	NA	NA	NA	0	0	0	0	0	0	0.0912851	0	0	0	0	0	0	0	0	0	0	0	0	0	0	0	0	0	0	0	0
Aqp2	NA	NA	NA	NA	0	0	0	0	0	0	0	0	0	0	0	0	0	0	0	0	0	0	0	1	0	1	0	0	0	0	0
Aqp3	-0.0975243	NA	0.902352	0.357541	0.158503	0.137063	0.126796	0.187939	0.27323	0	0.0563348	0.319743	0.186086	0	0.491151	0.594409	0.595311	0.102702	0.38004	0	0	0	0	0	0	0	0	1	0	1	0
Aqp4	0.866107	0.0864131	0.228052	0.861573	3.95009	5.15296	1.53482	9.79557	10.3811	5.24469	5.98477	1.21423	0.662498	3.15101	4.73867	0.117205	0.13322	7.07876	23.2718	0	0	1	1	1	1	1	1	1	1	1	1
Aqp5	-0.597333	NA	-0.755951	0.559496	0.180168	0.155798	0.216191	0.142418	0.124231	0	0	0	0.211521	0.182255	0.139571	0	0.338341	0	0	0	0	0	0	1	0	1	0	0	0	0	0
Aqp6	NA	NA	0.306833	NA	0	0	0	0	0	0	0	0	0	0	0	0	0	0	0.0460869	0	0	0	0	1	0	1	0	0	0	1	0
Aqp7	0.223238	0.706535	0.427853	0.31733	0.382496	0.661517	0.611963	0.518321	1.01729	0.584189	0.737992	0.992055	0.801889	0.626452	1.10058	0.945768	0.586364	0.95595	1.00445	0	0	0	0	0	0	0	0	1	0	0	0
Aqp8	-0.84401	6.03e-07	-3.01099	3.3e-08	70.8493	103.875	89.4618	47.7381	63.5992	45.6626	51.7687	3.92783	9.67837	19.3789	27.5155	12.7738	7.0771	5.98256	4.96974	0	0	1	1	1	1	1	1	1	1	1	1
Aqp9	-0.751751	3.81e-07	-2.59929	1.84e-05	124.54	121.21	114.537	87.1919	82.7459	65.7496	70.0431	33.4009	22.3036	32.8927	6.01899	6.81475	4.67488	18.8572	41.9968	0	0	1	1	1	1	1	1	1	1	1	0
Aqr	0.327075	0.0154285	0.564433	9.81e-06	4.71147	5.61663	6.672	7.14716	7.89692	8.06638	7.56386	8.84257	12.1026	9.22513	9.31044	9.29744	10.5671	9.69246	8.84853	0	0	0	0	1	1	1	1	1	0	1	0
Ar	-3.15457	1.53e-17	-3.89929	7.68e-12	3.07487	8.13801	9.01918	0.368274	0.931605	0.664119	0.562991	0.814516	0.191437	0.439867	0.252638	0.0806378	0.44995	0.452811	0.968116	0	0	0	0	0	0	0	0	0	0	0	0
Araf	-0.208746	0.0373361	-0.326541	0.000801121	28.7043	29.2929	29.1109	25.4075	27.7132	28.2479	27.0001	28.379	25.6765	28.4053	24.5965	27.51	25.0889	26.7485	28.9949	0	0	1	1	1	1	1	1	1	1	1	1
Arap1	-0.228934	0.0647807	-0.563217	4.3e-05	29.8822	30.5127	27.1071	24.2264	28.4935	27.1765	27.5858	27.3454	20.9698	20.4916	18.8954	22.8442	26.7847	23.6571	23.1135	0	0	1	0	1	1	1	1	1	1	1	1
Arap2	0.329602	0.00133067	-0.0647344	0.815259	14.0439	15.1008	15.9051	21.4959	20.4433	19.8195	19.6792	19.0402	19.7401	22.7967	17.0051	11.0159	17.1401	12.0649	14.6434	0	0	1	0	1	0	1	1	1	0	1	0
Arap3	0.308741	0.0667055	-0.182184	0.446788	6.21943	8.45141	7.85139	8.36263	10.5288	11.6197	9.69388	7.03037	7.28961	7.13452	4.64195	8.54748	10.7317	8.38111	7.82769	0	0	0	0	1	0	1	0	1	0	1	0
Arc	1.15518	0.0476292	1.27004	0.0595323	0.137115	0.158091	0.146249	0.397416	0.661811	0.390911	0.389865	0.58393	0.241464	0.493167	0.247845	0.711971	0.711166	0.266532	0.219173	0	0	0	0	1	1	1	0	1	1	1	1
Arcn1	-0.194246	0.110013	-0.401037	0.000578735	54.5856	52.7611	52.9899	55.0349	48.3149	49.1051	49.0134	44.7673	44.9873	49.8931	49.8208	44.6351	41.7648	49.4223	51.1544	0	0	0	0	1	0	1	1	1	1	1	1
Areg	-0.0942126	NA	0.743028	0.610835	0.116531	0	0.18644	0.184229	0.0803509	0	0.0828342	0.078358	0.0684047	0.235761	1.26382	0	0.375146	0	0	0	0	0	0	0	0	0	0	1	0	1	0
Arel1	-0.344368	0.00350083	-0.83618	7.01e-13	32.9473	32.0049	28.9083	26.7867	26.6952	26.6909	26.1846	21.5963	20.6358	19.9944	18.2624	17.3953	21.2884	20.9094	23.3639	0	0	1	1	1	1	1	1	1	1	1	1
Arf1	-0.336497	0.00765271	-0.485357	0.000169522	104.013	97.9005	96.075	93.2983	82.2237	81.3007	82.296	81.3725	77.0097	85.3497	94.5012	76.7087	74.9013	81.2143	88.9744	0	0	1	1	1	1	1	1	1	1	1	1
Arf2	1.10499	7.51e-13	1.04799	1.24e-11	14.9884	17.0446	18.6011	46.3774	32.7743	39.8412	39.1508	35.7926	45.1969	32.3317	36.4238	41.4012	54.2007	43.3702	37.0861	0	0	1	1	1	1	1	1	1	1	1	0
Arf3	0.410069	0.0105614	0.21064	0.350056	20.534	21.0134	17.1406	22.8919	28.933	30.1856	31.0766	31.7048	26.9078	17.2346	23.4932	24.0803	29.4298	26.1943	32.7335	0	0	1	0	0	0	1	1	0	0	0	0
Arf4	0.0237817	0.868012	-0.0265906	0.882917	53.2333	52.3046	57.9106	62.9031	58.5499	59.0583	58.3653	61.7907	68.7226	60.2177	66.7871	54.9118	52.6823	56.2611	75.6852	0	0	1	1	1	1	1	1	1	1	1	1
Arf5	-0.294729	0.0282366	-0.502909	9.41e-05	75.7754	66.5618	68.6437	61.4375	61.0262	62.7608	61.9541	61.023	52.8321	52.9199	64.6176	56.2462	55.5219	58.8992	59.8438	0	0	1	0	1	1	1	1	1	1	1	1
Arf6	-0.109845	0.532806	-0.0615156	0.75168	57.2212	49.9995	55.1814	63.1709	53.9674	50.0192	49.14	53.3339	66.1018	62.2027	73.5701	62.6998	63.5137	45.9576	55.7295	0	0	1	0	1	1	1	1	1	1	1	0
Arfgap1	-0.236065	0.0235477	-0.0140255	0.919475	28.5696	31.487	31.481	26.2368	27.972	29.2798	28.1396	32.5518	41.3512	31.608	31.4261	33.8011	40.9774	37.6587	32.0119	0	0	1	1	1	1	1	1	1	1	1	1
Arfgap2	-0.479767	0.000587782	-0.497521	0.000114698	23.2799	22.4701	23.1476	18.8234	19.1608	17.2937	15.4994	19.0714	20.2577	17.8556	20.8283	16.458	16.735	19.5192	20.5714	0	0	1	1	1	1	1	1	1	1	1	1
Arfgap3	0.0421193	0.883547	1.00079	4.8e-05	10.1818	7.0068	10.9169	10.6611	10.0347	8.9668	12.0122	17.7077	21.404	21.3545	30.6831	17.7769	27.9445	16.9942	21.6435	0	0	0	0	1	1	1	1	1	1	1	1
Arfgef1	0.327888	0.0523872	0.235744	0.286938	17.4824	22.8325	16.7046	21.6504	24.4153	28.0459	29.401	29.5662	22.9599	19.7528	28.9135	27.1932	21.1723	27.1596	31.3271	0	0	1	0	1	0	1	1	1	1	1	1
Arfgef2	-0.317447	0.00558214	-0.654413	0.00141119	27.3995	33.8949	32.413	25.7614	29.7827	26.8366	25.3841	27.9092	28.2051	21.8815	17.2667	15.6243	22.449	26.4499	24.3416	0	0	1	1	1	0	1	1	1	0	1	0
Arfgef3	0.0832773	0.921232	3.57531	0.000403821	0.0510176	0.0588224	0.0544161	0.0537709	0.070356	0.0484833	0.0846187	0.0800461	0.459201	0.114686	1.34375	5.93593	2.43623	0.319551	0.108733	0	0	0	0	0	0	0	0	0	0	0	0
Arfip1	0.18741	0.195544	0.219388	0.0826044	15.1202	15.1395	18.583	21.1485	18.3432	19.528	20.9842	20.997	23.9356	23.1795	23.0449	18.2998	23.3013	20.2083	23.3211	0	0	1	1	1	1	1	1	1	1	1	1
Arfip2	-0.359853	0.006908	0.0956581	0.495086	16.2691	15.0808	17.4712	14.2963	12.8324	14.0702	13.3725	18.8934	20.1192	23.7674	18.983	17.6315	23.6098	20.2723	18.6491	0	0	0	0	1	1	1	1	1	0	1	0
Arfrp1	0.0924818	0.676803	0.149105	0.287951	9.47255	12.6592	10.936	10.2107	12.3209	14.5771	13.6582	14.223	14.5015	13.466	11.6326	13.2902	15.9116	15.0654	15.7437	0	0	1	1	1	1	1	1	1	1	1	1
Arg1	-0.635752	7.64e-07	-1.20281	0.00114832	175.005	163.522	153.089	123.008	115.191	106.125	109.606	103.684	74.7429	101.69	97.2452	59.3803	27.9666	81.3991	103.73	0	0	1	1	1	1	1	1	1	1	1	1
Arg2	0.646184	0.18795	0.56512	0.199428	0.69022	0.937921	0.867662	1.24709	1.49576	1.61641	1.68217	1.85648	1.67855	1.66242	1.14577	0.796438	1.42844	1.40558	1.65493	0	0	0	0	0	0	0	0	0	0	0	0
Arglu1	-0.151366	0.273056	0.0551969	0.645161	35.0287	35.339	38.8137	37.418	34.3802	36.7187	32.6387	45.0393	51.174	43.2555	38.9313	43.6055	41.8222	41.5599	46.4077	0	0	1	0	0	0	1	1	0	0	1	0
Arhgap1	0.438863	0.00023174	1.14937	1.17e-13	15.4591	14.5668	16.8026	21.4847	22.6514	22.7853	24.6056	38.2754	46.2118	34.676	40.9714	43.0927	49.6998	40.3393	30.1498	0	0	1	1	1	1	1	1	1	0	1	1
Arhgap10	1.6035	6.96e-11	2.95111	7.35e-28	1.24175	1.5908	1.47164	4.68975	4.91535	4.1958	5.91725	11.1641	20.2478	9.95605	9.22762	13.3202	15.5954	11.8604	14.6294	0	0	1	1	1	0	1	1	1	0	1	0
Arhgap11a	2.44483	2.62e-41	2.86692	5.06e-16	1.70359	1.9491	1.78213	13.1557	10.4997	10.928	9.61324	11.8783	19.4004	5.54997	19.7146	21.593	19.3077	16.218	14.1183	0	0	1	0	1	1	1	1	0	0	1	1
Arhgap12	0.00375318	0.97809	0.164768	0.299011	21.8425	23.9871	23.1204	24.5313	23.4791	25.7496	25.661	25.1678	29.625	28.1912	33.2197	36.2566	33.7922	26.1712	27.3031	0	0	1	1	1	1	1	1	1	1	1	1
Arhgap15	1.71756	3.71e-13	2.18921	1.7e-07	0.785329	1.09247	1.22915	3.56276	3.50801	4.2102	4.17467	7.76039	7.55633	4.19088	1.4548	5.87049	6.55867	6.01777	6.38574	0	0	0	0	0	0	0	0	0	0	0	0
Arhgap17	0.969421	5.58e-07	1.04313	0.000108715	3.71399	4.7532	5.54595	7.37869	10.1582	11.7885	10.7362	15.184	10.3339	7.94816	7.99841	8.77107	10.5615	14.6635	14.4063	0	0	1	0	1	0	1	1	0	0	0	0
Arhgap18	1.11289	6.74e-17	1.36925	4.58e-18	7.68925	8.62054	9.79848	22.3884	19.2895	19.4983	20.6821	23.4618	29.5543	31.9471	23.5572	29.7164	23.7173	25.4621	22.0187	0	0	1	1	1	1	1	1	1	1	1	1
Arhgap19	1.72799	1.22e-30	2.06631	3.65e-08	2.88139	2.72671	3.80542	11.0016	11.1148	12.3996	11.1878	14.2755	15.5418	7.27775	10.0446	26.0809	24.984	17.5604	10.5151	0	0	1	1	1	1	1	1	0	0	0	0
Arhgap20	0.084499	0.924469	1.89468	0.0289416	0	0.0339624	0.0785458	0.0310458	0.0406216	0.0279929	0.083754	0.237684	0.299712	0.264865	0.0912754	0.0113297	0.200192	0.267206	0.188338	0	0	0	0	0	0	0	0	0	0	0	0
Arhgap20os	0.254615	NA	1.44755	NA	0	0	0	0	0	0.0387791	0.0773506	0.109756	0.0319382	0	0	0	0.0875779	0	0.0434846	0	0	1	0	1	0	1	0	1	0	1	0
Arhgap21	0.0885872	0.587527	0.145903	0.378061	24.7937	31.4932	29.6276	34.3513	36.7177	30.8634	29.15	41.4723	39.0903	29.3326	36.3978	31.4457	34.4162	40.9124	41.1418	0	0	1	1	1	1	1	1	1	1	1	1
Arhgap22	3.40626	5.15e-23	5.4571	4.23e-74	0.429175	0.371123	0.648499	5.05109	4.965	8.63294	9.45726	26.4539	32.415	20.0994	24.0117	31.3915	30.7287	21.6597	23.0959	0	0	1	1	1	1	1	1	1	1	1	1
Arhgap23	0.45716	0.00115762	0.148356	0.488797	11.7689	11.2366	12.6822	15.9624	15.825	20.5975	18.401	17.956	14.6561	10.2438	12.4593	15.6862	17.5466	16.0784	18.2816	0	0	1	1	1	1	1	1	1	1	1	1
Arhgap24	0.832063	7.45e-06	0.696265	0.0121339	3.39523	3.71315	4.93948	6.84117	6.58721	9.57294	8.1868	9.82599	8.13822	9.79858	7.43931	7.44175	4.69714	7.85078	5.1877	0	0	1	1	1	1	1	1	1	0	1	1
Arhgap25	1.98631	8.42e-21	1.53483	0.000514985	2.52756	1.75571	2.486	8.22118	9.68551	12.1675	10.2205	10.1976	7.54014	4.69452	2.11853	9.89707	13.1169	8.37663	7.28561	0	0	0	0	0	0	1	0	1	0	0	0
Arhgap26	-0.61334	0.00546375	-1.68128	2.38e-10	13.8772	10.7323	13.2812	5.88871	8.22073	10.7037	10.5698	5.79602	3.39927	4.4546	2.48967	6.39146	4.81554	4.51029	4.46248	0	0	1	0	1	1	1	1	1	1	1	1
Arhgap27	1.23648	1.88e-09	2.26992	3.12e-09	2.44782	1.74714	2.51764	5.65127	6.05479	6.03711	5.52382	12.4101	11.3127	5.47641	14.237	21.2736	18.8251	12.7389	7.85654	0	0	0	0	0	0	1	0	0	0	0	0
Arhgap28	-0.18755	0.692612	0.0629173	0.921137	0.442317	0.629981	0.686859	0.452477	0.699682	0.407982	0.628831	0.507372	1.19131	1.19318	0.423275	0.255193	1.20058	0.455189	0.499077	0	0	0	0	1	0	1	1	0	0	1	0
Arhgap29	0.241147	0.00931348	-0.0113349	0.95059	41.2289	40.3618	44.0161	54.6192	51.645	53.4565	53.9466	46.7018	44.5642	58.8697	50.1362	45.3712	41.1566	45.7607	53.2714	0	0	1	1	1	1	1	1	1	1	1	1
Arhgap30	1.85395	8.11e-33	1.54326	0.000859839	5.24177	4.142	3.90402	16.3596	17.407	19.0881	17.7736	18.1906	14.6598	8.59368	3.64059	20.8393	27.672	17.8214	14.5665	0	0	0	0	0	0	1	0	0	0	0	0
Arhgap31	0.308846	0.0145091	-0.330442	0.186547	9.86437	8.96309	10.6416	12.6529	14.0523	13.669	12.2205	8.65326	8.49468	11.5826	5.70215	7.64605	12.9497	10.2634	7.57708	0	0	0	0	0	0	1	1	0	0	0	0
Arhgap32	-0.131474	0.463664	-0.115202	0.787456	6.31619	7.09159	6.96784	5.17399	6.61179	7.36992	7.58555	6.73038	3.85717	7.32543	8.2569	11.9241	3.82623	9.45586	6.45259	0	0	1	0	1	0	1	1	1	0	1	0
Arhgap33	1.09468	0.0693156	2.16966	0.000840695	0	0.329812	0.254255	0.301489	0.78896	0.815525	0.451857	1.00448	0.970177	0.38582	0.812519	1.50366	0.665082	2.16239	1.47333	0	0	0	0	1	0	1	1	1	0	1	0
Arhgap35	-0.19432	0.109787	-0.498518	0.00132857	63.942	57.8842	56.3182	56.361	55.6717	57.5462	54.7771	55.8357	49.1341	46.9726	49.2246	39.4555	43.3562	57.5789	49.9335	0	0	1	0	1	1	1	1	1	1	1	1
Arhgap36	-0.470197	0.5451	1.68702	0.149298	0.389917	0.037464	0.103973	0.0342467	0.0298731	0.0617579	0.277167	2.33057	0.610361	0.496694	0.201372	0	0.0929819	0.14036	3.67034	0	0	0	0	0	0	1	0	1	0	1	0
Arhgap39	0.66274	0.00287075	1.30738	6.11e-08	1.90728	2.49406	2.54912	2.86824	4.07367	4.44293	4.66252	6.83481	5.87105	4.12542	6.18036	9.23262	8.32408	6.26957	6.84102	0	0	0	0	0	0	1	1	0	0	0	0
Arhgap4	1.56419	7.1e-24	0.547245	0.311079	7.90565	6.06897	6.00154	20.9477	20.7199	22.855	22.0484	14.7816	11.3176	6.17473	1.99977	14.2652	20.1484	12.9892	11.4763	0	0	0	0	0	0	1	0	0	0	0	0
Arhgap40	NA	NA	2.53031	0.0703719	0	0	0	0	0	0	0	0.046327	0	0	0.747201	0.079498	0.702351	0.223205	0	0	0	1	0	0	0	1	0	0	0	0	0
Arhgap42	-0.354803	0.0233174	-1.36991	0.000512908	30.7527	28.1741	29.0701	19.1704	25.915	26.0817	27.817	14.2071	10.39	23.2739	8.85257	6.95932	6.8808	13.5913	19.2203	0	0	1	0	1	1	1	1	1	1	1	1
Arhgap44	2.65291	1.51e-08	3.24016	3.25e-25	0.984791	1.4747	1.13365	6.36054	5.74699	18.0269	17.2275	14.9721	14.4098	13.0073	12.3737	6.12516	11.9725	19.2986	16.6245	0	0	1	1	0	0	1	1	0	0	1	0
Arhgap5	-0.35274	0.00173455	-0.348579	0.0565796	69.9537	63.1905	65.115	56.3001	51.5778	57.8822	57.6682	54.5939	59.006	72.5602	66.2642	54.9211	47.9943	55.4652	71.6574	0	0	1	1	1	1	1	1	0	0	1	1
Arhgap6	0.0660455	0.788512	-0.268017	0.569208	2.42166	2.94611	3.789	2.97461	4.14994	3.46896	3.15591	3.18492	2.9267	4.23496	1.22307	1.38347	2.03818	4.06125	4.30735	0	0	1	0	1	1	1	1	1	0	1	0
Arhgap8	-0.488883	NA	4.13719	2.85e-05	0.0842957	0	0.10115	0	0.0290621	0.0300406	0.0299603	0.566825	2.22671	0.312665	0.979524	10.0916	4.22889	1.06508	0.269487	0	0	1	0	1	0	1	0	1	0	1	0
Arhgap9	1.41022	3.8e-08	1.40881	0.00152258	3.97259	1.94363	3.38699	9.95786	8.14554	10.3571	8.69453	13.0048	10.3097	4.89988	3.52288	11.3694	17.4726	9.88977	9.2326	0	0	1	0	1	0	1	1	1	0	1	0
Arhgdia	-0.118208	0.384537	-0.078388	0.503038	63.4582	63.4009	62.9131	68.853	64.152	58.5851	59.6906	69.8821	65.7784	67.2816	79.1328	67.4005	67.8461	69.0345	70.9226	0	0	1	0	1	0	1	1	1	1	1	1
Arhgdib	1.3554	3.09e-10	1.52978	1.83e-06	10.13	7.79837	12.3531	34.7644	26.5768	26.327	26.8712	38.9594	37.1289	27.6596	13.7809	41.2677	43.2832	41.9441	32.1874	0	0	0	0	1	1	1	1	1	0	1	0
Arhgdig	0.192101	NA	4.58942	0.000104397	0	0	0	0	0.0933535	0	0.0962386	0.273114	3.09949	0.45652	0.524406	2.89012	3.34154	2.01767	0.757441	0	0	0	0	0	0	1	0	0	0	0	0
Arhgef1	0.647904	5.66e-05	0.51202	0.0655308	12.0831	12.7302	12.5719	16.2918	21.4354	24.501	22.7502	26.9718	19.3484	15.8848	19.3429	13.016	17.7671	23.3144	30.1939	0	0	1	0	1	0	1	1	1	1	1	0
Arhgef10	0.408135	0.299952	1.28367	1.94e-09	5.71015	5.33456	6.444	4.31223	4.81616	12.7002	12.5575	13.593	24.7204	17.1742	13.5865	15.0162	19.5589	17.1946	12.3465	0	0	1	1	0	0	1	1	0	0	0	0
Arhgef10l	-0.192938	0.467791	-0.289972	0.0965465	15.1408	14.9049	14.2606	10.0787	10.7452	19.1007	15.8397	15.1822	12.7167	13.3357	14.2899	13.8438	16.0733	16.8289	10.1903	0	0	0	0	1	1	1	1	1	1	1	1
Arhgef11	0.0368915	0.82803	-0.369669	0.0120026	15.3744	15.7562	15.7559	14.5509	17.2196	19.606	17.9142	15.9962	11.8788	14.2074	10.9605	13.6769	14.815	16.2083	14.8282	0	0	1	1	1	0	1	1	1	1	1	1
Arhgef12	-0.108905	0.465406	-0.724095	0.000452323	50.3829	46.2204	40.9768	42.8887	46.2552	47.5859	47.4909	37.1711	26.1143	37.8006	31.8754	24.3622	27.0755	37.3346	36.4269	0	0	1	1	1	1	1	1	1	1	1	1
Arhgef15	-0.211169	0.302207	-1.37985	2.65e-08	7.6984	8.90262	8.64017	7.9746	8.95272	8.46797	5.81534	3.66224	3.99295	4.88176	2.68813	2.08157	3.74833	4.5266	4.2794	0	0	0	0	1	0	1	0	1	0	1	0
Arhgef16	1.55843	3.1e-16	1.86676	2.64e-14	3.77225	4.36346	3.33117	9.95249	13.8161	12.9195	13.1983	13.1769	17.9449	21.8054	17.951	17.9764	15.5611	16.5383	10.1802	0	0	1	0	1	0	1	1	1	1	1	1
Arhgef17	0.63869	0.203221	2.72764	3.3e-61	2.94134	4.25832	3.25794	2.85109	4.07461	8.58489	9.83911	29.7569	25.9927	23.2378	25.2499	31.7514	27.3074	31.0368	21.9231	0	0	1	1	1	1	1	1	1	0	1	0
Arhgef18	0.122191	0.308246	0.216303	0.30232	14.7564	14.7132	14.7419	15.8344	16.7957	18.7128	17.9765	22.6967	22.8495	15.8225	13.3945	20.1701	24.437	23.2892	17.4426	0	0	1	1	1	1	1	1	1	1	1	1
Arhgef19	0.843797	0.000120961	0.0575328	0.925937	10.7762	16.2897	14.214	18.2071	27.0843	34.5923	28.5061	25.5828	11.565	23.5218	9.62252	9.44456	4.28129	21.1606	27.0871	0	0	1	1	1	1	1	1	1	1	1	1
Arhgef2	1.37984	3.61e-19	1.56529	9.61e-06	3.39183	3.83295	2.92916	8.34815	9.54106	10.6727	10.0688	15.2655	9.87601	6.30338	5.5537	15.8442	17.2475	11.7629	13.8623	0	0	0	0	0	0	0	0	0	0	0	0
Arhgef25	0.0748778	0.835317	1.56163	0.0114304	3.10229	4.55547	3.55868	2.96125	4.15714	5.13151	4.78492	10.9026	36.1811	6.15803	7.61788	2.80298	25.6275	9.97483	11.3212	0	0	1	0	1	0	1	0	1	0	1	0
Arhgef26	-0.85009	8.58e-05	-1.50846	6.45e-09	42.359	50.9747	46.0826	29.8341	34.7049	17.6019	26.9047	19.2235	17.1913	27.3535	11.6659	18.4143	18.7381	12.8884	25.0369	0	0	1	1	1	1	1	1	1	1	1	1
Arhgef28	0.285554	0.685171	4.5765	3.32e-08	0.163225	0.0784146	0.0580326	0.0860167	0.137558	0.129264	0.206268	0.878049	5.44014	0.636	5.25452	10.0345	10.6164	1.48066	0.550805	0	0	1	1	1	1	1	1	0	0	0	0
Arhgef3	-0.144198	0.199602	0.043387	0.837424	15.5004	17.2227	16.989	15.5726	16.8529	16.8186	15.3732	14.8045	23.0268	20.3664	23.026	21.1207	22.5341	15.0092	18.9978	0	0	1	0	1	0	1	1	1	1	1	1
Arhgef33	-0.145232	NA	0.976465	0.315145	0	0.108881	0.0335749	0.0663535	0.0289399	0.0299143	0.0298343	0.169332	0.147823	0.113218	0.162568	0.0484295	0.0675578	0.0815849	0.201265	0	0	1	0	1	0	1	0	1	0	1	0
Arhgef37	-1.51085	6.97e-06	-3.25619	6.73e-07	6.69655	16.2515	13.9973	3.99571	6.70274	3.63358	2.64112	2.52745	1.39485	1.25285	0.368155	0.249261	0.30135	1.53966	2.58971	0	0	1	0	1	1	1	1	1	1	1	1
Arhgef38	-0.164102	NA	-0.948668	NA	0.0731519	0	0.0585187	0	0.0504402	0.0521386	0	0	0.0858819	0	0	0	0	0	0	0	0	0	0	0	0	0	0	0	0	0	0
Arhgef39	2.4515	6.3e-18	3.30066	2.19e-11	0.775266	1.41529	1.516	8.7158	8.19669	8.28849	7.40907	10.1945	16.0798	4.24074	14.2137	30.167	17.8404	18.9771	11.635	0	0	1	1	1	1	1	1	1	1	1	1
Arhgef4	0.276269	0.287262	0.115741	0.679849	0.954236	1.34632	1.23208	1.191	1.58144	1.69435	1.72551	1.2833	1.46424	1.12899	1.19313	1.80616	2.17373	1.27999	1.55207	0	0	1	0	0	0	1	0	0	0	0	0
Arhgef40	-0.198093	0.301535	0.182872	0.4327	6.45175	8.42456	7.52729	5.30454	7.34219	7.41812	7.95019	12.1572	9.88591	9.81155	6.01478	9.73773	10.3354	8.75614	12.2484	0	0	0	0	0	0	1	1	0	0	1	1
Arhgef5	0.25554	0.0306269	1.08105	8.01e-10	14.4757	14.1146	14.4899	18.4616	16.94	20.2626	18.4581	31.9986	34.4604	32.9098	43.5695	38.5297	43.0783	33.7712	25.5093	0	0	1	1	1	1	1	1	1	0	1	0
Arhgef6	0.687716	0.000168625	1.24111	6.49e-05	2.04123	1.94463	2.42168	3.29545	3.33978	3.9824	4.37753	6.35104	5.75756	5.64631	2.54613	6.42732	9.7827	6.17595	5.08778	0	0	0	0	0	0	0	0	0	0	0	0
Arhgef7	0.470512	0.000144414	0.214773	0.0667476	8.86797	10.0005	11.1307	12.8166	15.0814	15.6953	16.3237	14.2067	15.4225	14.9177	11.817	12.2945	14.0612	12.9286	12.2313	0	0	1	0	1	1	1	1	1	1	1	1
Arhgef9	-0.0647943	0.863556	0.0169893	0.980518	1.17964	1.82157	2.34569	1.7051	2.49828	1.62151	1.46144	1.91506	1.40471	2.39798	3.2637	3.41267	0.343594	2.27122	1.44114	0	0	1	0	1	1	1	1	0	0	0	0
Arid1a	0.490489	0.00304003	0.279764	0.0927157	13.2461	17.1957	16.3121	17.7177	25.3197	27.1373	24.7687	24.8562	19.1038	20.0663	17.7552	25.6374	20.4025	23.7191	24.0938	0	0	1	1	1	1	1	1	1	1	1	1
Arid1b	0.489171	0.00728547	0.730658	2.52e-05	7.33827	10.4494	9.82897	10.6213	13.1434	16.2453	16.0335	19.8059	17.4423	13.4706	21.0886	16.7921	17.0618	19.538	16.4868	0	0	1	0	1	1	1	1	1	1	1	1
Arid2	0.137539	0.206447	0.492869	7.4e-05	15.7686	16.3522	18.4696	18.2873	20.5614	21.1103	20.0748	24.994	26.6336	26.0898	32.1272	30.2838	25.7555	27.0423	27.3699	0	0	1	1	1	1	1	1	1	0	0	0
Arid3a	1.04536	7.94e-05	4.15532	2.01e-14	1.10848	0.780211	1.05172	1.97661	1.91971	2.64579	2.47379	10.6432	30.1133	4.5896	28.7768	48.7235	30.8442	20.829	12.8975	0	0	1	1	1	1	1	1	1	0	1	0
Arid3b	0.308119	0.201815	1.04761	0.0007092	2.024	1.8055	2.82921	2.55988	3.18785	3.43186	2.74117	4.2119	5.02759	2.95982	6.0407	5.65432	8.36774	6.68153	4.13776	0	0	1	0	1	0	1	1	0	0	0	0
Arid3c	0.144294	NA	0.865857	NA	0	0	0	0	0.0543684	0	0	0.0530199	0	0	0	0	0.0846125	0.0510903	0	0	0	1	0	1	0	1	0	1	0	1	0
Arid4a	0.381148	0.0020889	0.291452	0.123065	9.16126	9.40037	10.5547	12.751	13.2837	15.4181	13.1957	12.291	14.0362	16.6872	14.6184	10.3308	13.8644	11.8437	16.8335	0	0	1	1	1	1	1	1	1	1	1	1
Arid4b	0.669152	4.9e-07	0.677398	0.00140329	6.85891	7.70292	8.43189	11.6924	11.748	15.2282	14.1594	11.4271	16.015	17.7486	18.198	12.7314	13.7212	10.2516	13.8535	0	0	1	0	1	1	1	1	1	1	1	0
Arid5a	0.62888	0.0343649	1.02111	0.00312419	1.95108	1.31043	1.07588	2.68028	3.0433	2.17369	2.00629	3.73207	3.32472	4.07511	1.86363	3.7158	5.85423	2.98255	2.43745	0	0	0	0	1	1	1	1	1	1	1	1
Arid5b	-0.005564	0.982378	-0.188676	0.374607	33.3246	28.5584	24.9354	33.5151	31.6552	24.8748	34.9301	32.1843	27.7566	30.8258	36.3057	30.9281	22.9095	27.524	28.1801	0	0	1	1	1	1	1	1	1	1	1	1
Arih1	-0.00778224	0.950366	-0.274771	0.00121949	14.9849	15.1222	16.4091	16.2229	15.8622	16.5936	17.859	13.3132	14.2041	15.6289	14.859	15.2017	15.1602	14.8299	15.977	0	0	1	1	1	1	1	1	1	1	1	0
Arih2	-0.455273	0.000810616	-0.717654	1.26e-08	34.224	30.973	31.3146	28.1142	25.2372	24.2535	23.4134	23.0883	20.0899	22.6843	19.4944	21.4393	26.6442	26.5237	22.4588	0	0	1	1	1	1	1	1	1	1	1	1
Arl1	-0.39882	0.0211548	-0.52675	0.00158391	60.7335	62.7065	55.6199	56.5344	49.5434	46.2442	42.11	44.1861	52.9898	48.0081	59.9034	47.0071	40.0653	47.954	44.8265	0	0	1	1	1	1	1	1	1	1	1	1
Arl10	0.328595	0.153966	0.734269	0.00252312	8.66585	9.68415	9.49198	11.5926	11.1233	13.9685	13.9311	12.999	18.9391	17.8022	17.0412	21.3065	26.8249	14.2536	15.2372	0	0	1	0	1	1	1	1	1	1	1	1
Arl11	2.34861	1.46e-06	3.611	4.8e-08	0.471391	0.163052	0.301675	1.78859	2.14524	3.02383	2.94872	5.38857	4.53807	2.92469	1.16856	8.48536	10.6734	6.4753	3.16469	0	0	0	0	1	0	1	0	1	0	1	0
Arl13a	0.435833	0.568109	0.903297	0.268024	0.24062	0.208073	0.0641623	0.190205	0.387133	0.343001	0.28507	0.647196	0.282493	0.162272	0.434938	0.231375	0.258209	0.415761	0.70514	0	0	0	0	0	0	0	0	0	0	0	0
Arl13b	0.017431	0.942334	0.0824939	0.766196	5.68996	4.56378	5.38733	4.86716	5.53443	5.81874	6.58474	6.59858	6.8899	8.58283	4.53562	5.17001	7.30051	4.73766	7.77703	0	0	1	0	1	1	1	1	1	0	1	1
Arl14	0.550132	NA	3.35826	0.00205224	0	0.100684	0	0.0920379	0	0.331949	0.331061	0.156585	1.70869	1.80599	0.450989	1.00764	0.937084	0.301773	0.6514	0	0	1	1	0	0	1	1	0	0	0	0
Arl14ep	0.266305	0.0391627	0.550321	4.79e-05	10.8743	12.0465	13.7068	15.7978	14.6315	17.1142	15.8567	18.0432	26.741	20.8708	19.0565	20.8225	21.9192	20.7192	18.2043	0	0	1	0	1	1	1	1	1	1	1	1
Arl14epl	NA	NA	0.285115	NA	0	0	0	0	0	0	0	0.0418119	0	0	0	0	0	0	0	0	0	0	0	0	0	1	0	0	0	0	0
Arl15	0.37837	0.00572483	-0.335134	0.151292	7.55889	8.11897	8.30642	10.5351	10.9728	11.5124	11.934	7.03564	7.00603	9.73917	4.6229	6.38093	9.00796	6.49603	8.71218	0	0	1	1	1	1	1	1	1	1	1	0
Arl16	-0.0505788	0.822024	-0.162384	0.425538	10.1527	9.49609	9.55825	10.3184	10.096	9.35298	10.7517	8.54524	10.4599	8.52364	9.79113	8.08899	12.0806	10.7851	12.8615	0	0	1	0	1	0	1	1	1	1	1	0
Arl2	-0.246765	0.406122	0.644252	0.120221	11.2548	8.34209	9.13201	9.65921	8.53653	8.36557	8.00032	11.6763	16.6111	11.8189	20.8005	27.4578	27.8645	16.9813	8.09564	0	0	1	0	1	1	1	1	1	1	1	0
Arl2bp	0.562173	0.0286521	0.49953	0.11867	7.08925	8.9872	5.23065	9.68438	9.77645	13.5886	13.0141	14.4861	13.2925	11.2328	5.54517	9.60978	12.2606	13.5575	14.4124	0	0	0	0	1	0	1	1	1	0	1	0
Arl3	0.222019	0.37785	0.1477	0.61711	12.0683	11.7588	13.3255	13.1675	18.4009	16.3551	14.6198	11.201	13.2704	16.0482	15.2744	22.5554	19.8817	17.5117	11.8189	0	0	1	1	1	1	1	1	1	0	1	0
Arl4a	-0.103983	0.595328	-0.288341	0.541295	11.5121	13.8845	12.6505	14.4163	10.7788	13.9704	11.6288	8.98363	9.33631	22.351	15.9822	5.90774	6.68068	9.40261	16.8762	0	0	1	0	1	1	1	1	1	1	1	1
Arl4c	1.45706	3.39e-20	2.8281	5.99e-10	2.17473	2.50006	2.66072	7.11899	8.02693	7.67719	6.63819	16.2578	27.4692	9.93848	15.7371	42.9551	36.4606	14.5057	9.46759	0	0	0	0	0	0	1	0	0	0	0	0
Arl4d	-0.166854	0.337167	-0.963802	0.00289618	29.0157	31.2981	33.1592	34.764	28.9998	27.3101	28.315	24.9494	14.9554	26.045	22.556	12.1908	13.2358	11.2674	21.3318	0	0	1	1	1	1	1	1	1	1	1	1
Arl5a	-0.193007	0.119071	-0.432765	0.000883501	74.4978	77.3794	78.381	81.1389	71.128	68.8991	67.9335	57.7191	72.2923	67.9033	78.333	64.4485	59.8353	62.5838	64.8757	0	0	1	1	1	1	1	1	1	0	1	0
Arl5b	0.0276333	0.892736	-0.0185475	0.906417	20.6043	20.036	23.2	25.5371	26.0822	21.0862	20.7535	22.6121	26.586	25.1688	27.3756	20.0069	23.2576	24.9882	25.2916	0	0	1	1	1	1	1	1	1	1	1	1
Arl5c	0.526163	0.100005	0.541613	0.236406	3.11543	2.16694	1.84208	3.69401	3.26896	4.05483	4.04398	3.96207	3.10099	2.55775	2.04618	4.88433	8.57593	4.16895	3.57253	0	0	1	0	1	0	1	1	1	0	1	0
Arl6	0.122878	0.734151	0.147257	0.802692	2.68515	3.44289	3.85161	4.09871	3.31989	4.02562	4.27812	3.92242	4.23946	7.80532	1.43456	2.02996	3.22918	4.01965	7.69617	0	0	1	1	1	1	1	1	1	1	1	1
Arl6ip1	-0.272076	0.130622	-0.42955	0.00668494	102.483	81.4341	74.3393	82.6143	70.3491	77.6154	77.7799	72.6087	69.3401	67.3041	82.8384	75.4383	71.8065	78.3621	79.3971	0	0	1	1	1	1	1	1	1	1	1	1
Arl6ip4	-0.442708	0.0296034	-0.677088	9.98e-05	56.1481	46.1002	46.6184	46.7197	42.7095	33.3634	33.8623	36.7221	35.7351	42.4096	40.4746	34.7814	38.181	34.0835	26.5472	0	0	0	0	1	0	1	0	1	0	1	0
Arl6ip5	0.200142	0.178018	0.183433	0.0706742	31.8257	37.3562	33.7232	39.2622	40.0041	42.7641	48.2869	44.8356	43.6119	41.8703	44.2973	48.4027	50.5563	43.6771	45.1177	0	0	1	1	1	1	1	1	1	1	0	0
Arl6ip6	0.0201116	0.937374	0.231462	0.255549	8.84305	6.96272	9.56864	10.5589	9.30674	8.35954	8.76727	9.20109	14.1795	10.2952	13.7731	12.2178	11.8618	10.4042	10.4898	0	0	1	0	1	1	1	1	1	1	1	1
Arl8a	0.630897	0.000448734	0.727851	0.000414971	16.7467	12.4939	13.0684	23.8152	22.1889	23.5212	25.6757	25.061	30.6962	26.02	21.94	33.059	36.1179	24.2022	22.045	0	0	0	0	1	1	1	1	0	0	0	0
Arl8b	-0.202209	0.0637204	-0.330751	0.028154	47.2892	48.7329	48.5561	47.3392	42.9059	43.8404	46.5045	38.9538	41.6529	46.6624	52.2704	51.7309	43.6794	42.6997	38.2144	0	0	1	0	1	0	1	1	1	0	1	0
Arl9	0.11295	NA	1.43951	0.124972	0.696859	0.6026	0.27873	0	0.720754	1.49004	0.495353	3.74868	0.409064	0.234977	3.23903	1.6082	2.43034	1.58036	1.94933	0	0	0	0	0	0	0	0	0	0	0	0
Armc1	-0.291982	0.0109006	-0.925153	8.81e-14	37.4208	38.089	38.7441	35.3833	33.527	30.9185	34.1565	23.5279	21.2109	27.6473	21.197	21.2322	21.8173	23.5982	26.1741	0	0	1	0	1	1	1	1	1	1	1	1
Armc10	0.205032	0.157542	0.583772	0.00187695	11.4037	11.6938	11.4233	14.3591	13.6735	14.3497	14.921	19.1703	22.5407	22.3229	18.6455	24.7451	21.5776	18.1129	13.7116	0	0	0	0	0	0	1	1	1	1	1	0
Armc12	-0.521896	NA	0.11648	0.923938	0.253346	0.109539	0.101333	0	0.0873443	0.0902853	0	0.255534	0.371792	0	0.39252	0.21925	0.135932	0.082078	0.101241	0	0	1	0	1	0	1	0	1	0	1	0
Armc2	0.61543	0.268836	0.846477	0.0539778	0.0833777	0.1442	0.183422	0.280109	0.229965	0.297135	0.192621	0.406473	0.26919	0.337374	0.226067	0.2766	0.301969	0.270124	0.266552	0	0	1	0	1	1	1	1	1	0	1	0
Armc3	0.818505	NA	1.01694	0.468565	0.046465	0	0	0.220377	0.0961165	0.0331176	0.066058	0.0312442	0.0818263	0.0313355	0	0.0804233	0.124654	0	0.0371362	0	0	0	0	0	0	0	0	0	0	0	0
Armc4	0.431558	NA	2.25303	0.112283	0	0	0	0.0630757	0.0275102	0	0.0283604	0.0804837	0.140521	0	0.0309073	0	0.171255	0.0775546	0	0	0	0	0	0	0	0	0	0	0	0	0
Armc5	-0.0286292	0.892573	-0.0302061	0.894526	6.59608	8.66611	7.81287	7.92189	8.51839	7.50651	8.54852	10.7086	9.21999	8.06105	6.54958	7.92653	8.70114	11.0981	7.74748	0	0	1	0	1	1	1	1	1	1	1	1
Armc6	-0.422634	0.043429	-0.481992	0.211095	6.57044	8.78965	10.5122	5.85965	7.08616	7.64496	6.90597	4.98455	8.07646	6.05954	5.52498	11.5668	10.787	6.58613	3.36621	0	0	1	0	1	1	1	1	1	1	1	0
Armc7	0.639541	0.00279136	0.554427	0.0788434	3.47903	3.76056	3.87644	5.54928	6.04004	6.86333	6.75664	6.2662	6.63723	4.60864	3.80203	6.9177	10.6333	7.36655	4.81629	0	0	0	0	1	1	1	1	1	0	1	0
Armc8	0.189834	0.127407	-0.0559989	0.701025	7.97239	9.09237	10.0057	10.2246	11.387	11.6255	11.1751	8.98486	10.0164	11.1096	8.19264	10.2905	10.6721	11.6229	9.76896	0	0	1	1	1	1	1	1	1	1	1	1
Armc9	0.139928	0.64097	0.934309	4.26e-07	1.21347	1.3801	1.32947	1.06348	1.40969	1.95541	1.81891	2.77605	2.60925	2.37499	2.83034	3.54618	3.82158	2.82031	2.54056	0	0	1	0	1	1	1	1	1	0	1	0
Armcx1	0.268547	0.283346	-0.255144	0.680384	3.34422	4.90147	4.71568	5.24224	4.92452	5.77712	6.64808	2.59176	8.35145	8.52428	2.63458	1.14458	3.25413	3.56252	3.35232	0	0	0	0	0	0	1	1	0	0	0	0
Armcx2	0.882574	2.96e-06	0.861632	0.0510501	1.50323	1.71587	1.94007	3.3113	3.30303	3.1714	4.08899	1.99466	8.27114	4.13615	3.04326	2.92563	3.78544	3.72725	1.71403	0	0	0	0	0	0	0	0	0	0	0	0
Armcx3	0.368582	0.00620116	-0.551506	0.25669	15.3548	15.5265	14.9578	21.1429	18.8128	22.3587	23.0911	7.60492	21.9278	24.8578	6.97068	6.50127	11.7156	7.5956	9.33595	0	0	0	0	0	0	0	0	0	0	0	0
Armcx5	0.233548	0.368845	0.593571	0.00823441	3.46332	3.76497	3.32462	4.38027	5.01491	4.90165	3.62244	3.95899	7.31882	7.474	6.09411	6.42261	6.50384	6.44367	5.29872	0	0	0	0	1	1	1	1	0	0	0	0
Armcx6	0.739061	0.0497923	0.515272	0.283831	1.786	1.24742	1.09902	2.71498	2.08407	2.25216	3.32037	1.66285	3.95167	3.52073	1.96892	0.990793	2.13769	2.53703	1.81173	0	0	0	0	0	0	0	0	0	0	0	0
Arnt	0.228092	0.0516111	-0.078538	0.717866	11.1235	12.7064	13.324	13.8018	15.8809	16.4576	16.4833	14.3526	11.4009	16.4981	11.5198	12.0996	12.326	12.648	17.9999	0	0	1	1	1	1	1	1	1	1	1	1
Arnt2	0.839674	0.24549	7.40391	1.9e-25	0.0214361	0.0926828	0	0.0169447	0.236492	0.0916705	0.18285	16.0717	19.202	12.4613	17.7019	1.52119	9.13218	16.7091	10.1766	0	0	1	0	1	0	1	1	1	0	0	0
Arntl	1.66736	0.0109149	3.32537	6.29e-20	0.517308	0.610003	0.733601	0.706316	1.28087	11.1953	7.23743	7.60528	5.63161	10.3391	8.90746	4.27338	4.27696	10.5433	8.66361	0	0	1	0	1	1	1	1	1	1	1	1
Arntl2	0.1392	0.837345	2.21021	7.89e-05	0.401495	0.5555	1.15625	0.888642	1.10737	0.686791	0.742033	3.72565	1.97973	2.76179	7.27803	2.77969	4.35151	7.49231	2.05367	0	0	1	0	0	0	1	0	0	0	0	0
Arpc1a	-0.158933	0.250008	-0.477808	1.98e-05	35.0518	34.1695	32.1292	32.4538	32.785	32.7322	32.5293	31.4808	28.7203	27.0858	26.0222	28.7896	29.56	29.5465	24.4477	0	0	0	0	1	0	1	1	1	1	1	1
Arpc1b	0.215479	0.225273	-0.0418139	0.842296	51.2218	39.0369	42.4772	58.7912	58.6797	52.2453	53.0587	61.1314	51.9495	44.1891	39.5416	54.4627	58.9469	49.2337	42.5098	0	0	0	0	0	0	1	1	1	1	0	0
Arpc2	0.00545696	0.974672	-0.0581624	0.672545	46.9403	44.3306	43.6516	51.3382	46.7879	49.316	47.5073	49.5927	50.8627	42.8974	57.0729	50.3989	51.1309	49.8767	50.3985	0	0	1	1	1	1	1	1	1	0	1	1
Arpc3	-0.167063	0.36262	-0.361878	0.0435227	46.2988	46.4478	40.7278	47.5384	40.1041	39.3406	43.8031	46.754	42.6528	37.8903	44.8011	38.5944	41.1079	41.5294	28.7072	0	0	1	0	1	0	1	1	1	0	1	1
Arpc4	-0.0356324	0.844473	-0.0140547	0.930706	24.4249	21.0147	25.0512	25.8727	23.417	24.5125	25.1029	27.6765	27.8086	22.903	27.5479	29.9584	28.7191	28.5828	23.2581	0	0	1	1	1	1	1	1	1	1	1	1
Arpc5	0.0217523	0.905261	-0.0756454	0.435829	59.7328	56.7484	59.3911	72.8346	63.33	58.5854	62.0412	60.9173	66.4958	65.367	67.2704	68.7127	65.6008	60.6092	62.6333	0	0	1	1	1	1	1	1	1	0	1	0
Arpc5l	-0.530882	0.000842056	-0.660784	1.78e-09	48.0391	48.1954	46.256	41.7972	31.6083	33.4561	34.2261	36.3682	34.7815	35.659	34.234	35.517	39.5772	34.6885	28.4662	0	0	1	1	1	1	1	1	1	0	1	0
Arpp19	0.492319	0.00267217	0.511121	0.00706816	17.4687	16.4998	17.1396	23.9102	21.0385	27.8261	31.4393	22.0934	30.6253	29.7285	24.5447	38.1325	30.9491	28.4111	22.2775	0	0	1	0	1	1	1	1	1	0	1	0
Arpp21	0.658154	NA	2.03358	0.0971349	0	0	0.00941068	0.00929911	0.0324462	0.00838467	0.0250867	0.0474621	0.00690555	0.00793347	0.045566	0.00678715	0.0252477	0.0457348	0.0376083	0	0	0	0	0	0	0	0	0	0	0	0
Arr3	0.460772	0.553579	1.60721	0.0643019	0.102811	0.177809	0.0822448	0.162539	0.0708909	0.293112	0.511573	0.691326	0.241405	0.346673	0.238935	0.533847	0.717121	0.7994	0.328678	0	0	0	0	1	0	1	0	1	0	0	0
Arrb1	0.551966	0.000403275	1.04298	1.25e-11	15.0486	16.122	14.4428	20.2038	21.4166	26.4364	28.9352	35.4827	35.0695	45.3243	28.1703	36.2931	38.9064	42.0582	31.5442	0	0	1	0	1	0	1	1	0	0	1	0
Arrb2	0.660131	7e-07	0.361714	0.172337	26.4356	23.6504	22.7929	42.6968	40.606	42.1905	41.1028	43.7483	35.508	31.2887	20.597	43.558	49.2148	39.1943	29.896	0	0	1	0	1	1	1	1	1	1	1	1
Arrdc1	0.771623	2.44e-05	2.0739	1.74e-12	6.09988	6.27273	6.66008	11.4681	12.1634	12.4554	11.133	25.0537	39.5812	23.6259	32.5032	44.7997	42.459	28.0943	17.4585	0	0	1	1	1	1	1	1	0	0	1	0
Arrdc2	-1.67174	4.06e-10	-1.93932	7.96e-11	23.8813	33.4398	55.1948	11.6905	16.1891	9.18738	10.3082	13.3111	11.1135	16.571	6.99888	7.73573	10.189	11.4097	11.0841	0	0	1	0	1	1	1	1	1	0	1	1
Arrdc3	-0.184275	0.496434	-0.851261	0.0217652	41.0392	73.7926	50.7022	63.3689	58.3855	46.6352	38.8531	27.3967	27.9139	64.4299	49.7345	31.2589	28.8503	22.4744	27.1208	0	0	1	0	1	1	1	1	1	1	1	0
Arrdc4	-0.83267	0.0150731	-1.28664	0.00570203	10.9515	19.032	21.4781	9.01995	17.0027	7.45311	5.87622	5.55868	4.93555	6.9091	9.79747	12.3107	16.0359	3.77694	4.00934	0	0	0	0	1	1	1	1	1	1	1	1
Arrdc5	-0.229094	NA	-0.545486	NA	0	0	0.105843	0	0	0	0	0	0	0	0.102498	0	0	0	0	0	0	1	0	1	0	1	0	1	0	1	0
Arsa	0.00678188	0.991641	-0.651544	0.0839921	44.5856	17.3393	14.8238	35.054	18.4623	27.7559	32.0629	21.8798	17.456	15.3309	17.1456	17.4107	26.0912	24.3511	14.2664	0	0	1	0	1	1	1	1	1	1	1	1
Arsb	0.801062	7.24e-10	-0.393342	0.401058	7.42001	7.36469	7.05567	11.9336	13.9009	14.0529	15.2261	7.79789	4.10908	7.38008	2.83789	11.2812	2.86696	6.9547	7.88841	0	0	0	0	1	1	1	1	1	1	1	1
Arsg	0.313597	0.205466	0.57915	0.0615205	20.5362	21.1749	16.6915	20.8854	19.4668	31.9727	33.4084	28.6143	32.4928	38.2732	52.158	33.0754	25.8133	41.1727	19.9984	0	0	1	0	1	0	1	1	1	1	1	1
Arsi	1.17382	0.0905659	2.1174	0.0673612	0	0	0.129815	0.192414	0.335682	0.231323	0.519085	0.327356	0.381033	0.218875	0	0.234062	1.30604	0.210295	0.194544	0	0	0	0	0	0	1	1	0	0	0	0
Arsj	-0.303954	NA	1.16479	0.260045	0.0378645	0.0654858	0	0.029931	0	0	0.0269155	0.127305	0.111134	0.204284	0.0586653	0.0218458	0.0812647	0.122672	0.0907874	0	0	0	0	0	0	0	0	0	0	0	0
Arsk	0.124798	0.513695	-0.136666	0.611196	4.52535	4.95535	6.45323	6.4156	6.34245	5.76718	6.45105	5.45747	5.76041	8.79065	4.99176	4.25687	5.47636	4.95607	5.07137	0	0	0	0	1	1	1	1	1	1	1	1
Art1	0.145387	NA	0.895869	NA	0	0	0	0	0	0.0417896	0	0	0.0688353	0	0.0454207	0	0	0.0379908	0	0	0	0	0	0	0	0	0	0	0	0	0
Art2a-ps	1.9987	8.42e-16	-0.293488	0.707161	4.05915	3.97195	3.16171	14.9456	16.7933	22.1553	14.351	6.17722	2.69629	1.65688	0.496502	0.801179	5.78871	4.4297	6.23226	0	0	0	0	0	0	0	0	0	0	0	0
Art3	-0.494324	0.267944	-0.870318	0.0297066	2.72398	3.15985	3.18889	2.67842	3.39002	1.84679	0.944539	1.2509	3.08101	1.29936	0.977894	2.37655	3.03004	1.85111	1.32749	0	0	1	0	1	1	1	1	1	1	1	1
Art4	-0.622309	0.00845396	0.228786	0.656409	6.44682	6.48705	5.25097	3.89154	5.09184	4.01012	3.74943	9.65522	9.04804	15.454	5.81141	2.19787	8.89915	9.03801	6.6514	0	0	0	0	1	1	1	0	0	0	0	0
Art5	0.351237	NA	1.14347	0.399066	0	0.0635567	0	0.0580986	0.101358	0.0523854	0.0522453	0.098844	0.129433	0.0991329	0.170811	0.0424045	0.0394354	0	0.058742	0	0	0	0	0	0	0	0	0	0	0	0
Artn	0.318109	0.6947	0.405002	0.708639	0.0579992	0	0.185589	0.091694	0.279944	0.0413386	0.164912	0.117	0.102139	0.117342	0.0449304	0.200774	0.248955	0.0375807	0.185419	0	0	1	0	1	1	1	1	1	0	1	0
Arv1	0.177344	0.64422	0.281803	0.349474	1.94526	3.94936	4.3301	3.34278	4.54878	4.34025	4.509	4.60657	5.90802	3.65039	3.34147	5.56274	4.99173	5.48015	5.0697	0	0	1	1	1	1	1	1	1	1	1	1
Arvcf	-0.633141	4.07e-05	0.49675	0.00293612	17.2121	19.5068	18.1255	9.57734	13.2462	13.8169	13.9575	28.8926	37.0566	27.1407	28.0995	28.4942	40.0904	27.9544	23.3	0	0	1	1	1	1	1	1	1	1	1	1
Arx	0.736969	NA	7.82551	9.53e-16	0	0	0	0	0	0.14396	0.394832	14.8719	10.1077	5.58476	2.81644	4.36995	5.82502	17.1118	10.7754	0	0	1	0	0	0	1	0	1	0	1	0
Arxes1	0.774148	NA	5.99731	1.11e-10	0.0863536	0	0	0.204781	0.595431	0.123096	0	2.09039	8.31324	1.28119	8.49577	10.313	4.67963	5.98698	4.41705	0	0	0	0	0	0	0	0	0	0	0	0
Arxes2	3.30404	2.68e-16	5.66289	4.67e-41	0.0907274	0.470732	0.580627	7.31522	4.81704	6.01388	5.41736	20.4985	28.8126	19.0287	32.6821	31.4069	21.1757	28.3353	25.3067	0	0	0	0	0	0	0	0	0	0	0	0
As3mt	-0.294207	0.0900951	-0.65938	0.000109114	37.8282	47.1546	44.2324	41.5979	42.4383	30.93	35.6722	27.7443	31.1594	39.6551	29.718	36.3893	30.8951	33.1588	23.9551	0	0	1	1	1	1	1	1	1	1	1	1
Asah1	0.380005	0.00256445	0.518038	7.89e-06	29.0559	31.2031	33.6906	48.8381	43.3606	40.4095	43.3585	49.0564	63.6373	45.9103	53.3874	53.9524	53.9456	50.2276	47.1154	0	0	1	1	1	1	1	1	1	1	1	1
Asah2	-0.0708997	0.662164	-0.964127	0.00383311	8.1733	9.51379	11.0639	8.80269	10.1935	9.42261	10.8472	7.35793	5.68047	7.44971	2.60646	4.55235	3.75433	7.88116	5.78273	0	0	1	1	1	1	1	1	1	1	1	0
Asap1	1.00988	4.45e-07	0.780009	0.00115786	6.15306	9.27071	8.74821	13.5083	15.5442	21.4107	20.7231	19.802	11.9083	10.5098	14.9659	15.7656	17.9632	19.4644	18.3609	0	0	1	0	1	1	1	1	1	1	1	1
Asap2	1.04199	0.0585182	0.832013	0.00587131	1.52538	3.44657	3.18839	3.05334	3.98663	12.538	9.44389	6.53473	4.05826	6.17221	5.92742	3.97448	4.95026	5.53172	7.82604	0	0	0	0	1	1	1	1	0	0	0	0
Asap3	0.387721	0.12182	0.632878	0.0493431	15.896	9.04164	12.6563	13.9857	16.14	22.2861	19.5834	13.7093	23.1008	18.6634	25.5177	35.4608	27.997	22.4754	16.1948	0	0	1	1	1	1	1	1	1	1	1	1
Asb1	-0.288244	0.0516111	0.0673761	0.721938	8.36883	7.4253	9.67598	7.78683	7.30333	7.59584	7.2192	9.32039	9.7868	10.0825	8.17141	12.2344	13.0967	10.8452	9.30135	0	0	0	0	1	1	1	1	1	1	1	1
Asb10	0.761767	0.295821	1.84028	0.116918	0	0.0521231	0.192874	0.0952938	0.249372	0.30073	0.342772	0.162125	0.530742	0.0812992	0.0466943	1.42582	1.32599	0.429617	0	0	0	1	0	0	0	1	0	0	0	0	0
Asb11	0.0617613	NA	1.68927	0.117746	0	0	0.140769	0	0.060668	0.0627108	0.125086	0.17749	0.103296	0.178008	0.204479	0.152288	0.377666	0.28505	0.492241	0	0	0	0	0	0	1	0	0	0	0	0
Asb12	NA	NA	0.276233	NA	0	0	0	0	0	0	0	0	0	0	0	0	0	0.0718508	0	0	0	0	0	0	0	0	0	0	0	0	0
Asb13	-0.35267	0.00595807	-0.97516	1.48e-07	39.6838	39.1673	40.4377	30.4822	30.5799	37.5863	35.5548	20.4104	22.9482	28.5146	26.579	26.7454	20.4051	24.6036	17.0854	0	0	1	1	1	1	1	1	1	1	1	0
Asb14	1.4399	0.0073055	1.6516	0.0311899	0.332984	0.287944	0.266374	0.894935	0.596964	1.32906	1.70422	1.07475	0.820954	1.43719	0.361135	0.461073	0.857579	0.647274	3.99196	0	0	0	0	0	0	1	0	1	0	1	0
Asb15	3.31922	1.41e-08	4.99541	1.6e-09	0.0327367	0.0283086	0	0.646939	0.338592	1.86663	1.44277	0.96857	1.44126	0.529854	1.39481	1.1899	1.15928	2.18482	0.915744	0	0	0	0	1	1	1	1	1	1	1	1
Asb16	0.0566763	NA	0.549467	0.679716	0	0.0887087	0.0820637	0	0.14147	0.0731165	0.0729209	0.137961	0	0.138364	0.0794695	0.0591857	0.0550416	0.19941	0.245966	0	0	0	0	1	0	1	1	1	0	1	0
Asb17	0.14507	NA	2.56373	0.0622176	0	0	0	0	0	0	0.0947693	0.179296	0.234782	0	0.20656	0.230757	0.143066	0.172771	0.426216	0	0	1	0	1	0	1	1	0	0	0	0
Asb18	-0.234811	NA	-1.23646	NA	0	0.086055	0	0	0	0	0	0	0	0	0	0	0	0	0	0	0	0	0	0	0	0	0	0	0	0	0
Asb2	-0.118254	0.806083	-0.080962	0.894998	2.10199	3.02944	1.84636	2.5738	3.46713	1.82131	1.28909	3.15942	3.12101	1.08401	0.83014	2.02122	5.92657	2.26998	2.2729	0	0	1	0	1	0	1	0	1	1	1	1
Asb3	0.123521	0.578495	0.0676396	0.778935	3.79659	4.56248	5.64995	4.87681	4.92772	5.88952	6.27064	5.57513	6.63676	6.30682	4.99557	3.75272	6.63541	5.15517	6.44799	0	0	0	0	1	1	1	1	1	1	1	1
Asb4	1.20465	0.00092275	0.708548	0.201648	0.606249	0.733945	0.581971	2.17249	1.19834	1.69959	1.80996	0.733782	1.11507	2.86193	1.53417	0.489682	1.01922	1.23084	0.936762	0	0	0	0	0	0	1	1	1	0	1	0
Asb5	-0.213094	NA	0.324665	0.810412	0	0	0.212357	0	0.0610138	0.0630682	0	0.0595005	0.103885	0.119349	0.137096	0	0.0949546	0.057335	0.353605	0	0	1	0	1	0	1	0	0	0	0	0
Asb6	-0.099416	0.628809	0.152268	0.448361	12.233	10.9214	13.1184	11.3948	10.8059	13.6676	12.7849	17.652	16.7295	14.6712	12.1914	15.0311	20.826	15.9384	12.208	0	0	0	0	0	0	1	1	0	0	0	0
Asb7	0.108981	0.513141	0.529013	0.0336857	13.1394	11.2186	14.0737	13.4695	14	16.3444	15.9074	24.1063	25.396	18.0766	20.0789	16.4541	14.4561	27.2976	26.4414	0	0	1	1	1	1	1	1	1	1	1	1
Asb8	-0.373529	0.0198489	-0.341721	0.0532014	34.5314	28.1103	33.9041	29.5265	27.532	25.6612	24.1102	27.0141	31.7196	23.6185	27.6058	35.3159	35.3772	31.9127	24.069	0	0	1	1	1	1	1	1	0	0	0	0
Asb9	NA	NA	2.2583	0.112283	0	0	0	0	0	0	0	0	0.581683	0	0.0959552	10.1478	1.19628	0.160518	0	0	0	1	0	0	0	1	0	0	0	0	0
Ascc1	-0.0520941	0.891716	0.172101	0.494866	5.5476	6.99023	6.65679	4.00937	6.28428	8.47289	7.83054	9.32585	9.49037	6.36011	9.14769	10.425	6.46338	8.31888	7.41079	0	0	0	0	1	1	1	1	1	1	1	0
Ascc2	0.123464	0.505707	-0.0490069	0.820602	17.4919	18.3737	18.1563	17.1352	19.8305	23.7489	24.143	25.0032	20.0949	14.7273	18.9956	16.1903	22.3691	21.4162	23.3286	0	0	1	1	1	1	1	1	1	1	1	1
Ascc3	0.115423	0.291327	0.000549665	0.998105	17.8084	18.2759	18.7904	21.7878	20.1263	22.3223	21.2929	17.4784	22.7503	21.4613	27.1571	25.1849	18.4484	18.5496	18.818	0	0	1	1	1	1	1	1	1	1	1	1
Ascl1	0.0214071	NA	1.98953	0.14239	0	0.0534844	0	0	0.0426475	0	0.0439656	0.0415898	0.145228	1.00107	0.0958278	0.0356843	0.331858	0	0	0	0	1	1	0	0	1	1	1	1	1	1
Ascl2	0.505481	NA	2.87638	0.0315303	0	0	0	0.0685146	0.0597648	0.0617771	0.0616118	0.291412	0.101758	0.0584527	0.0671448	0.300041	0.325538	0.112323	0.138547	0	0	0	0	0	0	0	0	0	0	0	0
Ascl3	0.0499729	NA	0.0541213	0.972498	0.197904	0	0.158315	0.156438	0.13646	0.141055	0.140677	0.399226	0	0	0.153311	0.22836	0.106185	0.256465	0	0	0	0	0	0	0	1	0	0	0	0	0
Ascl4	0.746299	0.307616	1.93822	0.0181282	0.10132	0	0.243156	0.320364	0.279451	0.288861	0.504153	0.95382	0.594759	0.341645	0.470939	0.818385	0.434905	0.590854	0.647823	0	0	0	0	1	0	1	1	0	0	0	0
Asf1a	0.179603	0.43643	0.294001	0.250183	6.72347	6.75536	8.14461	9.26284	7.0644	9.17347	9.83169	8.91288	10.8254	11.4867	12.1035	13.6691	8.28	9.45981	7.26715	0	0	1	1	0	0	1	1	0	0	0	0
Asf1b	2.06333	1.4e-08	2.32119	8.05e-07	1.04856	1.43565	2.58631	13.1236	8.37484	5.97882	7.63986	7.16826	9.23271	3.29996	9.4767	17.9976	15.0027	12.003	8.45021	0	0	1	0	1	1	1	1	1	0	1	0
Asgr1	-0.71612	9.83e-06	-2.23554	0.000418053	164.377	147.473	129.382	109.053	99.9839	86.9622	88.3988	53.6206	27.9134	72.6489	23.0421	8.74979	4.98728	22.633	50.9859	0	0	1	1	1	1	1	1	1	1	1	1
Asgr2	-0.819115	3.73e-10	-1.93286	7.31e-07	124.852	111.223	102.647	68.2637	70.7108	69.6802	66.6706	38.6898	30.3081	56.8651	46.0719	21.7391	13.9333	23.2929	35.5679	0	0	1	1	1	1	1	1	1	1	1	1
Ash1l	0.131656	0.286611	0.0380887	0.841824	22.1301	27.4054	26.2332	26.02	30.4503	31.7401	31.1452	32.3069	27.9781	31.0248	28.8442	26.4992	25.2079	29.6403	38.9826	0	0	0	0	1	1	1	1	1	1	1	1
Ash2l	-0.0187464	0.911371	0.0929468	0.691382	17.0973	18.8168	20.0272	18.8683	19.5973	21.642	19.256	19.9698	33.9539	23.8466	17.072	25.237	24.8102	20.5019	19.9202	0	0	0	0	1	1	1	1	1	1	1	1
Asic1	0.109876	0.754934	0.0924437	0.821406	1.83352	1.96173	1.88936	1.64587	1.77853	2.92375	2.5183	2.54939	1.62356	4.19154	1.97408	1.34471	2.7679	2.51702	1.8628	0	0	1	0	1	0	1	0	1	0	1	0
Asic2	0.152608	NA	0.798893	NA	0	0	0	0.029149	0	0	0	0	0	0	0	0	0.0989267	0	0.0294718	0	0	0	0	0	0	1	0	0	0	0	0
Asic3	-0.0477899	0.9278	-0.179377	0.712937	1.36698	1.61759	2.30218	1.25118	2.48045	1.43582	2.14797	1.83839	1.0136	1.55264	0.891761	2.65659	2.85661	2.19104	1.38004	0	0	1	0	1	0	1	0	1	0	1	0
Asic4	0.152737	NA	2.78202	0.0114293	0	0	0.0421776	0.0416775	0	0.0375791	0.0374786	0.21272	0.1238	0.142228	0.0816886	0.273773	0.39605	0.273304	0.252834	0	0	1	0	1	0	1	0	0	0	1	0
Asic5	-0.543187	0.0747569	-2.84404	0.000327571	4.39569	4.61564	3.57917	3.1024	2.48971	3.80436	2.78984	1.37232	0.184308	0.317615	0.972921	0.045287	0.0421161	0.661189	0.878292	0	0	1	1	1	1	1	1	1	0	1	0
Asl	-0.844691	1.36e-06	-1.3594	4.35e-09	151.874	142.789	133.043	96.2154	99.2392	72.5555	71.0622	86.3934	66.4613	70.4999	58.2599	49.3472	45.4997	55.6574	81.8708	0	0	1	0	1	1	1	1	1	1	1	0
Asna1	-0.601613	0.000431008	-0.557895	0.00637301	48.6177	41.1737	46.4745	37.5497	27.3722	32.3471	31.0716	30.8172	43.5287	34.9681	35.0714	40.016	45.1715	34.5366	23.2606	0	0	1	1	1	1	1	1	1	1	1	1
Asns	-0.309969	0.702719	2.4879	0.000367253	10.586	1.12858	1.04404	5.10101	1.09989	2.01547	4.79325	15.8942	27.41	9.77953	53.5851	52.2486	49.3683	39.3699	16.5156	0	0	0	0	0	0	1	1	0	0	0	0
Asnsd1	-0.311064	0.0178013	-0.474905	0.00121034	33.3316	31.8984	30.5379	29.9665	27.7309	25.8063	27.4046	21.3953	25.6956	25.9995	28.0778	32.109	30.6525	25.0048	25.037	0	0	0	0	1	1	1	1	0	0	0	0
Aspa	-0.339092	0.034998	-1.26806	1.66e-10	8.62114	9.40376	9.53782	8.18191	8.94387	6.77968	7.28309	3.13641	5.76828	4.15286	3.36973	4.41455	4.51319	4.26173	5.75935	0	0	1	1	1	1	1	1	1	1	1	1
Aspdh	-1.19595	1.7e-09	-3.42625	1.48e-07	144.204	137.206	127.738	72.2583	78.1896	52.1634	48.9394	23.3419	8.15078	22.7273	5.82645	3.25448	1.55211	13.308	22.6574	0	0	0	0	1	0	1	1	1	1	1	1
Aspg	-1.02447	7.77e-07	-4.62898	2.22e-10	118.752	99.3724	93.6468	61.8527	65.4497	50.7401	38.753	10.3855	2.07145	4.65611	0.752749	0.678643	0.631125	2.8167	7.80699	0	0	1	0	1	1	1	1	1	1	1	1
Asph	0.122165	0.377645	0.339798	0.0572016	8.56887	8.49438	11.1243	11.0286	10.5671	10.9946	11.4728	10.2496	15.2029	16.546	14.9428	14.4986	14.6279	11.9883	12.3727	0	0	1	1	1	1	1	1	1	1	1	1
Asphd1	0.773002	0.279645	1.29759	0.1136	0.454375	0	0.181741	0.359172	0.783258	0.566742	0.565226	1.22213	0.800168	0.459638	0.43999	0.458761	0.609485	0.883239	0.272362	0	0	0	0	1	0	1	0	0	0	0	0
Asphd2	NA	NA	1.84788	0.204729	0	0	0	0	0	0	0	0.177714	0.206853	0	0	0.203306	0.189071	0	0	0	0	0	0	0	0	0	0	0	0	0	0
Aspm	3.12369	1.29e-46	3.77083	3e-15	0.379908	0.593456	0.705858	6.18053	6.33765	5.85227	4.33826	5.36464	9.33044	2.66123	9.73102	21.0631	10.9941	10.8788	7.59083	0	0	0	0	0	0	1	1	1	1	1	1
Aspn	1.89823	0.000106778	2.55375	0.000182672	0.11886	0.205566	0.570501	1.40934	1.10642	1.90613	2.07001	0.599434	3.62816	0.881738	2.76233	4.2517	3.38004	2.00241	1.13996	0	0	0	0	0	0	0	0	0	0	0	0
Asprv1	0.503539	NA	3.28541	0.000530824	0.182521	0	0.073005	0.0721394	0.125853	0.260182	0.389229	2.63874	1.39285	1.10781	0.494881	0.105305	0.930351	2.48357	2.55284	0	0	1	0	0	0	1	0	1	0	1	0
Aspscr1	-0.938996	1.2e-12	-1.22731	2.6e-16	55.3355	58.8931	53.5257	31.8763	35.1173	29.9659	27.9747	33.4428	26.6962	26.9936	30.0242	21.2406	26.7252	29.4193	27.2158	0	0	0	0	1	1	1	1	1	1	1	1
Asrgl1	-0.433994	0.00484346	-0.676847	5.66e-05	12.9029	16.2583	16.1217	11.3651	12.9641	11.1671	12.4475	9.58518	8.51191	11.8507	11.8519	12.3717	10.5494	12.2222	10.5088	0	0	1	0	0	0	1	1	1	1	1	1
Ass1	-0.566276	9.44e-08	-1.14251	4.05e-06	80.2176	84.7739	89.4711	61.0516	67.4209	58.5113	59.2637	58.6407	43.3856	45.072	47.6799	33.051	27.6265	41.4271	56.754	0	0	1	0	1	0	1	1	1	1	1	1
Aste1	-0.115412	0.593627	-0.082253	0.670283	6.81354	6.51794	6.13189	6.79975	7.04718	6.00968	5.93306	5.52654	7.64928	7.58171	6.53185	7.59183	8.81961	7.33969	5.99014	0	0	1	1	1	1	1	1	1	1	1	1
Astl	-0.201839	NA	-0.202128	0.890977	0	0	0.134934	0.0444449	0.0387689	0	0	0.0756147	0	0.0379178	0	0.032439	0.120671	0.0364314	0.044937	0	0	0	0	0	0	0	0	0	0	0	0
Astn1	-0.365369	0.648001	0.318588	0.760446	0.0514434	0.044485	0.0411527	0.0135549	0.0354716	0.0611099	0.0121893	0.0807141	0.0704616	0.185029	0.0265679	0	0.0276019	0.0888876	0.0685251	0	0	0	0	0	0	0	0	1	0	1	0
Astn2	-0.739622	0.0792253	-2.1334	2.66e-07	0.642247	1.11075	0.443255	0.228954	0.616512	0.475709	0.465484	0.169358	0.266122	0.28875	0.165844	0.0871862	0.135136	0.171354	0.221425	0	0	0	0	0	0	1	0	0	0	0	0
Asxl1	0.751005	3.44e-10	0.918008	1.29e-13	16.5177	16.9447	15.6754	26.0641	28.755	32.4836	32.4563	40.6972	39.1161	29.7332	33.8952	34.5079	34.0798	39.094	37.5798	0	0	1	1	1	1	1	1	1	0	1	1
Asxl2	0.0910242	0.481516	-0.0563412	0.685241	15.0907	15.8248	18.4328	16.9821	20.4857	19.4202	18.6513	17.6698	19.793	15.3539	17.7893	18.5543	18.3164	17.6209	21.85	0	0	1	1	1	1	1	1	1	1	1	1
Asxl3	2.6785	1.36e-05	7.10608	7.49e-45	0.0358318	0.0413135	0.0668828	0.33989	0.321191	2.06865	1.88482	6.44921	10.2013	4.30935	10.511	17.5996	6.76738	11.1598	10.0901	0	0	1	1	0	0	1	1	0	0	0	0
Asz1	0.751193	NA	3.69664	0.00375925	0	0	0	0.0634744	0.110737	0.0572326	0.171238	0.593945	2.35682	0.108305	0.0622054	0	0.344674	0.884508	0.513418	0	0	0	0	0	0	0	0	0	0	0	0
Atad1	-0.228092	0.0654742	-0.325746	0.0568826	27.3127	27.9206	31.2091	28.9404	25.907	24.7005	26.3174	21.6882	27.0504	29.3183	31.206	30.9418	26.879	24.9675	21.1984	0	0	0	0	1	1	1	1	1	1	0	0
Atad2	2.03072	3.24e-24	1.9344	3.69e-07	2.63068	2.61907	3.94583	17.2652	13.9028	10.8923	13.8772	8.91449	12.3945	5.66078	17.9792	24.1244	15.6285	14.9373	11.7852	0	0	1	1	1	1	1	1	1	1	1	1
Atad2b	0.344755	0.0219786	0.175087	0.488744	7.93536	10.5014	9.88177	11.2122	11.9844	14.9869	13.6451	11.3199	12.362	12.4255	11.436	11.4735	8.82569	12.2298	18.7569	0	0	1	0	1	1	1	1	1	1	1	0
Atad3a	-0.7809	2.02e-08	-1.18472	4.61e-13	36.6999	38.7712	35.6133	23.5257	26.7627	21.9654	20.129	17.0756	17.8424	20.2133	16.8618	25.4208	19.1621	19.4209	15.1725	0	0	1	0	1	1	1	1	1	1	1	1
Atad3aos	-0.398817	0.336206	-0.951384	0.00460586	2.88579	2.80738	2.50089	2.09105	1.98983	1.97113	2.64963	1.53621	1.34107	1.94614	1.11777	1.5262	2.25803	1.16866	2.11421	0	0	1	0	1	1	1	1	1	1	1	1
Atad5	1.56571	2.02e-10	1.7246	3.98e-06	1.0866	2.11054	2.42049	7.1886	5.91324	4.82553	6.91591	4.73241	7.69341	3.04391	8.74136	11.0336	8.47613	6.44491	8.27026	0	0	1	0	1	1	1	1	1	1	1	0
Atat1	-0.0120779	0.959417	-0.236904	0.230063	8.69679	8.65027	8.45956	8.10106	7.93925	10.0691	10.7387	9.19745	8.86803	10.2707	7.9391	5.84206	9.50776	7.38119	9.00658	0	0	1	0	1	1	1	1	1	1	1	1
Atcay	0.144294	NA	2.17392	0.126554	0	0	0	0	0.0262009	0	0	0.0255511	0.0223055	0	0.088309	0.0657691	0.122328	0.0246212	0	0	0	0	0	0	0	1	1	1	1	1	0
Atcayos	-0.0360717	NA	0.56468	0.693149	0	0.155497	0	0.0710717	0	0.0640828	0.0639113	0.120915	0.0527782	0.121269	0.278603	0.207493	0	0.0582574	0	0	0	1	0	1	0	1	0	1	1	1	1
Ate1	0.23093	0.0651483	0.145315	0.18663	19.2197	22.4309	24.7823	29.1925	25.2681	28.7572	28.8219	29.1216	27.9631	26.5952	28.6089	28.1736	30.3258	31.7148	24.8734	0	0	1	1	1	1	1	1	1	1	1	1
Atf1	0.470769	0.0034064	0.140842	0.560313	10.9185	14.2661	14.6372	16.6451	20.021	21.4648	21.5779	19.6051	12.9241	14.7266	17.5206	16.2676	14.0019	18.3085	22.2953	0	0	1	0	1	1	1	1	1	1	1	1
Atf2	0.252153	0.0492051	0.291966	0.0166136	11.0184	11.5513	13.7574	14.2898	14.5332	16.8896	16.5601	17.5209	18.1948	18.2599	16.3898	14.7562	16.2337	16.6889	19.7222	0	0	1	0	1	1	1	1	1	0	1	0
Atf3	2.0921	6.59e-20	3.37357	1.21e-10	1.69279	2.47723	2.91666	12.043	12.3905	12.2045	9.34869	12.9588	31.3393	33.0185	42.0643	59.4252	48.3126	14.5543	9.31438	0	0	1	1	1	1	1	1	1	1	1	1
Atf4	-0.44595	0.004445	-0.238384	0.126942	93.8758	78.3062	85.2049	78.4963	66.4053	64.0806	61.9515	77.0673	77.5955	83.1372	103.908	89.4431	84.2669	81.2951	80.3366	0	0	1	1	1	1	1	1	1	1	1	1
Atf5	-0.293137	0.0937031	-0.504081	0.0402438	54.1915	77.4153	61.7459	55.4721	47.7112	66.1566	56.5611	54.6831	31.276	56.0721	61.1517	49.8712	46.0408	57.5081	62.9781	0	0	1	1	1	0	1	1	1	1	1	0
Atf6	-0.158174	0.389327	-0.24712	0.175616	47.8153	38.9192	42.3689	49.2069	40.8057	39.1373	37.2626	37.1877	35.4313	40.0362	47.1789	52.2572	48.4174	40.068	37.542	0	0	1	1	1	1	1	1	1	1	1	1
Atf6b	0.191698	0.387301	0.0412488	0.808407	11.4869	13.9923	15.3298	12.9653	14.889	20.6254	18.7252	18.7531	13.81	15.5305	16.3426	14.4335	18.3417	17.3907	15.4482	0	0	0	0	1	1	1	1	1	0	1	0
Atf7	0.300161	0.0795986	0.311105	0.0923285	5.99643	7.05546	7.96864	7.61514	9.69282	10.0893	9.92251	11.4795	9.02113	7.75639	10.5851	9.49031	9.35325	11.4439	11.6016	0	0	1	1	1	1	1	1	1	1	1	1
Atf7ip	0.393775	0.0848517	-0.11675	0.703994	12.194	14.4908	14.7219	12.793	18.3637	25.7004	22.1042	20.742	13.3939	12.5791	8.59641	12.9628	12.9783	17.8382	19.0731	0	0	1	1	1	1	1	1	1	1	1	1
Atf7ip2	1.55178	0.0212226	1.83825	0.13106	0	0.0285968	0	0.209128	0.18242	0.212133	0.0470145	0.022237	0.0776495	0.0669059	0.0256183	0.744101	0.088718	0.0642831	0.132152	0	0	0	0	0	0	1	1	0	0	0	0
Atg10	-0.530772	0.0426279	-1.71146	1.68e-17	6.51275	7.58418	6.80766	4.18718	6.64626	4.51814	5.12331	2.39403	2.19188	2.45959	2.15264	2.8557	3.07508	1.85678	2.63729	0	0	1	1	1	1	1	1	1	1	1	1
Atg101	-0.83937	7.11e-08	-1.01288	1.02e-06	57.3648	52.5523	47.9796	35.1091	31.4087	30.3612	29.1495	23.9843	30.4731	27.3485	37.0471	32.8342	39.6165	29.6621	21.6074	0	0	1	0	1	1	1	1	1	1	1	1
Atg12	-0.363327	0.00155944	-0.128669	0.229159	40.8171	42.8596	42.1158	37.9379	33.5956	34.2472	34.5541	40.6795	46.1758	39.7019	44.8239	42.4081	53.9387	44.7937	44.7212	0	0	1	1	1	1	1	1	1	1	1	0
Atg13	-0.383835	0.00699678	-0.617071	0.00658134	32.88	25.7734	31.8849	23.6535	25.8522	24.3061	25.8665	26.2714	23.3971	20.685	24.7077	13.0561	24.2203	24.5489	26.0896	0	0	0	0	1	1	1	1	1	0	1	0
Atg14	-0.45814	0.00826634	-1.07697	7.82e-06	21.2556	17.9954	15.5138	14.4978	14.8238	13.6492	14.2747	10.2364	13.4279	9.47446	9.97378	7.21784	10.9702	6.79449	12.555	0	0	1	0	1	1	1	1	1	1	1	0
Atg16l1	-0.517028	6.7e-07	-0.3841	2.59e-05	16.6837	19.8456	19.5033	13.5445	15.2241	13.7641	13.5615	15.0974	17.1501	16.641	15.3214	18.8744	17.7364	15.7066	16.4533	0	0	0	0	1	1	1	1	1	1	1	1
Atg16l2	-0.0460226	0.905635	0.0124618	0.971561	21.4358	9.659	12.2927	17.659	12.9107	14.634	15.7422	20.1882	19.2157	18.7232	13.7047	15.1239	15.1042	14.3496	20.8475	0	0	1	0	1	1	1	1	1	1	1	0
Atg2a	-0.583356	6.08e-05	-1.22562	2.08e-09	31.6672	32.6979	26.7737	19.4783	25.0652	21.7146	21.0447	20.567	11.4448	13.1484	13.0102	14.309	15.2081	18.5474	14.3505	0	0	1	0	1	1	1	1	1	1	1	1
Atg2b	-0.498627	6.19e-06	-0.633444	0.000558651	17.5237	16.9284	17.2742	11.5805	13.0131	13.7188	14.3074	13.5027	12.3522	11.5805	14.2929	10.9832	10.4344	12.7909	17.2021	0	0	1	1	1	1	1	1	1	1	1	1
Atg3	-0.329893	0.0138059	-0.940047	1.39e-05	22.508	25.4074	27.2419	23.261	21.4366	21.8062	19.1291	15.2557	13.5553	21.8143	12.2159	11.6121	13.764	13.8272	18.7072	0	0	1	1	1	1	1	1	1	1	1	1
Atg4a	-0.304351	0.154866	-0.817064	0.00368113	15.4891	13.3388	13.4614	10.7825	9.9769	13.7656	14.6349	10.8438	7.18399	13.1538	6.61671	5.58981	10.773	10.9035	9.27175	0	0	0	0	1	1	1	1	0	0	0	0
Atg4b	-0.294054	0.0156686	-0.322548	0.0586415	24.1823	24.3355	25.1899	22.1711	19.6322	22.6115	21.9143	19.0502	21.5005	23.9379	22.4947	27.0607	29.0357	21.9305	17.8202	0	0	1	0	1	0	1	0	1	0	1	0
Atg4c	0.388267	0.0349378	-0.388856	0.18132	4.70698	5.65703	5.95657	5.92798	7.7014	8.79469	8.4498	5.36456	3.98066	6.58182	4.88243	2.6543	4.05225	4.99701	5.90861	0	0	1	1	1	1	1	1	1	1	1	0
Atg4d	-1.01398	2.36e-09	-1.328	8.49e-09	35.4662	29.3376	27.2719	16.6907	17.9715	16.0292	14.2665	10.7595	11.2003	15.6487	18.2313	18.0827	13.8073	13.8239	11.6898	0	0	1	1	1	1	1	1	1	1	1	1
Atg5	-0.537179	2.38e-06	-1.36567	2.81e-24	44.3754	46.5922	44.7178	34.9838	35.0218	31.3743	32.6838	19.1737	19.2838	23.1959	21.7671	23.2716	21.2916	18.1295	16.7123	0	0	1	1	1	1	1	1	1	1	1	1
Atg7	-0.0595494	0.761781	-0.815568	7.96e-08	16.2264	13.7816	13.7071	14.1973	13.8646	16.4797	15.9074	10.328	9.50082	10.1354	9.24368	8.05157	11.3203	10.6209	7.91975	0	0	0	0	0	0	1	1	0	0	0	0
Atg9a	-0.640758	1.38e-07	-1.33398	1.29e-11	48.0479	45.8019	42.3942	31.1483	33.8929	29.4128	30.9891	26.203	16.0242	22.7665	18.2613	16.3371	19.4873	22.7791	25.2597	0	0	1	0	1	1	1	1	1	1	1	0
Atg9b	0.128599	0.844473	2.27169	0.0151714	0.787761	0.216748	0.343734	0.622706	0.469112	0.459386	0.610876	0.818642	3.32105	0.531258	11.9832	3.03686	5.55238	0.765648	0.143091	0	0	1	0	1	1	1	1	1	1	1	1
Atic	-0.105221	0.549435	0.235765	0.239492	10.1669	13.1758	13.2675	13.3447	12.8306	11.5711	11.0034	13.6729	16.337	12.8399	16.4832	22.3738	18.9696	17.1768	15.6047	0	0	0	0	1	1	1	1	1	1	1	1
Atl1	0.873609	0.00338465	2.00822	3.83e-13	1.28147	1.35054	1.34548	2.37415	2.07095	2.79716	3.61519	4.87394	8.13355	3.83493	7.66255	7.34717	6.01624	5.70853	6.78525	0	0	1	1	1	0	1	1	1	1	1	0
Atl2	-0.690134	3.15e-07	-1.45698	2.53e-16	25.9508	33.1811	30.6955	20.1592	22.7792	18.3441	18.1434	12.5995	11.9637	13.7877	16.615	12.2511	10.6948	10.2742	12.3318	0	0	1	0	1	1	1	1	1	1	1	1
Atl3	0.0117825	0.935815	-0.641201	0.000372269	51.579	48.7505	50.2376	49.4606	53.4412	55.7014	60.2373	39.1148	33.1056	46.3604	38.9067	29.0724	30.9088	39.7319	41.4735	0	0	1	1	1	1	1	1	1	1	1	1
Atm	0.230208	0.0742875	-0.174783	0.268598	8.6715	8.12427	8.08534	11.0128	9.9073	10.028	11.1361	7.03572	8.29949	7.74565	7.94542	8.53489	10.4947	10.4039	8.10549	0	0	1	1	1	1	1	1	0	0	0	0
Atmin	0.237971	0.0669263	-0.10378	0.700927	9.28221	9.36445	10.611	11.5269	12.8797	13.2521	12.0151	10.6338	11.0489	9.52498	6.39171	13.1735	15.3254	9.4486	9.11299	0	0	0	0	0	0	1	0	1	1	1	1
Atn1	1.05166	8.41e-05	1.43534	2.66e-06	2.49703	3.31252	2.8374	3.81311	6.73055	8.3931	7.78571	12.2114	7.49548	5.93217	8.59481	7.56342	6.75979	10.2409	14.4688	0	0	1	1	1	1	1	1	1	1	1	0
Atoh1	NA	NA	NA	NA	0	0	0	0	0	0	0	0	0	0	0	0	0	0	0	0	0	0	0	0	0	0	0	0	0	0	0
Atoh7	NA	NA	2.9854	0.0254699	0	0	0	0	0	0	0	0.271144	0	0.271936	0.780934	1.27954	0.216354	1.69829	0.161138	0	0	0	0	0	0	1	0	1	0	1	0
Atoh8	0.282288	0.409063	-0.982734	0.00626323	14.7749	18.2244	23.5495	14.9405	20.6829	41.2486	22.9867	13.4966	7.36388	20.3792	5.83083	11.0333	10.0813	10.2237	8.68929	0	0	1	0	1	1	1	1	1	1	1	1
Atox1	-0.472382	0.00313537	-0.673616	7.53e-06	56.1433	60.1348	56.1405	44.3799	45.311	42.5167	45.5775	49.7641	42.6939	36.1414	46.9523	36.8087	43.1315	41.1321	38.2426	0	0	1	1	1	1	1	1	1	1	1	1
Atp10a	1.09267	0.00244361	3.92711	9.46e-30	0.485406	0.729037	0.28612	1.02994	1.26834	1.31104	1.30754	8.452	11.3975	6.995	7.30291	7.25189	7.08681	14.2196	11.8223	0	0	0	0	0	0	0	0	0	0	0	0
Atp10b	-0.0882989	0.901709	-0.203399	0.728616	0.0854035	0.135395	0.102479	0.0900126	0.14722	0.111597	0.080944	0.0765699	0.100266	0.201583	0.13232	0.082122	0.114558	0.092229	0.068257	0	0	1	1	1	1	1	1	1	0	1	0
Atp10d	1.17797	5.97e-05	0.666666	0.000385388	6.00771	5.24218	6.25788	9.59834	9.11095	21.8496	19.4689	13.1688	9.88725	11.4814	9.35021	9.01611	8.85226	13.0541	11.5179	0	0	1	1	1	1	1	1	1	1	1	1
Atp11a	-0.159278	0.829024	-0.103938	0.862574	13.1217	3.87559	3.65344	3.82565	4.51212	8.10135	10.0784	8.58269	8.88295	13.4805	3.14191	3.46079	8.75937	7.74033	7.19124	0	0	0	0	0	0	0	0	0	0	1	1
Atp11b	0.44072	0.000299308	0.370248	0.0212542	15.2202	14.5428	14.4391	20.2023	19.9982	22.4932	23.9739	23.4456	25.7183	22.3138	17.8186	23.3684	19.3324	19.3395	26.335	0	0	1	1	0	0	1	1	1	0	1	0
Atp11c	-0.385892	0.0036445	-1.97084	2.29e-05	59.1026	48.1733	52.4447	43.0649	40.6452	45.3643	46.9207	19.9366	13.8089	25.9933	7.35888	7.96769	5.86086	14.1176	26.1438	0	0	1	1	1	1	1	1	1	1	1	1
Atp12a	0.199122	NA	1.1964	NA	0	0	0	0.0559076	0	0	0	0	0.0207586	0	0	0.0408053	0.0189741	0	0.0282634	0	0	0	0	0	0	1	0	0	0	0	0
Atp13a1	-0.412357	0.000835739	-0.384741	0.00236035	37.0017	34.659	35.9756	31.2959	29.9577	28.2389	26.5885	36.973	37.8671	29.4164	28.9763	30.7105	33.207	31.3022	27.6182	0	0	1	1	1	1	1	1	1	1	1	1
Atp13a2	0.376497	0.0204863	-0.0897218	0.799024	17.6679	13.7117	13.4373	21.1258	21.0071	21.8821	20.3687	18.651	14.9009	14.168	8.09184	20.509	24.93	17.4082	13.331	0	0	0	0	0	0	0	0	0	0	0	0
Atp13a3	-0.067035	0.553513	-0.194484	0.126523	46.8538	51.9718	52.911	54.5503	48.2165	51.7475	53.5115	54.5018	53.2905	47.0549	50.1426	44.3035	46.7093	55.3299	59.1878	0	0	1	1	1	1	1	1	1	1	1	1
Atp13a4	-0.137477	NA	0.0647929	0.960495	0.028141	0	0.0675352	0.0222448	0.058212	0.0200573	0	0.0378454	0	0.037956	0.0872004	0.0324717	0.0603961	0.018234	0.0449823	0	0	0	0	0	0	0	0	0	0	0	0
Atp13a5	-0.717192	NA	-2.05789	0.129514	0.0303872	0.105108	0.0243085	0.0240203	0	0	0.0216003	0.0204331	0	0.0409856	0	0	0	0	0	0	0	0	0	0	0	0	0	0	0	0	0
Atp1a1	-0.509493	0.000169962	-0.66994	5.47e-05	109.463	103.466	91.978	83.1066	77.7751	70.5937	76.2039	85.1691	72.0349	76.2227	83.1067	60.9444	61.7324	76.0638	78.9761	0	0	1	0	1	0	1	1	1	1	1	1
Atp1a2	-0.833917	0.017709	0.104057	0.832928	1.11027	1.22365	0.957835	0.344174	0.645474	0.682724	0.866597	0.966155	1.16291	2.70139	0.860098	1.18065	2.28942	0.888675	1.00916	0	0	0	0	1	0	1	0	1	0	1	0
Atp1a3	1.57552	0.00900107	3.97361	5.39e-08	0.023892	0.0619808	0.0573379	0.132202	0.214164	0.306519	0.356649	1.65475	1.03784	0.32225	0.296135	1.46114	0.769152	1.76482	1.89042	0	0	0	0	0	0	1	0	1	0	1	0
Atp1a4	0.687522	0.348854	1.9431	0.0569089	0	0.0346689	0.0641439	0.0316917	0.0552888	0.114301	0.256489	0.134794	0.258878	0.351488	0.186349	0	0.215112	0.129888	0.320426	0	0	1	0	0	0	1	0	0	0	0	0
Atp1b1	-0.0213753	0.918083	0.473998	0.00176937	29.7093	27.4367	37.1031	27.771	36.2372	33.8391	35.5938	50.3504	55.062	42.4055	57.0682	51.9545	45.1905	47.6956	55.4193	0	0	1	1	1	1	1	1	1	1	1	1
Atp1b2	0.670888	0.321628	2.03467	0.000320795	0.283312	0.285823	0.0755463	0.186626	0.22791	0.807716	0.604166	0.698522	1.44133	0.764251	0.585265	1.77077	1.21609	1.46858	0.717033	0	0	0	0	1	0	1	1	1	0	1	0
Atp1b3	0.35971	0.0191186	-0.128828	0.573376	31.2271	30.7005	33.7144	51.7223	41.8003	39.725	43.6349	37.8372	29.6696	33.9316	20.1097	38.5435	41.5389	35.3718	34.721	0	0	0	0	1	1	1	1	1	0	1	0
Atp1b4	0.776078	0.232908	0.341967	0.646701	0.137588	0.0892328	0.110065	0.10876	0.284611	0.343226	0.293407	0.231293	0.121148	0.139181	0.159878	0.0595354	0.1661	0.200588	0.27491	0	0	0	0	0	0	0	0	0	0	0	0
Atp2a1	0.535796	0.346467	1.14688	0.0122101	0.243698	0.245857	0.714813	0.385275	0.896193	0.839522	0.606303	1.31095	0.715267	0.712172	0.912467	0.984203	1.43831	1.55273	0.876468	0	0	1	0	1	0	1	0	1	0	1	0
Atp2a2	-0.11432	0.248285	-0.455765	0.0768739	53.2523	57.2134	60.7564	55.1552	53.2104	58.1157	60.8053	65.0848	38.2365	63.3	40.7237	34.7085	37.0447	50.4291	55.3369	0	0	1	0	1	0	1	1	1	0	1	0
Atp2a3	0.603328	0.0369249	1.70804	9.18e-05	0.910032	1.3378	1.16478	1.87033	2.11255	2.11882	1.5094	6.7108	4.77217	2.20938	1.59795	3.60527	4.39449	5.64105	6.83685	0	0	1	0	0	0	1	0	0	0	0	0
Atp2b1	0.176707	0.111141	0.131629	0.431915	19.5961	22.7069	22.652	27.9754	25.9161	26.4535	25.1569	26.7227	26.5722	24.9771	26.4749	35.4326	31.322	26.9818	22.0361	0	0	0	0	1	1	1	1	0	0	1	1
Atp2b2	0.25503	0.742138	-0.196198	0.880067	0.309147	3.40239	0.831845	1.03303	2.23823	2.31359	2.8468	4.01582	0.239214	0.331681	0.0762006	0.12161	0.256348	4.51613	2.16756	0	0	1	0	1	0	1	0	1	0	1	0
Atp2b3	0.306513	0.708285	0.337941	0.781417	0	0.0260559	0.0964164	0.0476366	0.103883	0.0644283	0.0642559	0.0607836	0	0.0203204	0.140053	0.104306	0.0323341	0.0585715	0.0963282	0	0	0	0	0	0	1	0	0	0	0	0
Atp2b4	0.460443	0.000492232	0.677866	0.0701904	4.7855	5.62371	5.137	7.88896	7.48784	8.07522	7.39944	4.96434	10.1321	8.23372	9.63237	18.0879	11.335	9.84562	5.57362	0	0	1	0	1	1	1	1	1	0	1	0
Atp2c1	0.0905836	0.461815	-0.0390428	0.853054	15.5031	14.608	16.5928	17.9512	17.1184	18.4416	18.0427	13.5449	19.1926	18.8336	17.4101	20.8128	22.132	15.4212	13.8432	0	0	1	1	1	1	1	1	1	1	1	1
Atp2c2	0.592123	NA	3.88306	0.00102838	0	0	0.0346791	0.0342679	0.0597833	0.123593	0.0308155	0.0291502	0.890662	0.175413	1.54481	2.75123	1.02344	0.308983	0	0	0	0	0	1	1	1	1	1	1	1	1
Atp4a	-0.374845	0.580587	-0.175367	0.809804	3.80271	0.372905	0.752665	0.650773	0.837981	1.5368	2.17363	1.08081	1.74897	1.03109	1.94366	3.05344	2.0193	1.98134	0.971303	0	0	1	0	1	0	1	0	1	0	1	0
Atp4b	NA	NA	1.19472	0.416427	0	0	0	0	0	0	0	0	0	0	0	0.0552887	0.154252	0.310466	0	0	0	0	0	0	0	0	0	0	0	0	0
Atp5a1	-0.53408	0.00043223	-0.75032	1.04e-06	136.256	122.509	112.512	105.085	92.0351	84.8069	85.9325	85.455	81.4159	82.974	100.603	80.7798	72.4277	86.9917	93.9669	0	0	1	0	1	1	1	1	1	1	1	1
Atp5b	-0.494711	0.00071873	-0.727801	3.03e-05	164.63	151.943	137.111	129.725	116.542	107.534	108.41	110.251	98.9096	104.706	130.069	97.471	84.1829	108.407	114.581	0	0	1	1	1	1	1	1	1	1	1	1
Atp5c1	-0.528876	0.00087529	-0.712181	1.43e-06	67.4136	63.7351	59.2714	54.7623	48.3578	44.6166	41.24	47.994	48.3715	43.6822	51.0804	39.1629	37.7125	46.2976	46.1199	0	0	1	1	1	1	1	1	1	1	1	1
Atp5d	-0.548258	0.000897617	-0.789923	3.26e-06	116.909	97.9807	96.2837	85.2957	79.6803	71.9876	67.9546	73.3647	64.6624	70.138	83.1254	72.4719	56.2049	71.1809	66.5693	0	0	1	0	1	1	1	1	1	1	1	1
Atp5e	-0.604585	8.97e-05	-0.9125	4.44e-09	70.8726	82.2985	73.7039	55.2227	54.2208	49.3113	54.4571	50.3797	51.5084	44.3817	51.7657	39.5266	41.4671	52.9197	40.9991	0	0	0	0	1	1	1	1	1	1	1	1
Atp5f1	-0.461145	0.00625547	-0.785199	2.11e-07	32.3714	31.4017	28.3824	28.6151	24.0721	20.7761	22.3911	21.3085	20.0927	21.243	23.1686	17.6924	17.6536	20.8523	23.7818	0	0	1	1	1	1	1	1	1	1	1	1
Atp5g1	-0.655893	0.000312314	-1.00187	2.38e-12	107.044	92.9823	82.5403	74.4362	65.9291	60.4621	55.4946	55.8512	52.2529	56.5572	60.4783	52.9358	49.0565	54.653	56.3489	0	0	1	1	1	1	1	1	1	1	1	1
Atp5g2	-0.371798	0.0280948	-0.465469	0.00323658	83.357	73.3891	71.0012	71.525	61.7951	59.2583	59.8672	67.2325	61.8615	57.8171	75.2811	65.4107	55.385	66.8846	61.6162	0	0	1	1	1	1	1	1	1	1	1	1
Atp5g3	-0.541247	0.000737573	-0.859735	1.25e-07	123.464	109.255	103.376	94.3422	80.1657	76.7051	79.7179	77.6239	73.6827	70.6346	83.2105	62.2093	58.7368	72.6656	75.4872	0	0	1	1	1	1	1	1	1	1	1	1
Atp5h	-0.540593	0.00163225	-0.734952	2.29e-06	113.918	109.665	95.0246	90.242	80.3959	70.9584	71.8067	77.4198	76.016	71.9005	87.1179	65.5842	64.649	70.6591	80.5414	0	0	1	0	1	0	1	1	1	1	1	1
Atp5j	-0.483563	0.00755718	-0.818487	3.07e-07	72.7409	68.8183	55.5973	56.5037	50.5293	46.3274	48.6352	45.5228	44.7079	44.4415	47.0052	37.7085	38.3528	40.8327	48.6391	0	0	1	1	1	1	1	1	1	1	1	1
Atp5j2	-0.441343	0.0116132	-0.718984	9.1e-07	18.2315	18.5114	16.424	16.0129	14.8739	12.6822	12.4537	14.1369	11.5377	12.9228	13.8266	12.9824	11.3684	12.4517	10.808	0	0	1	0	1	1	1	1	1	1	1	0
Atp5k	-0.610171	0.000943991	-1.18622	2.51e-15	127.758	119.994	102.584	92.6683	82.4835	74.6885	77.89	65.6372	62.6365	60.0205	52.636	59.9061	54.1711	67.899	53.9221	0	0	1	0	1	1	1	1	1	1	1	1
Atp5l	-0.489947	0.00368346	-0.767756	2.9e-06	78.4394	76.7792	69.7205	65.4492	55.4006	52.413	55.9512	57.1399	47.6436	52.715	56.5451	42.7411	44.1324	58.4135	50.0658	0	0	1	1	1	1	1	1	1	1	1	1
Atp5o	-0.539961	0.00053526	-0.810669	4.02e-09	98.9986	97.8152	85.4206	79.1144	68.1374	66.3038	64.4539	68.1512	63.5315	60.2947	63.933	56.6992	53.8944	70.1271	62.4881	0	0	1	1	1	1	1	1	1	1	1	1
Atp5s	0.16345	0.564173	0.232049	0.24807	5.20094	7.24165	7.47489	8.91926	9.17821	7.22539	6.83009	8.83201	10.4009	9.6901	9.35554	9.30713	8.08789	7.13975	9.86346	0	0	1	0	1	1	1	1	1	1	1	1
Atp6ap1	-0.259286	0.0405916	-0.405153	0.00143932	65.6155	58.396	60.6595	57.2662	51.9774	54.9558	57.7579	54.0788	45.8607	60.4354	51.4239	57.0058	60.4117	55.1712	48.7179	0	0	0	0	0	0	1	1	0	0	0	0
Atp6ap1l	NA	NA	1.70501	0.244475	0	0	0	0	0	0	0	0	0.139485	0	0.184077	0.274187	0.254989	0	0	0	0	1	0	1	0	1	0	1	0	1	0
Atp6ap2	-0.0498775	0.771466	-0.310664	0.0612781	29.8557	28.9298	32.8515	33.9079	28.2757	30.3632	34.6859	30.5104	25.7689	35.3745	20.9801	29.1398	32.7346	28.253	26.3609	0	0	0	0	0	0	1	1	0	0	1	1
Atp6v0a1	-0.232291	0.160388	-0.235819	0.253828	17.5946	23.0395	23.6511	15.8205	20.3644	19.8856	22.3114	23.8945	17.5211	14.4294	21.8081	22.3325	26.4499	21.8441	20.3901	0	0	1	1	1	1	1	1	1	1	1	1
Atp6v0a2	-0.325757	0.0136746	-0.947345	5.73e-06	19.5409	16.8977	17.35	15.1118	15.3303	15.523	15.7395	15.2144	9.80159	12.301	8.38905	8.30717	11.215	11.466	9.76707	0	0	0	0	0	0	1	1	0	0	1	1
Atp6v0a4	0.224206	NA	3.10584	0.000172145	0.0391812	0.0677629	0	0	0.0270165	0.0558523	0.167109	0.316157	0.229998	0.528468	0.242821	0.700768	0.462498	0.660076	0.532351	0	0	1	1	1	0	1	0	1	0	1	0
Atp6v0b	-0.491379	0.00263898	-0.744737	1.07e-06	86.273	75.21	71.3716	67.4205	58.9072	56.3913	54.7447	50.8431	54.4311	57.0463	44.6642	61.1866	67.4399	50.1744	46.4164	0	0	0	0	1	0	1	1	1	0	1	0
Atp6v0c	-0.0604146	0.842996	0.0756681	0.74764	17.3437	13.8441	13.3892	18.2158	16.4749	13.3125	13.4493	21.0412	15.4494	14.9682	21.8918	17.6336	17.5052	19.6467	17.739	0	0	1	1	1	1	1	1	0	0	1	0
Atp6v0d1	-0.544954	4.62e-05	-1.09221	6.34e-21	69.3849	66.4255	63.6616	53.0712	51.1792	45.3889	46.3731	36.0234	36.8241	40.3242	28.5152	35.8437	42.3281	34.6564	36.0488	0	0	0	0	1	1	1	1	1	1	1	1
Atp6v0d2	-0.085971	0.922496	0.109618	0.915051	1.17224	7.3854	11.3423	5.95691	15.4345	1.63123	1.98398	2.66502	3.5389	38.2851	5.83782	2.12558	5.69064	2.02549	5.08598	0	0	1	1	1	0	1	1	1	0	1	0
Atp6v0e	0.127147	0.466928	0.135589	0.417169	13.531	11.2194	12.1944	15.1638	13.4635	14.6188	14.9145	14.9147	16.7905	15.4781	18.609	15.2674	17.5527	14.3719	13.0731	0	0	1	1	1	1	1	1	1	1	1	1
Atp6v0e2	0.109054	0.895554	1.49062	1.86e-05	4.79955	4.08447	4.93644	1.56575	1.62844	7.11319	12.1305	9.682	15.9652	14.1287	11.8624	12.4828	11.2	18.1163	29.2871	0	0	0	0	1	0	1	1	1	0	1	0
Atp6v1a	0.0124384	0.934904	0.0030483	0.98509	26.1847	25.6465	26.1423	30.6739	26.8275	27.2766	28.3725	25.8304	35.0606	27.0563	31.0637	33.6294	33.789	29.9776	26.3484	0	0	1	1	1	1	1	1	1	1	1	1
Atp6v1b1	-0.164608	NA	-0.21142	0.888368	0.0725066	0	0.0580024	0	0.0499952	0	0.0515403	0.0975104	0	0.0488977	0	0.0418324	0.0389033	0.0939616	0	0	0	0	0	0	0	1	0	1	1	1	1
Atp6v1b2	0.0970345	0.466928	0.155906	0.361235	26.5381	26.2642	24.5928	30.8684	29.3383	30.1583	28.8582	31.1437	39.5673	28.1725	32.6224	39.1217	39.4144	31.1	27.2316	0	0	1	0	1	0	1	1	1	1	1	0
Atp6v1c1	-0.329499	0.0157461	-0.260073	0.0799514	31.1673	32.077	32.551	30.6384	26.3583	25.4895	26.8415	27.5405	32.1345	27.6659	34.411	34.8879	36.5543	29.2999	25.4953	0	0	1	1	1	1	1	1	1	1	1	1
Atp6v1c2	-0.221919	0.760236	0.0165199	0.97904	0.662573	0.286476	0.927558	0.327343	0.685293	0.826429	0.353236	0.445531	0.583407	0.781957	0.641597	0.907889	1.06651	0.536645	0.92671	0	0	0	0	0	0	0	0	0	0	0	0
Atp6v1d	-0.490825	0.00348578	-0.340853	0.00303098	39.3397	37.3603	36.9398	33.682	29.9271	26.8384	25.217	33.9157	37.2859	30.1389	37.6144	32.9304	38.2809	32.6814	35.6389	0	0	1	1	1	1	1	1	1	1	1	1
Atp6v1e1	-0.541552	0.000669898	-0.455667	0.00304977	80.6524	74.861	71.8526	65.4967	55.452	49.7923	52.8762	63.2064	64.0334	60.0259	79.8296	61.8642	60.6458	68.7261	55.7415	0	0	1	0	1	1	1	1	1	1	1	1
Atp6v1e2	NA	NA	0.492955	NA	0	0	0	0	0	0	0	0	0	0	0	0.0802099	0.0745937	0	0	0	0	0	0	1	0	1	0	0	0	0	0
Atp6v1f	-0.453498	0.00704424	-0.479111	0.00101066	88.8928	71.1609	74.6311	66.7891	59.7768	57.3984	61.7806	65.5439	64.3222	65.2903	74.8287	64.8696	64.2234	67.2931	56.098	0	0	1	1	1	1	1	1	1	1	1	1
Atp6v1g1	-0.440576	0.00338603	-0.590495	1.61e-07	92.2946	82.0214	82.1152	76.4933	67.7823	62.9579	63.789	62.7488	67.985	71.3806	69.4185	68.8844	63.8554	63.6126	60.585	0	0	1	1	1	1	1	1	1	1	1	0
Atp6v1g2	0.0748382	0.850642	0.794027	0.0037102	2.13471	2.1437	2.4789	2.01404	2.80143	2.74852	2.69221	3.98216	4.68901	3.62228	5.22783	3.09889	6.53973	4.50652	4.95326	0	0	0	0	1	1	1	1	1	1	1	1
Atp6v1g3	0.144294	NA	0.232006	NA	0	0	0	0	0.051055	0	0	0	0	0	0	0	0.039728	0	0	0	0	0	0	0	0	1	0	0	0	0	0
Atp6v1h	-0.201319	0.119016	-0.363057	0.000573594	17.5229	19.2914	17.6919	17.3296	17.3786	15.9556	17.4218	16.0392	17.8761	15.7997	14.1426	18.3045	18.2239	15.5805	15.4238	0	0	0	0	1	1	1	1	0	0	0	0
Atp7a	0.982118	1.65e-07	2.47514	1.84e-14	4.30515	4.71657	6.31163	8.93488	9.46141	12.5795	13.2042	22.5709	41.5221	16.7492	35.1712	52.4476	38.5141	39.3869	24.2913	0	0	0	0	1	0	1	1	1	0	1	0
Atp7b	0.506014	1.02e-06	-0.134824	0.625841	26.7814	33.2637	31.1753	46.3257	44.1724	49.5281	46.4862	36.5953	41.7834	40.6825	23.5728	32.46	23.3605	35.0713	23.443	0	0	1	0	1	1	1	1	1	1	1	1
Atp8a1	1.04556	1.33e-16	0.692902	0.0788033	3.53481	3.48791	4.43516	8.25501	9.16279	8.34228	8.48678	8.49171	7.67136	6.33052	1.89751	8.60606	10.026	7.91656	7.27967	0	0	0	0	1	1	1	1	0	0	1	1
Atp8a2	0.706754	0.276333	5.40925	2.2e-15	0.0770941	0.11111	0.0616723	0.182823	0.124036	0.183161	0.219205	2.4192	7.21064	0.641227	5.47458	9.54818	8.59008	3.67989	8.19491	0	0	0	0	0	0	1	0	1	0	1	0
Atp8b1	-0.29115	0.0030078	-0.0703935	0.804193	28.1393	27.6726	28.4633	24.1299	23.4419	25.5147	25.9399	22.7876	24.9745	29.3651	44.7572	39.8048	29.8121	30.0274	26.6166	0	0	1	0	1	1	1	1	1	1	1	1
Atp8b2	0.758037	0.000520245	2.47192	8.14e-37	2.02852	2.67019	2.61441	3.29608	4.3982	4.7712	5.60758	13.5797	17.5175	15.4434	11.7684	18.0754	21.8285	12.7934	16.3567	0	0	0	0	0	0	1	0	0	0	0	0
Atp8b3	-0.322697	NA	-0.0827612	0.959924	0	0.0256521	0.0237305	0	0	0	0	0.0199472	0	0	0	0.0171149	0.063666	0.0384425	0	0	0	0	0	0	0	1	1	0	0	0	0
Atp8b4	1.57183	3.61e-09	2.15812	5.79e-05	0.785435	0.584863	0.575958	2.08681	1.80526	2.1926	2.66751	4.91469	3.34268	1.33894	0.676061	3.80145	4.74102	4.83478	5.40556	0	0	1	0	1	0	1	0	1	0	1	0
Atp8b5	-0.991563	0.00654799	-1.89686	4.79e-08	1.72841	2.69031	2.2641	0.666054	0.670378	1.66308	1.55113	0.508473	1.20483	0.509959	0.435159	0.648178	1.06648	0.475969	0.587093	0	0	0	0	0	0	1	1	0	0	0	0
Atp9a	-0.440483	0.000828222	-0.720453	0.00791314	38.3966	36.2578	32.6174	26.985	26.4755	29.8142	30.4385	30.8583	27.2874	32.4402	17.8264	14.686	22.9754	32.4093	23.3522	0	0	1	1	1	1	1	1	1	1	1	1
Atp9b	-0.167013	0.151553	-0.152522	0.113656	14.413	17.8889	16.6576	14.679	15.4697	16.4613	16.003	17.3065	16.3624	16.5842	15.6495	18.9284	18.0512	16.3871	17.1857	0	0	1	1	0	0	1	1	1	0	1	0
Atpaf1	-0.0393012	0.848616	-0.240747	0.0576643	18.1191	23.4176	21.2971	23.9919	22.4164	19.115	22.2257	19.5292	23.4225	21.7478	17.1781	21.7378	19.7595	20.8105	20.5457	0	0	1	0	1	1	1	1	0	0	1	0
Atpaf2	-0.617979	8.42e-06	-0.764519	9.35e-09	32.3239	29.119	30.2975	22.4092	22.2365	20.9005	20.0449	18.5583	20.9996	17.2469	22.0774	24.1443	22.1721	21.1873	21.039	0	0	1	1	1	1	1	1	1	1	1	1
Atpif1	0.203903	0.285803	0.315264	0.0422324	27.944	31.2801	27.977	41.0613	36.0539	32.2581	35.3402	37.3499	45.99	39.7714	47.9432	46.8829	43.9682	38.8788	35.6243	0	0	1	0	1	0	1	1	1	1	1	1
Atr	0.165935	0.20998	0.267069	0.175747	6.26085	7.46198	7.35321	9.27716	8.14091	8.29803	8.26749	6.99293	10.1033	9.04542	11.544	12.3991	9.85129	9.57207	9.00507	0	0	1	0	1	1	1	1	1	1	1	1
Atraid	-0.723993	1.02e-05	-0.98096	8.61e-09	81.4186	74.1775	72.459	56.3146	52.7318	44.7665	43.3032	50.7395	44.3798	55.9864	45.7278	39.7602	36.6642	40.0376	44.5047	0	0	0	0	1	1	1	1	1	1	1	1
Atrip	-0.0791785	0.649923	0.0331908	0.804193	7.01413	7.12396	8.01954	7.95061	7.41434	7.33385	7.43182	7.36393	9.34177	9.03657	8.86814	8.76164	8.76949	8.98246	9.20214	0	0	1	1	1	1	1	1	1	0	1	0
Atrn	-0.724338	2.76e-13	-0.860324	8.35e-08	45.3687	52.7979	47.9474	33.1703	32.4076	30.2276	30.8742	29.1628	38.7604	29.5392	31.6647	26.9595	25.5781	37.5723	29.6394	0	0	1	1	1	1	1	1	1	1	1	0
Atrnl1	-0.0808121	0.662318	-0.249019	0.405974	29.035	25.126	24.3305	25.1661	23.123	29.6197	29.2388	24.3762	24.3448	25.6069	27.6061	36.9319	21.341	30.5028	14.0964	0	0	1	1	1	1	1	1	1	1	1	1
Atrx	0.450843	1.01e-06	0.326625	0.0165391	18.4093	18.7002	21.3507	28.1413	27.0597	30.3925	29.4378	26.561	27.521	35.3212	25.1205	27.795	26.7259	26.3766	31.7321	0	0	1	0	0	0	1	1	1	0	1	0
Atxn1	-0.136091	0.622938	-1.05629	2.9e-15	17.1353	16.0135	22.6205	12.0063	16.513	24.3348	19.9547	11.3155	10.645	9.03393	11.2305	10.0191	9.88103	10.8871	9.72365	0	0	1	0	1	1	1	1	1	1	1	1
Atxn10	0.141588	0.380128	0.564189	0.000482079	26.9069	27.7017	23.3681	30.1505	28.2467	31.6207	34.0754	43.0432	46.8767	33.8436	52.9359	45.3416	48.6279	46.8527	41.2137	0	0	1	0	1	1	1	1	1	1	1	0
Atxn1l	0.103985	0.430013	0.088485	0.521578	17.3397	17.5629	16.8265	17.9478	19.3552	21.8859	20.9431	20.5854	25.7734	20.6581	18.3656	21.1435	25.4703	20.4617	18.6807	0	0	1	0	0	0	1	1	1	1	1	1
Atxn2	0.500026	0.013255	0.0432902	0.890709	13.6846	18.2907	14.8961	16.9175	23.3527	28.949	27.0504	26.0509	15.7175	14.3909	17.8379	16.9081	13.1929	19.6571	25.5449	0	0	1	1	1	1	1	1	1	1	1	1
Atxn2l	0.155878	0.326403	0.427859	0.00836577	18.8198	21.0544	23.7255	20.9157	24.8829	29.1295	27.0426	32.0549	27.2176	27.3106	38.5892	35.2438	32.4261	34.3897	37.3056	0	0	1	0	1	1	1	1	1	0	1	0
Atxn3	0.129944	0.241414	-0.257981	0.0445931	15.0993	16.4106	16.7532	19.3954	18.8439	18.5017	19.2057	13.1087	16.5127	16.9481	14.6213	15.26	17.3683	13.4022	17.9777	0	0	0	0	1	1	1	1	1	0	0	0
Atxn7	0.172449	0.190131	-0.270628	0.287415	14.9059	15.6052	19.4604	18.3431	20.5139	21.5389	20.5536	17.0571	17.2366	16.9969	12.6846	12.3881	12.21	15.1415	24.1362	0	0	1	0	1	0	1	1	1	1	1	1
Atxn7l1	0.50997	0.0371124	0.414171	0.104305	2.94418	3.3032	3.11615	3.17468	4.21634	5.88641	6.19263	6.53821	4.33396	3.01392	3.69603	4.7039	5.11173	5.84046	5.57498	0	0	1	1	1	1	1	1	1	1	1	1
Atxn7l2	0.37756	0.257099	1.01654	0.00573926	1.11368	1.56494	1.44771	2.05412	2.17575	1.95134	1.64926	2.12178	4.57619	2.97292	3.19931	4.60481	4.48157	2.52564	1.74308	0	0	0	0	1	1	1	1	1	0	0	0
Atxn7l3	-0.350248	0.000664466	-0.0753339	0.438011	28.5512	27.1582	30.1255	23.4832	24.4715	24.0075	24.7396	32.2244	31.5043	29.7106	30.629	30.4845	37.464	31.3092	29.4625	0	0	0	0	1	1	1	1	1	1	1	1
Atxn7l3b	-0.21583	0.0143113	-0.40293	0.0148238	66.502	71.1365	68.8512	61.2222	65.7976	64.416	64.1608	62.3905	57.7699	62.5466	68.2687	59.2431	44.4509	62.082	65.8407	0	0	1	1	1	1	1	1	0	0	0	0
Auh	-0.3863	0.00464282	-0.960027	6.98e-12	11.6513	11.0713	10.5644	9.83221	9.31775	8.74222	8.66425	6.44068	5.81411	8.16822	6.69142	5.94698	6.46779	6.4799	7.05695	0	0	0	0	0	0	1	1	1	1	1	1
Aunip	1.82178	0.000798396	2.45896	0.000604901	0.110016	0.761079	1.40813	8.08774	3.48951	2.74446	2.4243	2.58921	4.58522	1.1871	5.36926	10.9174	11.8648	5.7028	2.46198	0	0	1	0	1	0	1	1	1	1	1	1
Aup1	-0.541735	6.86e-05	-0.716086	2.33e-09	84.6493	77.4239	75.177	60.6643	63.5739	55.1419	54.4261	61.0414	51.6193	52.2944	60.9653	54.3727	53.4727	56.748	57.6445	0	0	1	1	1	1	1	1	1	1	1	1
Aurka	1.17706	9.51e-09	2.09925	2.12e-07	3.84884	5.58893	4.76362	12.8585	11.5168	12.5775	10.2725	16.212	27.7512	8.27659	27.5657	40.3893	29.184	28.4677	17.3539	0	0	0	0	1	1	1	1	1	1	1	1
Aurkaip1	-0.685913	8.81e-05	-1.09589	1.87e-16	126.33	104.976	99.0855	83.426	76.7811	67.5619	65.8782	55.0912	59.4703	65.8273	55.1424	62.72	67.0257	62.3335	52.8067	0	0	1	0	1	1	1	1	1	1	1	1
Aurkb	3.4425	2.1e-31	4.09144	1.85e-19	0.713951	0.802594	1.19938	14.8427	14.6702	10.2791	10.5053	13.3942	19.6137	5.68147	23.3399	32.4586	21.7583	21.9738	19.0584	0	0	1	1	1	1	1	1	1	0	1	0
Aurkc	-0.365991	NA	-0.0359191	0.980843	0	0.168041	0.0777265	0	0.0669964	0	0	0.261339	0	0.131051	0	0.0560577	0.156398	0.0629569	0.0776554	0	0	0	0	0	0	0	0	0	0	0	0
Auts2	0.0817169	0.868067	1.91334	7.05e-05	0.277242	0.248304	0.300991	0.22698	0.471087	0.317576	0.246342	0.446087	1.83668	1.14852	1.44204	2.06226	1.7213	0.481178	0.989197	0	0	0	0	1	0	1	0	1	0	1	0
Aven	-0.527338	0.000220178	-1.05317	1.06e-16	20.0194	20.6158	19.8689	15.1025	14.4339	15.5712	14.9981	9.94252	10.3375	12.3244	9.71692	11.2625	13.6384	11.5722	11.4855	0	0	1	0	1	1	1	1	1	1	1	1
Avil	-0.217146	0.753431	1.16014	0.106499	0.184267	0.398356	0.810734	0.254902	0.60352	0.426838	0.360205	0.526598	0.919415	0.528137	1.74864	2.01992	3.26264	0.716376	0.478632	0	0	1	0	1	0	1	0	1	1	1	0
Avl9	-0.120405	0.336499	0.243759	0.286161	20.8882	19.3055	19.268	19.6956	19.2737	20.1391	19.6392	22.0349	28.646	25.5391	34.0565	34.3907	31.2768	23.3051	19.7357	0	0	1	1	1	1	1	1	1	1	1	1
Avp	NA	NA	0.651404	NA	0	0	0	0	0	0	0	0	0	0	0	0	0.295727	0	0.220253	0	0	0	0	1	0	1	0	1	0	1	0
Avpi1	-0.637173	0.010956	-0.898096	0.000367044	66.2812	53.1069	45.9222	46.8488	44.222	29.1816	30.6299	35.713	27.7312	33.8865	43.1397	36.8366	41.1702	35.9902	20.5946	0	0	1	1	1	1	1	1	1	1	1	1
Avpr1a	-1.11439	3.04e-06	-2.98846	7.15e-05	19.1978	32.9307	38.582	10.8337	14.6802	18.791	13.8324	4.92444	3.19348	10.7596	2.39087	0.513061	0.336803	1.55914	5.35139	0	0	1	0	1	1	1	1	1	1	1	0
Avpr1b	0.939933	NA	2.80028	0.0378295	0	0	0	0.0532524	0.0696775	0.0480158	0.0478873	0.135899	0.0197727	0.0454319	0.0782817	0.0194337	0.0361459	0.0436509	0.161526	0	0	0	0	1	0	1	0	1	0	1	0
Avpr2	1.51992	0.000240809	0.749088	0.264498	0.411807	0.457849	0.564736	1.25559	1.62258	2.01266	1.92364	1.54278	0.656138	0.555436	0.136721	0.644888	1.51512	1.14356	1.5516	0	0	0	0	0	0	0	0	0	0	0	0
Awat1	NA	NA	NA	NA	0	0	0	0	0	0	0	0	0	0	0	0	0	0	0	0	0	0	0	0	0	0	0	0	0	0	0
Awat2	-1.49792	0.000135103	-2.476	1.04e-12	3.33294	4.01979	4.35015	1.66396	1.8748	1.12525	0.623467	1.23853	0.51486	1.12385	0.543565	1.01206	0.611781	0.568312	0.700995	0	0	0	0	0	0	0	0	1	0	1	0
Axdnd1	0.190587	NA	1.36028	0.293695	0.0622639	0	0	0	0.0429326	0.0443782	0.0885189	0.0418678	0.0730992	0.0419901	0.192937	0.107769	0.0334076	0.040344	0.149289	0	0	0	0	0	0	0	0	0	0	0	0
Axin1	-0.259257	0.0667055	-0.0508782	0.802	19.5216	17.4886	18.7221	14.4669	16.9023	17.735	17.8452	20.4112	20.7485	18.9499	22.5698	21.9286	27.6934	19.5725	15.3954	0	0	0	0	0	0	1	1	1	1	1	1
Axin2	-1.28596	0.000234319	-2.29557	4.54e-07	3.18951	8.3587	10.0237	2.36687	4.15165	3.03881	2.08214	2.12282	2.12064	2.10708	0.554676	0.826201	1.2573	1.47618	2.36707	0	0	1	1	1	1	1	1	1	1	1	1
Axl	1.32795	1.44e-14	0.565183	0.14842	18.821	11.6931	15.6759	42.0839	40.2253	43.8066	44.6133	35.1771	26.5272	18.5417	9.83625	31.5378	41.1579	30.8198	22.5335	0	0	0	0	1	0	1	0	1	0	0	0
Aym1	NA	NA	0.276233	NA	0	0	0	0	0	0	0	0	0	0	0	0	0	0.171462	0	0	0	1	0	0	0	1	0	0	0	0	0
Azgp1	-0.483941	0.000592357	-0.93142	0.0193874	188.633	171.393	154.812	142.89	132.487	128.839	124.715	133.705	77.5232	123.196	133.361	65.3967	37.3692	118.229	134.444	0	0	1	1	1	1	1	1	1	1	1	1
Azi2	-0.164236	0.115976	-0.519891	2.16e-06	28.4639	27.3195	30.1177	27.8059	27.9609	27.3916	27.0134	23.1781	21.4782	26.5983	22.7148	21.1536	22.1637	25.1469	23.1928	0	0	0	0	1	1	1	1	1	1	1	1
Azin1	-0.283182	0.0454943	-0.882954	6.14e-07	44.5324	49.3548	49.9084	48.5704	44.0787	38.2767	38.2509	23.6329	25.9827	33.1973	30.9459	40.7568	28.5684	29.152	28.3483	0	0	1	1	1	0	1	1	1	1	1	1
Azin2	-0.489272	0.236082	-1.01742	0.0203633	1.911	3.49281	2.2236	2.47189	2.57548	1.20727	1.26579	1.75228	1.81014	2.0503	1.27853	0.501156	0.792312	1.57594	1.70089	0	0	1	0	1	1	1	1	1	0	1	0
B020004J07Rik	0.0314834	0.972183	-0.275085	0.761431	0.282978	0.183526	0.113186	0.111844	0.195121	0.151268	0.402302	0.332992	0.0830555	0.143128	0.109608	0.0816313	0.151831	0.275034	0.282705	0	0	0	0	0	0	0	0	0	0	0	0
B020031M17Rik	0.342439	NA	2.02108	0.161183	0	0	0	0.119401	0.104152	0	0.107371	0.203138	0.0886673	0.101866	0	0	0	0.685107	0.482891	0	0	0	0	0	0	0	0	0	0	0	0
B130006D01Rik	0.761732	0.0097595	0.955315	0.000176307	1.18333	2.23603	2.55937	2.9794	3.44506	4.37323	4.20576	4.59736	4.09057	4.81769	4.37975	3.64115	3.8565	4.74242	6.0598	0	0	1	0	1	0	1	1	1	1	1	1
B230118H07Rik	-0.510713	0.0109006	-1.6865	3.58e-06	6.68737	7.85758	6.77893	5.1248	4.96312	4.83915	6.42284	2.16256	2.90671	3.99349	1.0282	2.5918	2.82118	1.35616	3.30477	0	0	1	1	1	1	1	1	0	0	0	0
B230206H07Rik	2.42186	3.24e-10	3.05754	8.15e-25	0.523653	0.617485	0.875886	3.9512	2.39621	7.26103	5.48196	7.01033	6.31547	5.58613	8.77701	6.78395	4.92967	7.15619	7.19092	0	0	1	0	1	0	1	0	1	0	1	0
[truncated: 18,894 more rows]

## Sheet: Supplementary Table 5a
Components of gene lists categories
fatty_acid_metabolism	steroid_metabolism	aminoacid_metabolism	translation	rna_metablism	mitochondrial_activity	cell_cycle	inflammation
BURTON_ADIPOGENESIS_5	HORTON_SREBF_TARGETS	KEGG_TYROSINE_METABOLISM	REACTOME_TRANSLATION	REACTOME_DESTABILIZATION_OF_MRNA_BY_AUF1_HNRNP_D0	KEGG_DRUG_METABOLISM_CYTOCHROME_P450	KONG_E2F3_TARGETS	HALLMARK_INFLAMMATORY_RESPONSE
KEGG_FATTY_ACID_METABOLISM	KEGG_STEROID_HORMONE_BIOSYNTHESIS	KEGG_TRYPTOPHAN_METABOLISM	GO_TRNA_METABOLIC_PROCESS	REACTOME_METABOLISM_OF_MRNA	KEGG_METABOLISM_OF_XENOBIOTICS_BY_CYTOCHROME_P450	FISCHER_G2_M_CELL_CYCLE	HALLMARK_TNFA_SIGNALING_VIA_NFKB
GO_FATTY_ACID_CATABOLIC_PROCESS	REACTOME_CHOLESTEROL_BIOSYNTHESIS	KEGG_VALINE_LEUCINE_AND_ISOLEUCINE_DEGRADATION	GO_LARGE_RIBOSOMAL_SUBUNIT	REACTOME_METABOLISM_OF_RNA	REACTOME_MITOCHONDRIAL_PROTEIN_IMPORT	KEGG_CELL_CYCLE	HALLMARK_IL6_JAK_STAT3_SIGNALING
HALLMARK_FATTY_ACID_METABOLISM	GO_STEROID_BIOSYNTHETIC_PROCESS	GO_ALPHA_AMINO_ACID_CATABOLIC_PROCESS	GO_ORGANELLAR_RIBOSOME		KEGG_OXIDATIVE_PHOSPHORYLATION	HALLMARK_G2M_CHECKPOINT	HALLMARK_IL2_STAT5_SIGNALING
			GO_TRANSLATIONAL_TERMINATION		REACTOME_RESPIRATORY_ELECTRON_TRANSPORT	HALLMARK_E2F_TARGETS	HALLMARK_INTERFERON_GAMMA_RESPONSE
			GO_TRANSLATIONAL_ELONGATION		GO_MITOCHONDRIAL_TRANSMEMBRANE_TRANSPORT	HALLMARK_MITOTIC_SPINDLE
					GO_AEROBIC_RESPIRATION	HALLMARK_KRAS_SIGNALING_UP
					GO_NADH_DEHYDROGENASE_COMPLEX
					GO_MITOCHONDRIAL_RESPIRATORY_CHAIN_COMPLEX_I_BIOGENESIS
					GO_MITOCHONDRIAL_RESPIRATORY_CHAIN_COMPLEX_ASSEMBLY
					GO_MITOCHONDRIAL_TRANSLATION
					GO_ELECTRON_TRANSPORT_CHAIN
					GO_OXIDATIVE_PHOSPHORYLATION
					GO_RESPIRATORY_CHAIN
					GO_INNER_MITOCHONDRIAL_MEMBRANE_PROTEIN_COMPLEX

## Sheet: Supplementary Table 5b
fatty_acid_metabolism	steroid_metabolism	aminoacid_metabolism	translation	rna_metablism	mitochondrial_activity	cell_cycle	inflammation
ABHD5	AACS	ADH1A	DDOST	EIF4G1	ADH1A	ASF1B	ABCA1
ACADM	ACACA	ADH1B	EEF1A1	HNRNPD	ADH1B	AURKA	ABI1
ACO2	ACLY	ADH1C	EEF1B2	HSPA1B	ADH1C	BRCA1	ACVR1B
ACSL1	ACSS2	ADH4	EEF1D	HSPA8	ADH4	BUB1	ACVR2A
ADAM12	ALDOC	ADH5	EEF1DP1	HSPB1	ADH5	BUB1B	ADM
AGT	CYP51A1	ADH6	EEF1G	LOC652607	ADH6	CBX2	ADORA2B
AIFM1	DHCR7	ADH7	EEF2	LOC652826	ADH7	CCDC99	ADRM1
AK2	ELOVL6	ALDH1A3	EIF1AX	PABPC1	ALDH1A3	CCNA2	AHR
ALDOA	FASN	ALDH3A1	EIF2B1	PSMA1	ALDH3A1	CCNB1	APLNR
ATL2	FDFT1	ALDH3B1	EIF2B2	PSMA2	ALDH3B1	CCNE1	AQP9
BCAP31	FDPS	ALDH3B2	EIF2B3	PSMA3	ALDH3B2	CCNF	ATP2A2
BCL2L13	HMGCS1	AOC2	EIF2B4	PSMA4	AOX1	CDC20	ATP2B1
BRP44	HSD17B7	AOC3	EIF2B5	PSMA5	CYP1A2	CDC6	ATP2C1
C12orf62	IDI1	AOX1	EIF2S1	PSMA6	CYP2A13	CDC7	AXL
C13orf15	INSIG1	COMT	EIF2S2	PSMA7	CYP2A6	CDCA3	BDKRB1
C16orf74	LDLR	DBH	EIF2S3	PSMA8	CYP2A7	CDCA5	BEST1
C18orf8	LSS	DCT	EIF3A	PSMB1	CYP2B6	CENPF	BST2
C22orf13	ME1	DDC	EIF3B	PSMB10	CYP2C18	CENPH	BTG2
C3	PCSK9	FAH	EIF3C	PSMB2	CYP2C19	CENPK	C3AR1
C6orf72	PMVK	GOT1	EIF3D	PSMB3	CYP2C8	CENPQ	C5AR1
CBR3	RDH11	GOT2	EIF3E	PSMB4	CYP2C9	CHAF1B	CALCRL
CEBPA	SC5DL	GSTZ1	EIF3F	PSMB5	CYP2D6	DCK	CCL17
CHP	SQLE	HEMK1	EIF3FP3	PSMB6	CYP2E1	DEPDC1	CCL2
CISD1	STARD4	HGD	EIF3G	PSMB7	CYP3A4	DLGAP5	CCL20
CLOCK	TM7SF2	HPD	EIF3H	PSMB8	CYP3A43	DNA2	CCL22
COQ9	AKR1C1	IL4I1	EIF3I	PSMB9	CYP3A5	E2F3	CCL24
COX17	AKR1C2	LCMT1	EIF3J	PSMC1	CYP3A7	ERCC6L	CCL5
COX6A1	AKR1C3	LCMT2	EIF3K	PSMC2	FMO1	EZH2	CCL7
CPT2	AKR1C4	MAOA	EIF4A1	PSMC3	FMO2	F13A1	CCR7
CRAT	AKR1D1	MAOB	EIF4A2	PSMC4	FMO3	FAM111A	CCRL2
CYC1	COMT	METTL2B	EIF4B	PSMC5	FMO4	FBXO45	CD14
CYCS	CYP11A1	METTL6	EIF4E	PSMC6	FMO5	FEN1	CD40
DBI	CYP11B1	MIF	EIF4EBP1	PSMD1	GSTA1	FIGNL1	CD48
DNAJB9	CYP11B2	NAT6	EIF4G1	PSMD10	GSTA2	GP1BA	CD55
ECHS1	CYP17A1	PNMT	EIF4H	PSMD11	GSTA3	H2AFX	CD69
ESRRA	CYP19A1	TAT	EIF5	PSMD12	GSTA4	HIST1H2AD	CD70
ETFB	CYP1A1	TH	EIF5B	PSMD13	GSTA5	HIST1H4B	CD82
EXTL3	CYP1B1	TPO	ETF1	PSMD14	GSTK1	HIST1H4F	CDKN1A
FABP4	CYP21A2	TRMT11	FAM153A	PSMD2	GSTM1	HIST1H4I	CHST2
FABP5	CYP3A4	TYR	FAU	PSMD3	GSTM2	HLX	CLEC5A
FAM73B	CYP3A43	TYRP1	GSPT2	PSMD4	GSTM3	HMGB2	CMKLR1
FAM82A2	CYP3A5	WBSCR22	LOC641895	PSMD5	GSTM4	HMMR	CSF1
FDX1	CYP3A7	AADAT	LOC646184	PSMD6	GSTM5	IGF2BP1	CSF3
G6PD	CYP7A1	AANAT	LOC647030	PSMD7	GSTO1	INCENP	CSF3R
GK	CYP7B1	ABP1	LOC647074	PSMD8	GSTO2	IQGAP3	CX3CL1
GNPAT	HSD11B1	ACAT1	LOC649602	PSMD9	GSTP1	KIAA0101	CXCL10
GPHN	HSD11B2	ACAT2	LOC650638	PSME1	GSTT1	KIF11	CXCL11
GPI	HSD17B1	ACMSD	LOC651825	PSME2	GSTT2	KIF20A	CXCL6
GRPEL1	HSD17B12	AFMID	LOC651894	PSME4	GSTZ1	KIF2C	CXCL9
GYS1	HSD17B2	ALDH1B1	LOC652607	PSMF1	MAOA	LMNB1	CXCR6
HIST1H2BC	HSD17B3	ALDH2	LOC653566	RPS27A	MAOB	MAPK8	CYBB
HK2	HSD17B6	ALDH3A2	LOC653881	RPS27AP11	MGST1	MCM3	DCBLD2
IFNGR1	HSD17B8	ALDH7A1	LOC653994	UBA52	MGST2	MED1	EBI3
IGF2	HSD3B1	ALDH9A1	LOC729998	AKT1	MGST3	MELK	EDN1
ISCA2	HSD3B2	ASMT	LOC730343	ANP32A	UGT1A1	MKI67	EIF2AK2
IVD	SRD5A1	CAT	PABPC1	C2orf29	UGT1A10	MYB	EMP3
JAGN1	SRD5A2	CYP1A1	RPL10	CASC3	UGT1A3	NASP	EMR1
KIAA1161	SRD5A3	CYP1A2	RPL10A	CNOT10	UGT1A4	NCAPD2	EREG
LIPE	STS	CYP1B1	RPL10P16	CNOT2	UGT1A5	NCAPG	F3
LMAN2	SULT1E1	ECHS1	RPL10P9	CNOT3	UGT1A6	NCAPG2	FFAR2
LOC645638	SULT2B1	EHHADH	RPL11	CNOT4	UGT1A7	NCAPH	FPR1
LPIN1	UGT1A1	GCDH	RPL12	CNOT6	UGT1A8	NR1D1	FZD5
LRRC59	UGT1A10	HAAO	RPL12P2	CNOT7	UGT1A9	NUF2	GABBR1
MAPK6	UGT1A3	HADH	RPL13	CNOT8	UGT2A1	NUP50	GCH1
MDH2	UGT1A4	HADHA	RPL13A	DCP1A	UGT2A3	NUSAP1	GNA15
MGST3	UGT1A5	IDO1	RPL14	DCP1B	UGT2B10	PBK	GNAI3
MKNK2	UGT1A6	IDO2	RPL15	DCP2	UGT2B11	PLK1	GP1BA
MRPL12	UGT1A7	INMT	RPL15P17	DCPS	UGT2B15	PRC1	GPC3
MRPL15	UGT1A8	KMO	RPL17	DDX6	UGT2B17	PRIM1	GPR132
MRPL20	UGT1A9	KYNU	RPL17P36	DIS3	UGT2B28	PSIP1	GPR183
MRPL34	UGT2A1	OGDH	RPL17P6	EDC3	UGT2B4	PSORS1C2	HAS2
MRPS2	UGT2A3	OGDHL	RPL18	EDC4	UGT2B7	RACGAP1	HBEGF
MRPS26	UGT2B10	TDO2	RPL18A	EIF4A1	AKR1C1	RAD51	HIF1A
MRPS34	UGT2B11	TPH1	RPL19	EIF4A2	AKR1C2	RAD51AP1	HPN
MTX2	UGT2B15	TPH2	RPL19P9	EIF4A3	AKR1C3	RAD54L	HRH1
NDUFA8	UGT2B17	WARS	RPL21	EIF4B	AKR1C4	RBBP8	ICAM1
NDUFAB1	UGT2B28	WARS2	RPL21P119	EIF4E	CYP1A1	RBL1	ICAM4
NDUFB10	UGT2B4	ABAT	RPL21P134	ELAVL1	CYP1B1	RPL12	ICOSLG
NRIP1	UGT2B7	ACAA1	RPL21P16	ETF1	CYP2F1	RPL3	IFITM1
ORMDL3	DHCR24	ACAA2	RPL21P29	EXOSC1	CYP2S1	RPRD1B	IFNAR1
PC	EBP	ACAD8	RPL21P75	EXOSC2	DHDH	SHCBP1	IFNGR2
PDIA6	GGPS1	ACADM	RPL22	EXOSC3	EPHX1	SKP2	IL10
PEX11A	HMGCR	ACADS	RPL22P11	EXOSC4	ACO2	SMC2	IL10RA
PHB	IDI2	ACADSB	RPL23	EXOSC5	ATP5A1	SNORD22	IL12B
PHB2	LBR	ALDH6A1	RPL23A	EXOSC6	ATP5B	SPC25	IL15
PIM3	LOC651621	AUH	RPL23AP18	EXOSC7	ATP5G1	SRSF7	IL15RA
POR	LOC730412	BCAT1	RPL23AP2	EXOSC8	BCS1L	SYCE2	IL18
PPA1	MSMO1	BCAT2	RPL23AP42	EXOSC9	C18orf55	TACC3	IL18R1
PPARG	MVD	BCKDHA	RPL23AP63	FAM153A	CHCHD4	TAF1D	IL18RAP
PPIF	MVK	BCKDHB	RPL23AP74	FAU	COQ2	TAL2	IL1A
PRADC1	NSDHL	DBT	RPL24	GSPT2	COX17	TK1	IL1B
PRDX3	ABCB11	DLD	RPL26	KHSRP	CS	TOP2A	IL1R1
PRPS1	ACAA2	HADHB	RPL26L1	LOC641895	CYC1	TPX2	IL2RB
PSMA1	ACBD3	HIBADH	RPL26P22	LOC643446	DNAJC19	TYMS	IL4R
PSMA5	ACOT8	HIBCH	RPL26P24	LOC645139	FXC1	UBE2C	IL6
PTCD3	ACOX2	HMGCL	RPL26P30	LOC645947	FXN	UBE2T	IL7R
PTGES2	ADM	HMGCS1	RPL27	LOC646184	GFER	USP1	IL8
PTRF	AKR1B1	HMGCS2	RPL27A	LOC647074	GRPEL1	ACSL4	INHBA
RASD1	AKR1B15	HSD17B10	RPL28	LOC649602	GRPEL2	AMD1	IRAK2
ROMO1	AMACR	IVD	RPL29	LOC651789	HSCB	ANLN	IRF1
RPP14	APOA1	MCCC1	RPL3	LOC651825	HSPA9	ANP32E	IRF7
RREB1	APOA4	MCCC2	RPL30	LOC651894	HSPD1	ANXA3	ITGA5
SCD	APOA5	MCEE	RPL31	LOC653881	IDH3G	ARHGAP11A	ITGB3
SCP2	ARV1	MUT	RPL31P17	LOC730343	LDHD	ARHGAP19	ITGB8
SDHD	BAAT	OXCT1	RPL31P31	LSM1	LOC440490	ARL4A	KCNA3
SIPA1	C14orf1	OXCT2	RPL32	LSM2	LOC642727	ARL6IP1	KCNJ2
SLC1A5	C20orf79	PCCA	RPL32P16	LSM3	LOC644589	ASPM	KCNMB2
SLC5A6	CACNA1H	PCCB	RPL34	LSM4	LOC646675	ATF7IP	KIF1B
SLMO2	CFTR	AASS	RPL34P27	LSM5	LOC646677	AURKB	KLF6
SOD2	CH25H	ABHD12	RPL34P31	LSM6	LOC650667	BAG3	LAMP3
SORBS1	CNBP	AGPHD1	RPL35	MAGOH	LOC650674	BCAR3	LCK
TALDO1	CRH	AGXT	RPL35A	MAPK11	MTX1	BIRC3	LCP2
TBL2	CYB5R1	AGXT2	RPL36	MAPK14	MTX2	BIRC5	LDLR
TIMM17A	CYB5R2	AGXT2L2	RPL36A	MAPKAPK2	PAM16	BMP2	LIF
TIMM23	CYB5R3	AHCY	RPL36AP23	NCBP1	PMPCA	BRD8	LPAR1
TIMM8A	CYP27A1	ALDH1L1	RPL36AP31	NCBP2	PMPCB	BTBD3	LTA
TIMM9	CYP27B1	ALDH1L2	RPL36AP37	NUP214	SAMM50	BTG1	LY6E
TMEM97	CYP2R1	ALDH4A1	RPL36AP51	PAIP1	SLC25A12	BUB3	LYN
TMX2	CYP39A1	AMDHD1	RPL36AP8	PARN	SLC25A13	CABYR	MARCO
TOB1	CYP46A1	AMT	RPL36P14	PATL1	SLC25A4	CCNB2	MEFV
TOMM40	CYP8B1	ARG1	RPL37	PPP2CA	SLC25A6	CDC25B	MEP1A
TYSND1	FDX1	ASL	RPL37A	PPP2R1A	TAZ	CDC25C	MET
UQCR11	FDX1L	ASPA	RPL38	PPP2R2A	TIMM10	CDC27	MMP14
UQCRHL	FDXR	ASRGL1	RPL39	PRKCA	TIMM13	CDC42EP4	MSR1
XBP1	FSHB	C14orf126	RPL3L	PRKCD	TIMM17A	CDCA2	MXD1
ZNRF2	G6PD	CARNS1	RPL4	RBM8A	TIMM17B	CDCA8	MYC
ACAA1	HINT2	CBS	RPL41	RNPS1	TIMM22	CDK1	NAMPT
ACAA2	HMGCS2	CCBL1	RPL5	RPL10	TIMM23B	CDKL5	NDP
ACADL	HSD17B11	CDO1	RPL5P1	RPL10A	TIMM44	CDKN1B	NFKB1
ACADS	HSD17B14	CRYM	RPL6	RPL10P16	TIMM50	CDKN2C	NFKBIA
ACADSB	HSD17B4	DAO	RPL6P19	RPL10P9	TIMM8A	CDKN2D	NLRP3
ACADVL	HSD3B7	DDAH1	RPL7	RPL11	TIMM8B	CDR2	NMI
ACAT1	INSIG2	DDAH2	RPL7A	RPL12	TIMM9	CENPA	NMUR1
ACAT2	LHB	DDO	RPL7AP27	RPL12P2	TOMM20	CENPE	NOD2
ACOX1	LOC100288072	DLST	RPL7AP66	RPL13	TOMM22	CENPL	NPFFR2
ACOX3	MED1	DTD1	RPL8	RPL13A	TOMM40	CEP350	OLR1
ACSL3	NPC1L1	FTCD	RPL9	RPL14	TOMM5	CEP55	OPRK1
ACSL4	NR0B1	GAD1	RPLP0	RPL15	TOMM7	CEP70	OSM
ACSL5	PBX1	GAD2	RPLP1	RPL15P17	TOMM70A	CFLAR	OSMR
ACSL6	PRKAA1	GCAT	RPLP2	RPL17	VDAC1	CHEK2	P2RX4
ADH1A	PRKAA2	GCSH	RPN1	RPL17P36	ATP12A	CIT	P2RX7
ADH1B	PRKAG2	GLDC	RPN2	RPL17P6	ATP4A	CKAP2	P2RY2
ADH1C	PRLR	GLS	RPS10	RPL18	ATP4B	CKAP2L	PCDH7
ADH4	RDH8	GLS2	RPS10P9	RPL18A	ATP5C1	CKAP5	PDE4B
ADH5	SCARB1	GLUD1	RPS11	RPL19	ATP5D	CKS1B	PDPN
ADH6	SCP2	GLUD2	RPS12	RPL19P9	ATP5E	CKS2	PIK3R5
ADH7	SDR42E1	GLUL	RPS12P22	RPL21	ATP5F1	CLK4	PLAUR
ALDH1B1	SLC27A2	GPT	RPS12P4	RPL21P119	ATP5G1P5	CNTROB	PROK2
ALDH2	SLC27A5	GPT2	RPS13	RPL21P134	ATP5G2	CSPG4	PSEN1
ALDH3A2	STAR	HAL	RPS13P8	RPL21P16	ATP5G3	CTNND1	PTAFR
ALDH7A1	STARD3	HDC	RPS14	RPL21P29	ATP5H	CYP1A1	PTGER2
ALDH9A1	STARD5	HNMT	RPS15	RPL21P75	ATP5I	DBF4	PTGER4
CPT1A	TFCP2L1	HOGA1	RPS15A	RPL22	ATP5J	DBF4B	PTGIR
CPT1B	TRERF1	MTHFS	RPS15AP11	RPL22P11	ATP5J2	DCLRE1C	PTPRE
CPT1C	TSPO	MTRR	RPS15P5	RPL23	ATP5L	DCP2	PVR
CYP4A11	WNT4	NOS1	RPS16	RPL23A	ATP5O	DEPDC1B	RAF1
CYP4A22		NOS2	RPS17	RPL23AP18	ATP6	DNAJB1	RASGRP1
ECI1		NOS3	RPS18	RPL23AP2	ATP6AP1	DR1	RELA
ECI2		OAT	RPS18P10	RPL23AP42	ATP6V0A1	DUSP4	RGS1
EHHADH		OTC	RPS18P5	RPL23AP63	ATP6V0A2	DZIP3	RGS16
GCDH		PAH	RPS19	RPL23AP74	ATP6V0A4	E2F5	RHOG
HADH		PCBD1	RPS19P3	RPL24	ATP6V0B	ECT2	RIPK2
HADHA		PIPOX	RPS2	RPL26	ATP6V0C	EIF2AK3	RNF144B
HADHB		PPAT	RPS20	RPL26L1	ATP6V0D1	EIF4E	ROS1
ABCD1		PRODH	RPS21	RPL26P22	ATP6V0D2	ELK3	RTP4
ABCD2		PRODH2	RPS23	RPL26P24	ATP6V0E1	ESPL1	SCARF1
ABCD3		QDPR	RPS24	RPL26P30	ATP6V0E2	FAM110A	SCN1B
ACAD10		SDS	RPS25	RPL27	ATP6V1A	FAM3C	SELE
ACAD11		SHMT1	RPS26	RPL27A	ATP6V1B1	FAM64A	SELL
ACAD8		SLC25A21	RPS26P10	RPL28	ATP6V1B2	FAM83D	SELS
ACAD9		TDH	RPS26P20	RPL29	ATP6V1C1	FNBP4	SEMA4D
ACOT8		THNSL2	RPS26P25	RPL3	ATP6V1C2	FOXM1	SERPINE1
ACOX2		UROC1	RPS26P28	RPL30	ATP6V1D	FYN	SGMS2
ACOXL			RPS26P35	RPL31	ATP6V1E1	FZR1	SLAMF1
ADIPOQ			RPS26P50	RPL31P17	ATP6V1E2	GAS2L3	SLC11A2
AMACR			RPS26P7	RPL31P31	ATP6V1F	GIT2	SLC1A2
BDH2			RPS27	RPL32	ATP6V1G1	GOT1	SLC28A2
CEL			RPS27A	RPL32P16	ATP6V1G2	GPSM2	SLC31A1
CROT			RPS27AP11	RPL34	ATP6V1G3	GTSE1	SLC31A2
CYP4F12			RPS28	RPL34P27	ATP6V1H	H1F0	SLC4A4
CYP4F2			RPS28P4	RPL34P31	ATP8	H2AFV	SLC7A1
CYP4F3			RPS28P7	RPL35	COX1	HJURP	SLC7A2
DECR1			RPS28P9	RPL35A	COX10	HMG20B	SPHK1
ECH1			RPS29	RPL36	COX11	HMGA2	SRI
ETFA			RPS29P3	RPL36A	COX15	HMGB3	STAB1
ETFDH			RPS3	RPL36AP23	COX2	HMGCR	TACR1
FAAH			RPS3A	RPL36AP31	COX3	HN1	TACR3
HACL1			RPS4X	RPL36AP37	COX4I1	HP1BP3	TAPBP
HAO1			RPS4Y1	RPL36AP51	COX4I2	HSPA1L	TIMP1
HSD17B4			RPS5	RPL36AP8	COX5A	KATNA1	TLR1
LEP			RPS6	RPL36P14	COX5B	KCTD9	TLR2
LPIN2			RPS7	RPL37	COX6A1	KDM6A	TLR3
LPIN3			RPS8	RPL37A	COX6A2	KIF14	TNFAIP6
MCEE			RPS8P10	RPL38	COX6B1	KIF15	TNFRSF1B
MMAA			RPS9	RPL39	COX6B2	KIF18A	TNFRSF9
MUT			RPSA	RPL3L	COX6C	KIF18B	TNFSF10
NUDT19			RPSAP12	RPL4	COX6CP3	KIF20B	TNFSF15
PCCA			RPSAP9	RPL41	COX7A1	KIF22	TNFSF9
PCCB			SEC11A	RPL5	COX7A2	KIF23	TPBG
PEX13			SEC11C	RPL5P1	COX7A2L	KIF5B	VIP
PEX2			SEC61A1	RPL6	COX7B	KIFC1	AREG
PEX7			SEC61A2	RPL6P19	COX7B2	KPNA2	ATF3
PHYH			SEC61B	RPL7	COX7C	LAMC1	B4GALT1
PLA2G15			SEC61G	RPL7A	COX8A	LBR	B4GALT5
PPARD			SPCS1	RPL7AP27	COX8C	LDLR	BCL2A1
SESN2			SPCS2	RPL7AP66	CYTB	MAD2L1	BCL3
SLC25A17			SPCS3	RPL8	LHPP	MAT2A	BCL6
SLC27A2			SRP14	RPL9	LOC100133737	METTL4	BHLHE40
SLC27A4			SRP19	RPLP0	LOC642502	MGAT2	BIRC2
AADAT			SRP54	RPLP1	LOC644310	MID1	BIRC3
ACOT2			SRP68	RPLP2	LOC727947	MPHOSPH9	BMP2
ACSM3			SRP72	RPS10	ND1	MTMR6	BTG1
ACSS1			SRP9	RPS10P9	ND2	NDC80	BTG3
ADIPOR2			SRP9P1	RPS11	ND3	NDE1	CCL4
ADSL			SRPR	RPS12	ND4	NEDD4L	CCND1
ALAD			SRPRB	RPS12P22	ND4L	NEIL3	CCNL1
ALDH1A1			SSR1	RPS12P4	ND5	NEK2	CD44
ALDH3A1			SSR2	RPS13	ND6	NET1	CD80
AOC3			SSR3	RPS13P8	NDUFA1	NFYB	CD83
APEX1			SSR4	RPS14	NDUFA10	NIF3L1	CEBPB
AQP7			TRAM1	RPS15	NDUFA11	NUMB	CEBPD
AUH			UBA52	RPS15A	NDUFA2	NUP35	CFLAR
BCKDHB			AARS	RPS15AP11	NDUFA3	NUP37	CLCF1
BLVRA			AARS2	RPS15P5	NDUFA4	NUP98	CSF2
BMPR1B			AARSD1	RPS16	NDUFA4L2	OIP5	CXCL1
BPHL			ADAT1	RPS17	NDUFA5	PCF11	CXCL2
CA2			ADAT2	RPS18	NDUFA6	PIF1	CXCL3
CA4			ADAT3	RPS18P10	NDUFA7	PKNOX1	CXCR7
CA6			AIMP1	RPS18P5	NDUFA8	PLAU	CYR61
CBR1			AIMP2	RPS19	NDUFA9	PLEKHA5	DDX58
CCDC58			ALKBH8	RPS19P3	NDUFAB1	PLK4	DENND5A
CD1D			BRF1	RPS2	NDUFB1	PNRC2	DNAJB4
CD36			C14orf126	RPS20	NDUFB10	POLQ	DRAM1
CIDEA			C14orf166	RPS21	NDUFB2	PPP1R10	DUSP1
CPOX			C22orf28	RPS23	NDUFB3	PPP2R5C	DUSP2
CRYZ			C2orf49	RPS24	NDUFB4	PSMD11	DUSP4
CYP1A1			C9orf156	RPS25	NDUFB5	PSRC1	DUSP5
D2HGDH			CARS	RPS26	NDUFB6	PTTG1	EFNA1
DHCR24			CARS2	RPS26P10	NDUFB7	RAD21	EGR1
DLD			CCDC76	RPS26P20	NDUFB8	RAD51C	EGR2
DLST			CDK5RAP1	RPS26P25	NDUFB9	RDH11	EGR3
ELOVL5			CDKAL1	RPS26P28	NDUFC1	RGS3	EHD1
ENO2			CLP1	RPS26P35	NDUFC2	RIN2	EIF1
ENO3			CPSF1	RPS26P50	NDUFS1	RNF4	ETS2
EPHX1			CPSF4	RPS26P7	NDUFS2	RSBN1	F2RL1
ERP29			CSTF2	RPS27	NDUFS3	SAP30	FJX1
FABP1			CTU1	RPS28	NDUFS4	SERTAD3	FOS
FABP2			CTU2	RPS28P4	NDUFS5	SFPQ	FOSB
FASN			DALRD3	RPS28P7	NDUFS6	SGOL1	FOSL1
FH			DARS	RPS28P9	NDUFS7	SGOL2	FOSL2
FMO1			DARS2	RPS29	NDUFS8	SIX4	FUT4
G0S2			DDX1	RPS29P3	NDUFV1	SLC25A24	G0S2
GABARAPL1			DTD1	RPS3	NDUFV2	SLCO1B3	GADD45A
GAD2			DUS1L	RPS3A	NDUFV3	SMTN	GADD45B
GAPDHS			DUS2L	RPS4X	PPA1	SPA17	GEM
GLUL			DUS3L	RPS4Y1	PPA2	SPAG5	GFPT2
GPD1			DUS4L	RPS5	SDHA	STAT1	HES1
GPD2			EARS2	RPS6	SDHB	STIL	ID2
GRHPR			EEF1E1	RPS7	SDHC	STK17B	IER2
GSTZ1			ELAC1	RPS8	SDHD	SUV420H1	IER3
H2AFZ			ELAC2	RPS8P10	TCIRG1	TDP1	IER5
HAO2			ELP3	RPS9	UQCR10	TGFB2	IFIH1
HCCS			EPRS	RPSA	UQCR11	TGIF1	IFIT2
HIBCH			EXOSC2	RPSAP12	UQCRB	TJP1	IL23A
HMGCL			EXOSC3	RPSAP9	UQCRC1	TMPO	IL6ST
HMGCS1			EXOSC7	RQCD1	UQCRC2	TNFAIP2	IRS2
HMGCS2			EXOSC8	SMG1	UQCRFS1	TNFAIP8L1	JAG1
HPGD			EXOSC9	SMG5	UQCRH	TNFRSF21	JUN
HSD17B10			FAM98B	SMG6	UQCRHL	TNPO2	JUNB
HSD17B11			FARS2	SMG7	UQCRQ	TRIM59	KDM6B
HSD17B7			FARSA	SMG8	CYCS	TRIP13	KLF10
HSDL2			FARSB	SMG9	ETFA	TROAP	KLF2
HSP90AA1			FBL	TNFSF13	ETFB	TSN	KLF4
HSPH1			FBLL1	TNKS1BP1	ETFDH	TTF2	KLF9
IDH1			FDXACB1	TNPO1	LOC651820	TTK	KYNU
IDH3B			FTSJ1	UPF2	MTND5P10	TUBB	LAMB3
IDH3G			GARS	UPF3A	NDUFA12	TUBD1	LITAF
IDI1			GATC	UPF3B	NDUFA13	UBE2D1	MAFF
IL4I1			GRSF1	XPO1	UQCRBP1	UBE2G1	MAP2K3
INMT			GTF3C1	XRN1	ACACA	UBE2S	MAP3K8
LDHA			GTF3C2	YWHAB	ACACB	VANGL1	MARCKS
LGALS1			GTF3C3	YWHAZ	AFG3L2	WEE1	MCL1
LTC4S			GTF3C4	ZFP36	ATP5S	WSB1	MSC
MAOA			GTF3C5	ZFP36L1	BRP44	ZMYM1	NFAT5
MDH1			GTF3C6	AAAS	BRP44L	ZNF165	NFE2L2
ME1			GTPBP3	CLNS1A	C22orf32	ZNF207	NFIL3
METAP1			HARS	DDX20	CCDC109B	ZNF267	NFKB2
MGLL			HARS2	GEMIN2	CPT1A	ZNF518A	NFKBIE
MIF			HSD17B10	GEMIN4	CPT1B	ZNF587	NINJ1
MLYCD			IARS	GEMIN5	CPT2	ZNF614	NR4A1
NBN			IARS2	GEMIN6	DNLZ	ABL1	NR4A2
NCAPH2			KARS	GEMIN7	HSP90AA1	ANAPC1	NR4A3
NSDHL			KIAA0391	NUP107	HSPA4	ANAPC10	PANX1
NTHL1			KIAA1456	NUP133	LOC100652748	ANAPC11	PDLIM5
ODC1			LAGE3	NUP153	MCU	ANAPC13	PER1
OSTC			LARS	NUP155	MICU1	ANAPC2	PFKFB3
PCBD1			LARS2	NUP188	MRS2	ANAPC4	PHLDA1
PDHA1			LCMT2	NUP205	PRKAA2	ANAPC5	PHLDA2
PDHB			LRRC47	NUP210	PRKAB2	ANAPC7	PLAU
PPARA			LSM6	NUP35	PRKAG2	ATM	PLEK
PRDX6			MARS	NUP37	SLC25A20	ATR	PLK2
PSME1			MARS2	NUP43	SLC25A33	CCNA1	PMEPA1
PTPRG			METTL1	NUP50	STOML2	CCNB3	PNRC1
PTS			METTL19	NUP54	TIMM23	CCND1	PPAP2B
RAP1GDS1			METTL2A	NUP62	TOMM20L	CCND2	PPP1R15A
RDH11			METTL2B	NUP85	TOMM40L	CCND3	PTGS2
RDH16			MOCS3	NUP88	ACO1	CCNE2	PTX3
REEP6			MRPL39	NUP93	BLOC1S1	CCNH	RCAN1
RETSAT			MTFMT	NUPL1	CAT	CDC14A	REL
S100A10			MTO1	NUPL2	CHCHD5	CDC14B	RELB
SDHA			NARS	PHAX	COX19	CDC16	RHOB
SDHC			NARS2	POM121	DHTKD1	CDC23	RNF19B
SERINC1			NAT10	PRMT5	DLAT	CDC25A	SAT1
SETD8			NSUN2	RAE1	DLD	CDC26	SDC4
SLC22A5			OSGEP	RANBP2	DLST	CDC45	SERPINB2
SMS			OSGEPL1	SEH1L	FAM36A	CDK2	SERPINB8
SUCLA2			PARS2	SMN1	FAM54A	CDK4	SGK1
SUCLG1			PET112	SMN2	FAM54B	CDK6	SIK1
SUCLG2			POLG2	SNRPB	FH	CDK7	SLC16A6
TDO2			POP1	SNRPD1	IDH1	CDKN1A	SLC2A3
TP53INP2			POP4	SNRPD2	IDH2	CDKN1C	SLC2A6
UBE2L6			POP5	SNRPD2P1	IDH3A	CDKN2A	SMAD3
UGDH			POP7	SNRPD3	IDH3B	CDKN2B	SNN
UROD			PPA1	SNRPE	MDH1	CHEK1	SOCS3
UROS			PPA2	SNRPF	MDH1B	CREBBP	SOD2
VNN1			PSTK	SNRPG	MDH2	CUL1	SPSB1
XIST			PTCD1	SNUPN	ME3	E2F1	SQSTM1
YWHAH			PUS1	TGS1	MTFR1	E2F2	STAT5A
			PUS10	TPR	NNT	E2F4	TANK
			PUS3	WDR77	OGDH	EP300	TAP1
			PUS7		OGDHL	GADD45A	TGIF1
			PUS7L		OXA1L	GADD45B	TIPARP
			PUSL1		PANK2	GADD45G	TNC
			QARS		PDHA1	GSK3B	TNF
			QRSL1		PDHA2	HDAC1	TNFAIP2
			QTRT1		PDHB	HDAC2	TNFAIP3
			QTRTD1		SIRT3	LOC650621	TNFAIP8
			RARS		SLC25A14	LOC651610	TNIP1
			RARS2		SUCLA2	LOC728622	TNIP2
			RG9MTD1		SUCLG1	LOC731751	TRAF1
			RG9MTD2		SUCLG2	MAD1L1	TRIB1
			RPP14		SURF1	MAD2L2	TRIP10
			RPP21		UCN	MCM2	TSC22D1
			RPP25		FOXRED1	MCM4	TUBB2A
			RPP30		NDUFAF1	MCM5	VEGFA
			RPP38		NDUFB11	MCM6	YRDC
			RPP40		PARK7	MCM7	ZBTB10
			RPUSD1		SNCA	MDM2	ZC3H12A
			RPUSD2		ACAD9	MYC	ZFP36
			RPUSD3		AIFM1	ORC1	A2M
			RPUSD4		C20orf7	ORC2	ACVRL1
			SARS		C2orf56	ORC3	BAK1
			SARS2		C7orf44	ORC4	CBL
			SEPSECS		C8orf38	ORC5	CCR1
			SSB		ECSIT	ORC6	CD36
			TARBP1		NDUFAF2	PCNA	CD38
			TARS		NDUFAF3	PKMYT1	CD9
			TARS2		NDUFAF4	PRKDC	CNTFR
			TARSL2		NUBPL	PTTG2	CRLF2
			THG1L		TIMMDC1	RB1	CSF2RA
			TP53RK		TMEM126B	RBL2	CSF2RB
			TPRKB		AARS2	RBX1	CXCL13
			TRDMT1		C11orf83	SFN	DNTT
			TRIT1		C12orf62	SKP1	FAS
			TRMT1		C19orf79	SMAD2	GRB2
			TRMT11		C6orf125	SMAD3	HAX1
			TRMT112		CCDC56	SMAD4	HMOX1
			TRMT12		CHCHD8	SMC1A	IFNGR1
			TRMT1L		IMMP1L	SMC1B	IL10RB
			TRMT2B		IMMP2L	SMC3	IL12RB1
			TRMT5		SDHAF1	STAG1	IL13RA1
			TRMT6		TFAM	STAG2	IL17RA
			TRMT61A		TTC19	TFDP1	IL17RB
			TRMT61B		UQCC	TFDP2	IL1R2
			TRMU		AURKAIP1	TGFB1	IL2RA
			TRNT1		C12orf65	TGFB3	IL2RG
			TRPT1		CHCHD1	TP53	IL3RA
			TRUB1		DAP3	WEE2	IL7
			TRUB2		DARS2	YWHAB	IL9R
			TSEN15		EARS2	YWHAE	INHBE
			TSEN2		GADD45GIP1	YWHAG	IRF9
			TSEN34		GATC	YWHAH	ITGA4
			TSEN54		GFM1	YWHAQ	LEPR
			TYW1		GFM2	YWHAZ	LTB
			TYW1B		HARS	ZBTB17	LTBR
			TYW3		HARS2	ARID4A	MYD88
			TYW5		ICT1	ATF5	PDGFC
			UBA5		MRP63	ATRX	PF4
			URM1		MRPL1	BARD1	PIM1
			VARS		MRPL10	BCL3	PLA2G2A
			VARS2		MRPL11	BRCA2	PTPN1
			WARS		MRPL12	CASC5	PTPN11
			WARS2		MRPL13	CASP8AP2	PTPN2
			WDR4		MRPL14	CBX1	REG1A
			YARS		MRPL15	CCNT1	SOCS1
			YARS2		MRPL16	CDKN3	STAM2
			YRDC		MRPL17	CHAF1A	STAT1
			ZBTB8OS		MRPL18	CHMP1A	STAT2
			C12orf65		MRPL19	CTCF	STAT3
			C7orf44		MRPL2	CUL3	TGFB1
			FXR2		MRPL20	CUL4A	TNFRSF12A
			ICT1		MRPL21	CUL5	TNFRSF1A
			MPV17L2		MRPL22	DDX39A	TNFRSF21
			MRPL1		MRPL23	DKC1	TYK2
			MRPL10		MRPL24	DMD	ABCB1
			MRPL11		MRPL27	DTYMK	ADAM19
			MRPL12		MRPL28	EFNA5	AGER
			MRPL13		MRPL3	EGF	AHCY
			MRPL15		MRPL30	EWSR1	AHNAK
			MRPL16		MRPL32	EXO1	AKAP2
			MRPL17		MRPL33	FANCC	ALCAM
			MRPL19		MRPL34	FBXO5	AMACR
			MRPL2		MRPL35	FOXN3	ANXA4
			MRPL21		MRPL36	G3BP1	APLP1
			MRPL22		MRPL37	GINS2	ARL4A
			MRPL23		MRPL38	GSPT1	BATF
			MRPL27		MRPL39	H2AFZ	BATF3
			MRPL28		MRPL4	HIF1A	BCL2
			MRPL3		MRPL40	HIRA	BCL2L1
			MRPL32		MRPL41	HIST1H2BK	BMPR2
			MRPL33		MRPL42	HMGA1	CA2
			MRPL36		MRPL43	HMGN2	CAPG
			MRPL41		MRPL44	HNRNPD	CAPN3
			MRPL43		MRPL45	HNRNPU	CASP3
			MRPL46		MRPL46	HOXC10	CCDC164
			MRPL47		MRPL47	HSPA8	CCND2
			MRPL49		MRPL48	HUS1	CCND3
			MRPL51		MRPL49	ILF3	CCNE1
			MRPL52		MRPL50	KIF4A	CCR4
			MRPL55		MRPL51	KPNB1	CD79B
			MRTO4		MRPL52	LIG3	CD81
			MTERFD2		MRPL53	MAPK14	CD86
			NSUN3		MRPL54	MARCKS	CDC42SE2
			NSUN4		MRPL55	MEIS1	CDC6
			RBM3		MRPL9	MEIS2	CDCP1
			RPL10L		MRPS10	MNAT1	CDKN1C
			RPL22L1		MRPS11	MT2A	CISH
			RPL36AL		MRPS12	MTF2	CKAP4
			RPL39L		MRPS14	MYBL2	COCH
			RPL39P5		MRPS15	NCL	COL6A1
			RPL7L1		MRPS16	NOLC1	CST7
			RPLP0P6		MRPS17	NOTCH2	CTLA4
			RSL24D1		MRPS18A	NUMA1	CTSZ
			ZNF622		MRPS18B	ODC1	CYFIP1
			C1orf177		MRPS18C	ODF2	DCPS
			DAP3		MRPS2	PAFAH1B1	DHRS3
			GADD45GIP1		MRPS21	PAPD7	ECM1
			GTPBP5		MRPS22	PDS5B	EMP1
			MRP63		MRPS23	PML	ENO3
			MRPL18		MRPS24	POLA2	ENPP1
			MRPL20		MRPS25	POLE	EOMES
			MRPL34		MRPS26	PRIM2	ETV4
			MRPL35		MRPS27	PRMT5	F2RL2
			MRPL37		MRPS28	PRPF4B	FAH
			MRPL40		MRPS30	PTTG3P	FAM126B
			MRPL42		MRPS31	PURA	FGL2
			MRPL48		MRPS33	RAD23B	FLT3LG
			MRPL9		MRPS34	RASAL2	FURIN
			MRPS11		MRPS35	RBM14	GABARAPL1
			MRPS12		MRPS36	RPA2	GALM
			MRPS14		MRPS5	RPS6KA5	GATA1
			MRPS15		MRPS6	SETD8	GBP4
			MRPS16		MRPS7	SLC12A2	GLIPR2
			MRPS17		MRPS9	SLC38A1	GPR65
			MRPS18A		MRRF	SLC7A1	GPR83
			MRPS18B		MTIF2	SLC7A5	GPX4
			MRPS18C		MTIF3	SMARCC1	GSTO1
			MRPS2		MTRF1	SMC4	GUCY1B3
			MRPS21		MTRF1L	SNRPD1	HIPK2
			MRPS22		NOA1	SQLE	HK2
			MRPS24		PET112	SRSF1	HOPX
			MRPS26		PTCD3	SRSF10	HUWE1
			MRPS28		PTRH1	SRSF2	ICOS
			MRPS31		QRSL1	SS18	IFITM3
			MRPS33		RARS2	STMN1	IGF1R
			MRPS35		TARS2	SUV39H1	IGF2R
			MRPS36		TSFM	SYNCRIP	IKZF2
			MRPS5		TUFM	TLE3	IKZF4
			MRPS6		YARS2	TOP1	IL13
			MRPS7		ALDH5A1	TRA2B	IL1RL1
			MRPS9		C1orf31	TRAIP	IRF4
			MTG1		COQ9	UCK2	IRF6
			NDUFA7		CYB561	UPF1	IRF8
			APEH		GPD1	WHSC1	ITGA6
			AURKAIP1		MECP2	WRN	ITGAE
			CHCHD1		MYBBP1A	XPO1	ITGAV
			GFM2		NDUFC2-KCTD14	YTHDC1	ITIH5
			GSPT1		PINK1	ZAK	LCLAT1
			MRPL14		POLG2	AK2	LRIG1
			MRPL24		PPARGC1A	ASF1A	LRRC8C
			MRPL30		SCO2	ATAD2	MAP6
			MRPL38		SDHAF2	BRMS1L	MAPKAPK2
			MRPL4		SLC1A3	CBX5	METTL20
			MRPL44		WDR93	CCP110	MUC1
			MRPL45		AK2	CENPM	MYO1C
			MRPL50		C17orf42	CSE1L	MYO1E
			MRPL53		CHCHD10	CTPS	N6AMT2
			MRPL54		GBAS	DCLRE1B	NCOA3
			MRPS10		MSH2	DCTPP1	NCS1
			MRPS23		COX7A2P2	DEK	NDRG1
			MRPS25		HIGD1A	DIAPH3	NFKBIZ
			MRPS27		HIGD2A	DNMT1	NOP2
			MRPS30		APOO	DONSON	NRP1
			MRPS34		APOOL	DSCC1	NT5E
			MRRF		ATP5EP2	DUT	ODC1
			MTRF1		ATP5L2	E2F8	P4HA1
			MTRF1L		ATPIF1	EED	PDCD2L
			N6AMT1		C14orf2	EIF2S1	PENK
			PTCD3		C19orf70	EXOSC8	PHTF2
			ABTB1		CHCHD3	GINS1	PLAGL1
			DIO2		CHCHD6	GINS3	PLEC
			EEF1A1P5		EFHA1	GINS4	PLIN2
			EEF1A2		IMMT	HELLS	PLSCR1
			EEF2K		PPIF	ING3	PNP
			EEFSEC		USMG5	IPO7	POU2F1
			EIF5A			LIG1	PPAP2A
			EIF5A2			LUC7L3	PRAF2
			EIF5AL1			LYAR	PRKCH
			GFM1			MLH1	PRNP
			GTPBP1			MMS22L	PTCH1
			GTPBP2			MRE11A	PTH1R
			HBS1L			MSH2	PTRH2
			SECISBP2			MTHFD2	PUS1
			SELT			MXD3	RABGAP1L
			TRNAU1AP			NAA38	RHOH
			TSFM			NAP1L1	RNH1
			TUFM			NBN	RORA
						NME1	RRAGD
						NOP56	S100A1
						NUDT21	SCN9A
						NUP107	SELP
						NUP153	SERPINB6
						NUP205	SERPINC1
						PA2G4	SH3BGRL2
						PAICS	SHE
						PAN2	SLC1A5
						PHF5A	SLC29A2
						PMS2	SLC39A8
						PNN	SMPDL3A
						POLD1	SNX14
						POLD2	SNX9
						POLD3	SOCS2
						POLE4	SPP1
						POP7	SPRED2
						PPM1D	SPRY4
						PPP1R8	ST3GAL4
						PRDX4	SWAP70
						PRPS1	SYNGR2
						PSMC3IP	SYT11
						RAD1	TGM2
						RAD50	TIAM1
						RAN	TLR7
						RANBP1	TNFRSF18
						RBBP7	TNFRSF4
						RFC1	TNFRSF8
						RFC2	TNFSF11
						RFC3	TTC39B
						RNASEH2A	TWSG1
						RPA1	UCK2
						RPA3	UMPS
						RQCD1	WLS
						RRM2	XBP1
						SHMT1	ADAR
						SLBP	APOL6
						SMC6	ARID5B
						SNRPB	AUTS2
						SPC24	B2M
						SSRP1	BANK1
						TBRG4	BATF2
						TCF19	BPGM
						TFRC	C1R
						TIMELESS	C1S
						TIPIN	CASP1
						TUBG1	CASP4
						UBR7	CASP7
						UNG	CASP8
						WDR90	CD274
						XRCC6	CD74
						ZW10	CFB
						ABI1	CFH
						ABR	CIITA
						ACTN4	CMPK2
						AKAP13	DDX60
						ALMS1	DHX58
						ALS2	EIF4E3
						APC	EPSTI1
						ARAP3	FCGR1A
						ARF6	FTSJD2
						ARFGEF1	GBP6
						ARFIP2	GPR18
						ARHGAP10	GZMA
						ARHGAP27	HERC6
						ARHGAP29	HLA-A
						ARHGAP4	HLA-B
						ARHGAP5	HLA-DMA
						ARHGDIA	HLA-DQA1
						ARHGEF11	HLA-DRB1
						ARHGEF12	HLA-G
						ARHGEF2	IDO1
						ARHGEF3	IFI27
						ARHGEF7	IFI30
						ARL8A	IFI35
						ATG4B	IFI44
						AZI1	IFI44L
						BCAR1	IFIT1
						BCL2L11	IFIT3
						BCR	IFITM2
						BIN1	IFNAR2
						CAPZB	IL18BP
						CCDC88A	IRF2
						CD2AP	IRF5
						CDC42	ISG15
						CDC42BPA	ISG20
						CDC42EP1	ISOC1
						CDC42EP2	ITGB7
						CDK5RAP2	JAK2
						CENPJ	KLRK1
						CEP192	LAP3
						CEP250	LATS2
						CEP57	LGALS3BP
						CEP72	LYSMD2
						CLASP1	2001-03-01
						CLIP1	METTL7B
						CLIP2	MT2A
						CNTRL	MTHFD2
						CRIPAK	MVP
						CSNK1D	MX1
						CTTN	MX2
						CYTH2	NLRC5
						DLG1	NOD1
						DOCK2	NUP93
						DOCK4	OAS2
						DST	OAS3
						DYNC1H1	OASL
						DYNLL2	OGFR
						EPB41	P2RY14
						EPB41L2	PARP12
						EZR	PARP14
						FARP1	PELI1
						FGD4	PFKP
						FGD6	PLA2G4A
						FLNA	PML
						FLNB	PNPT1
						FSCN1	PRIC285
						GEMIN4	PSMA2
						GSN	PSMA3
						HDAC6	PSMB10
						HOOK3	PSMB2
						ITSN1	PSMB8
						KATNB1	PSMB9
						KIF1B	PSME1
						KIF3B	PSME2
						KIF3C	PTPN6
						KIFAP3	RAPGEF6
						KLC1	RBCK1
						KNTC1	RIPK1
						KPTN	RNF213
						LATS1	RNF31
						LLGL1	RSAD2
						LRPPRC	SAMD9L
						MAP1S	SAMHD1
						MAP3K11	SECTM1
						MAPRE1	SERPING1
						MARK4	SLAMF7
						MID1IP1	SLC25A28
						MYH10	SP110
						MYH9	SPPL2A
						MYO1E	SSPN
						MYO9B	ST3GAL5
						NCK1	ST8SIA4
						NCK2	STAT4
						NEDD9	TDRD7
						NF1	TOR1B
						NIN	TRAFD1
						OPHN1	TRIM14
						PALLD	TRIM21
						PCGF5	TRIM25
						PCM1	TRIM26
						PCNT	TXNIP
						PDLIM5	UBE2L6
						PKD2	UPP1
						PLEKHG2	USP18
						PPP4R2	VAMP5
						PREX1	VAMP8
						PXN	VCAM1
						RAB3GAP1	WARS
						RABGAP1	XAF1
						RALBP1	XCL1
						RANBP9	ZBP1
						RAPGEF5	ZNFX1
						RAPGEF6
						RASA1
						RASA2
						RHOF
						RHOT2
						RICTOR
						ROCK1
						SAC3D1
						SASS6
						2009-09-01
						SHROOM1
						SHROOM2
						SORBS2
						SOS1
						SPTAN1
						SPTBN1
						SSH2
						STAU1
						STK38L
						SUN2
						SYNPO
						TAOK2
						TBCD
						TIAM1
						TLK1
						TRIO
						TSC1
						TUBA4A
						TUBGCP2
						TUBGCP3
						TUBGCP5
						TUBGCP6
						UXT
						VCL
						WASF1
						WASF2
						WASL
						ABCB1
						ACE
						ADAM17
						ADAM8
						ADAMDEC1
						AKAP12
						AKT2
						ALDH1A2
						ALDH1A3
						AMMECR1
						ANGPTL4
						ANKH
						ANO1
						ANXA10
						APOD
						ARG1
						ATG10
						AVL9
						BPGM
						BTC
						C3AR1
						CA2
						CAB39L
						CBL
						CBR4
						CBX8
						CCL20
						CD37
						CDADC1
						CFB
						CFH
						CFHR2
						CIDEA
						CLEC4A
						CMKLR1
						CPE
						CROT
						CSF2
						CSF2RA
						CTSS
						CXCL10
						CXCR4
						DCBLD2
						DNMBP
						DUSP6
						ELTD1
						EMP1
						ENG
						EPB41L3
						EPHB2
						EREG
						ERO1L
						ETS1
						ETV1
						ETV4
						ETV5
						EVI5
						F2RL1
						FAM190B
						FBXO4
						FCER1G
						FGF9
						FLT4
						FUCA1
						G0S2
						GABRA3
						GALNT3
						GFPT2
						GLRX
						GNG11
						GPNMB
						GPR124
						GPRC5B
						GUCY1A3
						GYPC
						HBEGF
						HDAC9
						HIST1H2BB
						HKDC1
						HOXD11
						HSD11B1
						ID2
						IGF2
						IGFBP3
						IKZF1
						IL10RA
						IL1B
						IL1RL2
						IL2RG
						IL33
						IL7R
						INHBA
						IRF8
						ITGA2
						ITGB2
						ITGBL1
						JUP
						KCNN4
						KIF5C
						KLF4
						LAPTM5
						LAT2
						LCP1
						LIF
						LY96
						MAFB
						MALL
						MAP3K1
						MAP4K1
						MAP7
						MMD
						MMP10
						MMP11
						MMP9
						MPZL2
						MTMR10
						MYCN
						NAP1L2
						NGF
						NR0B2
						NR1H4
						NRP1
						PCP4
						PCSK1N
						PDCD1LG2
						PECAM1
						PEG3
						PIGR
						PLAT
						PLAUR
						PLEK2
						PLVAP
						PPBP
						PPP1R15A
						PRDM1
						PRKG2
						PRRX1
						PSMB8
						PTBP2
						PTCD2
						PTGS2
						PTPRR
						RABGAP1L
						RBM4
						RBP4
						RELN
						RETN
						RGS16
						SATB1
						SCG3
						SCG5
						SCN1B
						SDCCAG8
						SEMA3B
						SERPINA3
						SLMO2
						SLPI
						SNAP25
						SNAP91
						SOX9
						SPARCL1
						SPON1
						SPP1
						SPRY2
						ST6GAL1
						STRN
						TFPI
						TLR8
						TMEM100
						TMEM158
						TMEM176A
						TMEM176B
						TNFAIP3
						TNFRSF1B
						TNNT2
						TOR1AIP2
						TPH1
						TRAF1
						TRIB1
						TRIB2
						TSPAN1
						TSPAN13
						TSPAN7
						USH1C
						USP12
						VWA5A
						WDR33
						WNT7A
						YRDC
						ZNF277
						ZNF639

## Sheet: Supplementary Table 6
gene_inflammation	scRNA_DEGup	pval_scRNA_Wilcox	norm_counts_scRNAseq_4W	boundByYAP_promoter
Axl	1	6.03e-89	220.433	0
Btg2	1	1.39e-82	241.949	1
C3ar1	0	NA	NA	0
C5ar1	1	8.92e-53	94.558	0
Ccl2	1	4.04e-45	90.347	0
Ccl24	1	8.93e-50	117.551	0
Ccl7	0	NA	NA	0
Ccrl2	0	NA	NA	0
Cd14	1	1.09e-38	68.976	0
Cd40	0	NA	NA	0
Cd48	1	2.78e-45	86.2515	0
Cdkn1a	1	9.5e-18	87.2618	0
Clec5a	0	NA	NA	0
Cmklr1	0	NA	NA	0
Csf1	1	1.98e-121	223.026	0
Csf3r	0	NA	NA	0
Cx3cl1	0	NA	NA	0
Cxcl10	1	2.04e-26	83.8282	1
Cxcl9	1	7.39e-12	67.395	0
Cybb	1	3.02e-143	402.19	0
Ebi3	0	NA	NA	0
Eif2ak2	1	2.64e-14	55.975	1
Emp3	1	5.57e-139	301.564	0
Fpr1	0	NA	NA	0
Fzd5	0	NA	NA	1
Gabbr1	0	NA	NA	0
Gna15	0	NA	NA	0
Gpc3	1	6.24e-105	160.824	0
Hbegf	0	NA	NA	1
Icam1	1	2.4e-37	96.7019	1
Il10ra	1	6.09e-31	61.9789	0
Il15	0	NA	NA	1
Il1a	1	1.31e-30	79.1501	0
Il1b	1	5.71e-64	149.398	0
Il2rb	0	NA	NA	0
Il6	0	NA	NA	0
Inhba	0	NA	NA	1
Irf7	1	1.05e-104	265.821	1
Itga5	1	3.58e-11	59.7284	1
Kcna3	0	NA	NA	0
Kcnj2	0	NA	NA	0
Klf6	1	1.1e-86	219.612	0
Lcp2	1	2.87e-48	102.651	0
Lif	0	NA	NA	1
Lyn	1	1.04e-79	225.785	1
Marco	1	4.95e-53	115.561	0
Mefv	0	NA	NA	0
Msr1	1	3.91e-103	261.758	0
Nlrp3	0	NA	NA	0
Nod2	0	NA	NA	0
Olr1	0	NA	NA	0
Osmr	0	NA	NA	1
P2rx7	0	NA	NA	0
Pik3r5	0	NA	NA	0
Plaur	0	NA	NA	0
Ptger4	0	NA	NA	0
Ptgir	0	NA	NA	0
Ptpre	1	4.18e-25	66.6599	0
Pvr	0	NA	NA	0
Rasgrp1	0	NA	NA	0
Rgs1	1	1.51e-94	242.657	0
Rhog	1	1.33e-40	109.818	0
Rtp4	1	2.83e-37	130.038	0
Sele	0	NA	NA	0
Sell	0	NA	NA	0
Sema4d	0	NA	NA	0
Serpine1	0	NA	NA	1
Slc28a2	0	NA	NA	0
Slc7a1	0	NA	NA	0
Timp1	0	NA	NA	0
Tlr1	0	NA	NA	0
Tlr2	0	NA	NA	0
Tlr3	0	NA	NA	1
Tnfaip6	0	NA	NA	1
Atf3	1	8.62e-25	55.3351	1
Btg3	0	NA	NA	0
Ccl4	1	1.4e-57	152.841	0
Cd44	1	8.35e-123	263.47	0
Cd80	0	NA	NA	0
Cd83	0	NA	NA	0
Clcf1	0	NA	NA	1
Cxcl2	1	1.48e-40	97.8602	0
Cyr61	1	1.26e-33	73.827	1
Ddx58	1	1.28e-11	66.2544	1
Dram1	0	NA	NA	0
Dusp2	0	NA	NA	0
Egr1	1	1.75e-37	212.313	0
Egr2	0	NA	NA	1
Ets2	1	4.28e-35	149.695	0
F2rl1	0	NA	NA	1
Fos	1	1.56e-96	430.34	0
Fosb	1	4.05e-57	212.262	1
Fosl2	0	NA	NA	1
Fut4	0	NA	NA	0
Gadd45b	0	NA	NA	1
Ier3	1	2.49e-30	67.6294	0
Ier5	1	7.9e-66	164.161	0
Ifit2	1	6.95e-24	49.5668	1
Jag1	0	NA	NA	0
Jun	1	2.86e-76	369.643	1
Klf4	1	8.26e-42	123.619	0
Map3k8	0	NA	NA	0
Marcks	1	8.56e-165	514.384	0
Nfkb2	0	NA	NA	0
Nfkbie	0	NA	NA	0
Nr4a1	1	1.14e-34	63.0775	1
Panx1	0	NA	NA	0
Plau	0	NA	NA	0
Plek	1	3.85e-31	63.9248	0
Plk2	1	4.67e-29	104.785	1
Pmepa1	0	NA	NA	1
Ptx3	0	NA	NA	0
Rcan1	1	8.79e-41	113.39	1
Rel	0	NA	NA	1
Relb	0	NA	NA	0
Slc2a3	0	NA	NA	0
Slc2a6	0	NA	NA	0
Smad3	0	NA	NA	1
Snn	0	NA	NA	0
Tgif1	0	NA	NA	1
Tnf	0	NA	NA	0
Tnfaip2	1	0.000774	92.9328	1
Tnfaip3	0	NA	NA	1
Tnfaip8	1	2.29e-27	52.2216	1
Tnip1	0	NA	NA	0
Traf1	0	NA	NA	0
Tubb2a	0	NA	NA	1
Zbtb10	0	NA	NA	1
Cbl	1	3.44e-38	103.462	1
Ccr1	0	NA	NA	0
Cd36	1	1.94e-260	539.07	1
Cd38	1	1.39e-65	196.283	0
Csf2ra	1	6.67e-35	61.7558	0
Csf2rb	1	1.35e-27	66.8309	0
Cxcl13	0	NA	NA	1
Grb2	1	1.51e-19	167.585	1
Hmox1	1	9.05e-51	159.247	1
Ifngr1	1	9e-72	206.275	1
Il10rb	1	4.68e-27	62.9065	1
Il2rg	1	2.36e-46	85.846	0
Itga4	1	9.86e-48	84.4597	0
Pdgfc	0	NA	NA	1
Pf4	0	NA	NA	0
Ptpn1	1	1.22e-65	179.67	0
Tgfb1	1	1.07e-102	259.869	0
Tnfrsf12a	0	NA	NA	1
Tnfrsf21	0	NA	NA	0
Adam19	0	NA	NA	0
Ahnak	1	1.87e-33	161.637	1
Akap2	0	NA	NA	1
Batf3	0	NA	NA	0
Bcl2	1	1e-59	115.771	1
Capg	1	1.02e-50	85.0351	1
Cd79b	0	NA	NA	0
Cd86	1	1.81e-36	66.8434	0
Cdc42se2	1	3.92e-21	65.2736	1
Cdc6	0	NA	NA	0
Cdcp1	0	NA	NA	1
Ckap4	1	7.43e-26	76.4296	0
Emp1	0	NA	NA	0
Fgl2	0	NA	NA	0
Glipr2	0	NA	NA	0
Gpr65	1	6.45e-34	61.9257	0
Hk2	0	NA	NA	0
Icos	0	NA	NA	0
Ikzf2	0	NA	NA	1
Irf4	0	NA	NA	0
Irf8	1	9.25e-58	145.456	0
Itga6	1	7.13e-23	56.6682	0
Itgav	1	8.49e-13	117.495	1
Lrrc8c	1	5.88e-36	83.1912	0
Myo1c	1	5.26e-35	113.559	1
P4ha1	1	1.51e-23	67.3531	0
Plscr1	0	NA	NA	0
Prkch	0	NA	NA	0
Ptch1	1	1.66e-07	64.8682	1
Rhoh	1	3.8e-36	65.9022	0
Rragd	0	NA	NA	0
Spp1	1	1.62e-142	282.664	1
Tlr7	0	NA	NA	1
Uck2	0	NA	NA	0
Wls	1	1.12e-22	57.3613	0
Bank1	1	2.2e-48	95.7335	0
Batf2	0	NA	NA	0
Casp1	1	2.02e-25	46.8463	0
Casp4	0	NA	NA	0
Cd274	0	NA	NA	0
Ciita	0	NA	NA	0
Cmpk2	0	NA	NA	0
Ddx60	0	NA	NA	0
Dhx58	0	NA	NA	0
Eif4e3	0	NA	NA	0
Epsti1	1	9.06e-41	86.0816	0
Herc6	0	NA	NA	1
Ifi30	0	NA	NA	0
Ifi44	1	1.14e-31	58.0545	0
Ifit1	1	1.35e-23	77.6982	1
Ifit3	0	NA	NA	0
Il18bp	1	5.86e-34	103.817	1
Isg15	1	2.57e-37	197.08	1
Jak2	0	NA	NA	1
Klrk1	0	NA	NA	0
Lats2	1	1.08e-10	55.4518	1
2001-03-01	0	NA	NA	0
Mthfd2	0	NA	NA	0
Mx1	0	NA	NA	0
Mx2	0	NA	NA	0
Nup93	0	NA	NA	0
Oas2	0	NA	NA	0
Oas3	0	NA	NA	0
Parp14	1	3.49e-50	142.462	1
Peli1	1	1.38e-21	137.544	0
Pfkp	0	NA	NA	0
Pla2g4a	0	NA	NA	0
Pml	1	5.08e-16	54.301	1
Ptpn6	1	6.49e-44	151.604	0
Rsad2	1	5.32e-68	159.012	0
Samd9l	1	5.28e-39	93.183	1
Samhd1	1	3.12e-71	192.647	1
Slamf7	0	NA	NA	0
Sp110	1	8.39e-45	78.2735	0
St8sia4	0	NA	NA	0
Upp1	0	NA	NA	1
Usp18	0	NA	NA	0
Vcam1	1	2.96e-38	97.7895	1
Xaf1	1	5.58e-36	87.4543	0
Zbp1	0	NA	NA	0

## Sheet: Supplementary Table 7
	NF-KB target	Classification
	cd44	Cell Adhesion Molecules
	Icam1	Cell Adhesion Molecules
	Vcam1	Cell Adhesion Molecules
	Ccl2	Cytokines/Chemokines
	Ccl4	Cytokines/Chemokines
	Ccl24	Cytokines/Chemokines
	Cxcl2	Cytokines/Chemokines
	Cxcl9	Cytokines/Chemokines
	Cxcl10	Cytokines/Chemokines
	Tnfaip2	Early responsive genes
	Tnfaip8	Early responsive genes
	Lats2	Enzymes
	Lyn	Enzymes
	Csf1	Growth factors Ligand
	Tgfb1	Growth factors Ligand
	cd36	Immunoreceptors
	cd48	Immunoreceptors
	cd86	Immunoreceptors
	bcl2	Regulators of apoptosis
	nr4a1	Regulators of apoptosis
	Casp1	Regulators of apoptosis
	Atf3	Transcription factors and their modulators
	Btg2	Transcription factors and their modulators
	Egr1	Transcription factors and their modulators
	Fos	Transcription factors and their modulators
	Hmox1	Transcription factors and their modulators
	Ier5	Transcription factors and their modulators
	Irf7	Transcription factors and their modulators
	Jun	Transcription factors and their modulators
	Klf6	Transcription factors and their modulators
	Sp110	Transcription factors and their modulators

## Sheet: Supplementary Table 8
	Name	Family
	Ccl2	CC chemokine
	Ccl24	CC chemokine
	Ccl4	CC chemokine
	Cxcl10	CXC chemokine
	Cxcl2	CXC chemokine
	Cxcl9	CXC chemokine
	Csf1	Colony stimulating factor
	Ifngr1	IFN receptor
	Il10ra	Interleukine receptor
	Il10rb	Interleukine receptor
	Il18bp	Interleukine
	Il1a	Interleukine
	Il1b	Interleukine
	Il2rg	Interleukin receptor

[truncated: 9 more sheets: Supplementary Table 9, Supplementary Table 10, Supplementary table 11, Supplementary table 12, Supplementary Table 13, Supplementary Table 14, Supplementary Table 15 , Supplementary Table 16 , Supplementary Table 17]
